# Supplementary material for: PIMMS43 is required for malaria parasite immune evasion and sporogonic development in the mosquito vector
Source: Proc Natl Acad Sci U S A. 2020 Mar 12;117(13):7363–73. doi: 10.1073/pnas.1919709117 (PMC7132314; doi:10.1073/pnas.1919709117)
Supplement: Supplementary File [file pnas.1919709117.sd01.xlsx]

## Sheet: (A) Δc43 vs c507 @ 1 hpbf
Dataset S1. RNAseq transcription profiling of P. berghei Δc43 and c507 lines in the A. coluzzii midgut Transcription profiles are assessed at (A) 1 hpbf and (B) 24 hpbf. FPKM is transcript abundance quantified as fragments per kilobase per million reads in each of the Δc43 and c507 parasite lines. The log2‐transformed ratio of Δc43 to c507 FPKM data for each gene is shown (log2 (Δc43/c507)). P va…
Gene ID	Transcript ID	Gene name	Gene product description	FPKM c507	FPKM Δc43	log2 (Δc43/c507)	P value	q value	significance
PBANKA_1119200	PBANKA_1119200.1	PIMMS43	hypothetical protein, conserved	30.6934	6.77301	-2.18006	5e-05	0.000901508	yes
PBANKA_0200600	PBANKA_0200600.1		fam-a protein	95.304	3.51419	-4.76127	0.0001	0.00166787	yes
PBANKA_0216781	PBANKA_0216781.1		fam-a protein	14.9864	30.5663	1.02829	0.0039	0.0343919	yes
PBANKA_0300100	PBANKA_0300100.1		PIR protein	15.6447	7.66106	-1.03006	0.0063	0.0492605	yes
PBANKA_0317121	PBANKA_0317121.1		fam-a protein, pseudogene	12.4084	29.2075	1.23503	0.00325	0.0297854	yes
PBANKA_0400500	PBANKA_0400500.1		PIR protein	23.7209	1.98048	-3.58224	5e-05	0.000901508	yes
PBANKA_0500700	PBANKA_0500700.1		fam-a protein	34.2472	15.1371	-1.17789	0.00495	0.0409466	yes
PBANKA_0521261	PBANKA_0521261.1	C-LSU	28S ribosomal RNA	42.6691	93.8918	1.13781	5e-05	0.000901508	yes
PBANKA_0700761	PBANKA_0700761.1	B-LSU	28S ribosomal RNA	13.9432	44.1396	1.66251	5e-05	0.000901508	yes
PBANKA_0722801	PBANKA_0722801.1		fam-b protein	178.484	327.649	0.876353	0.0002	0.00306339	yes
PBANKA_0836800	PBANKA_0836800.1	EMAP1	erythrocyte membrane associated protein 1	610.821	294.081	-1.05454	0.0005	0.00657745	yes
PBANKA_1024311	PBANKA_1024311:ncRNA		signal recognition particle RNA	116.818	265.346	1.18361	0.0005	0.00657745	yes
PBANKA_1040200	PBANKA_1040200.1		PIR protein	29.5621	13.078	-1.17661	0.0028	0.0264989	yes
PBANKA_1245841	PBANKA_1245841.1	A-5.8S	5.8S ribosomal RNA	824.824	4020.07	2.28506	5e-05	0.000901508	yes
PBANKA_1245861	PBANKA_1245861.1	A-LSU	28S ribosomal RNA	13.5734	3.90465	-1.79752	5e-05	0.000901508	yes
PBANKA_1300096	PBANKA_1300096.1		fam-b protein	115.662	4.33096	-4.73908	0.00075	0.00921181	yes
PBANKA_1465100	PBANKA_1465100.1		Plasmodium exported protein, unknown function	176.857	4.80544	-5.20178	5e-05	0.000901508	yes
PBANKA_0001001	PBANKA_0001001.1		PIR protein	12.8161	9.57868	-0.420061	0.31835	0.675682	no
PBANKA_0001101	PBANKA_0001101.1		PIR protein	2.7661	2.9996	0.116921	1	1	no
PBANKA_0001201	PBANKA_0001201.1		PIR protein	8.20221	5.47844	-0.582247	0.29225	0.649215	no
PBANKA_0100021	PBANKA_0100021.1		fam-b protein	31.0993	21.2559	-0.549018	0.1243	0.395292	no
PBANKA_0100061	PBANKA_0100061.1		fam-c protein	95.2316	84.3216	-0.175538	0.59715	0.878239	no
PBANKA_0100100	PBANKA_0100100.1		fam-a protein	9.64249	7.42218	-0.377563	0.4659	0.802365	no
PBANKA_0100200	PBANKA_0100200.1		Plasmodium exported protein, unknown function	26.2128	34.1161	0.38018	0.1926	0.513733	no
PBANKA_0100400	PBANKA_0100400.1	Pb235	reticulocyte binding protein, putative	7.98319	7.68864	-0.054237	0.8906	0.976545	no
PBANKA_0100500	PBANKA_0100500.1		PIR protein	261.471	271.878	0.0563041	0.7879	0.952127	no
PBANKA_0100600	PBANKA_0100600.1	SMAC	schizont membrane associated cytoadherence protein	507.866	524.345	0.0460686	0.82535	0.962356	no
PBANKA_0100700	PBANKA_0100700.1		Plasmodium exported protein, unknown function	1096.19	1062.62	-0.0448724	0.82565	0.962356	no
PBANKA_0100800	PBANKA_0100800.1		zinc finger protein, putative	59.998	59.7419	-0.00617132	0.97885	0.99358	no
PBANKA_0100900	PBANKA_0100900.1		ATP-dependent RNA helicase, putative	77.4027	73.9754	-0.0653379	0.75235	0.942459	no
PBANKA_0101000	PBANKA_0101000.1		MYND-type zinc finger protein, putative	276.428	274.699	-0.00905274	0.96605	0.99139	no
PBANKA_0101100	PBANKA_0101100.1	PALM	liver merozoite formation protein	24.4853	25.0413	0.0323929	0.9246	0.982821	no
PBANKA_0101200	PBANKA_0101200.1	EF-G	elongation factor G, putative	46.7015	48.7773	0.0627417	0.77425	0.948941	no
PBANKA_0101300	PBANKA_0101300.1		geranylgeranyl transferase type-2 subunit beta, putative	75.8179	84.053	0.148761	0.5152	0.836111	no
PBANKA_0101400	PBANKA_0101400.1		SAC3 domain-containing protein, putative	136.166	149.814	0.137801	0.49025	0.819327	no
PBANKA_0101500	PBANKA_0101500.1		conserved Plasmodium protein, unknown function	93.123	98.0117	0.0738158	0.7512	0.942066	no
PBANKA_0101600	PBANKA_0101600.1	JmjC2	JmjC domain-containing protein, putative	18.8897	16.0619	-0.233952	0.4123	0.76328	no
PBANKA_0101700	PBANKA_0101700.1		conserved Plasmodium protein, unknown function	132.436	132.789	0.00384537	0.9872	0.995298	no
PBANKA_0101800	PBANKA_0101800.1		conserved Plasmodium protein, unknown function	224.644	238.981	0.0892536	0.66575	0.909292	no
PBANKA_0101900	PBANKA_0101900.1		RNA-binding protein, putative	104.799	89.3207	-0.230564	0.30215	0.659387	no
PBANKA_0102000	PBANKA_0102000.1	BCS1	mitochondrial chaperone BCS1, putative	47.64	51.1136	0.101532	0.6727	0.912976	no
PBANKA_0102100	PBANKA_0102100.1	DHODH	dihydroorotate dehydrogenase, putative	93.6469	82.4891	-0.183029	0.40755	0.759927	no
PBANKA_0102200	PBANKA_0102200.1	TEX1	trophozoite exported protein 1, putative	84.9601	80.6406	-0.0752791	0.72405	0.930503	no
PBANKA_0102300	PBANKA_0102300.1	CAX	cation/H+ antiporter	45.5356	46.0212	0.0153048	0.9504	0.98802	no
PBANKA_0102400	PBANKA_0102400.1		conserved Plasmodium protein, unknown function	12.8788	12.1572	-0.0831856	0.7452	0.939738	no
PBANKA_0102500	PBANKA_0102500.1		phenylalanine--tRNA ligase, putative	34.989	37.4317	0.097359	0.6993	0.922261	no
PBANKA_0102600	PBANKA_0102600.1	CEP76	centrosomal protein CEP76, putative	27.361	29.3272	0.100119	0.63955	0.898299	no
PBANKA_0102700	PBANKA_0102700.1		conserved Plasmodium protein, unknown function	34.6355	33.2882	-0.0572421	0.84105	0.965833	no
PBANKA_0102800	PBANKA_0102800.1		conserved Plasmodium protein, unknown function	17.7791	17.6011	-0.014514	0.9562	0.988987	no
PBANKA_0102900	PBANKA_0102900.1	SIP2	AP2 domain transcription factor, putative	12.0278	10.1687	-0.242243	0.347	0.705103	no
PBANKA_0103000	PBANKA_0103000.1		mitochondrial ribosomal protein L41, putative	478.625	509.834	0.0911343	0.7156	0.926568	no
PBANKA_0103100	PBANKA_0103100.1		conserved Plasmodium protein, unknown function	53.647	54.6347	0.026318	0.9069	0.980477	no
PBANKA_0103200	PBANKA_0103200.1		conserved Plasmodium protein, unknown function	280.292	273.692	-0.03438	0.88585	0.975656	no
PBANKA_0103300	PBANKA_0103300.1		conserved Plasmodium protein, unknown function	219.323	255.909	0.22257	0.29645	0.653406	no
PBANKA_0103400	PBANKA_0103400.1	GILP	glyoxalase I-like protein GILP, putative	82.8172	83.1405	0.00562147	0.9769	0.993397	no
PBANKA_0103500	PBANKA_0103500.1		RAP protein, putative	9.0597	8.99183	-0.010848	0.97935	0.993592	no
PBANKA_0103700	PBANKA_0103700.1		conserved Plasmodium protein, unknown function	181.334	200.744	0.146709	0.64635	0.900281	no
PBANKA_0103800	PBANKA_0103800.1		50S ribosomal protein L24, putative	228.572	244.864	0.0993316	0.65595	0.904896	no
PBANKA_0103900	PBANKA_0103900.1		RNA-binding protein, putative	151.382	173.814	0.199356	0.33435	0.691888	no
PBANKA_0104000	PBANKA_0104000.1		conserved Plasmodium protein, unknown function	216.036	207.322	-0.0593946	0.7816	0.950074	no
PBANKA_0104100	PBANKA_0104100.1	ARK1	serine/threonine protein kinase, putative	44.2588	41.2208	-0.102594	0.6982	0.92211	no
PBANKA_0104200	PBANKA_0104200.1		calcium-binding protein, putative	71.3746	63.9236	-0.159063	0.6489	0.90155	no
PBANKA_0104300	PBANKA_0104300.1		cyclin dependent kinase binding protein, putative	15.1251	14.3897	-0.0719081	0.8236	0.961976	no
PBANKA_0104400	PBANKA_0104400.1		nucleoside diphosphate kinase, putative	10.644	11.4714	0.107998	0.6911	0.919441	no
PBANKA_0104500	PBANKA_0104500.1		conserved Plasmodium protein, unknown function	200.457	207.318	0.0485494	0.82925	0.962752	no
PBANKA_0104600	PBANKA_0104600.1	RAD50	DNA repair protein RAD50, putative	35.389	35.7698	0.0154441	0.942	0.986955	no
PBANKA_0104700	PBANKA_0104700.1		long chain polyunsaturated fatty acid elongation enzyme, putative	238.409	231.299	-0.0436816	0.84415	0.966629	no
PBANKA_0104800	PBANKA_0104800.1		conserved Plasmodium protein, unknown function	85.2532	88.005	0.0458304	0.83185	0.963296	no
PBANKA_0104900	PBANKA_0104900.1		RNA-binding protein, putative	293.81	320.828	0.126915	0.5332	0.84672	no
PBANKA_0105000	PBANKA_0105000.1	PEX4	ubiquitin-conjugating enzyme E2 PEX4, putative	299.893	258.881	-0.212159	0.34655	0.704788	no
PBANKA_0105100	PBANKA_0105100.1		conserved Plasmodium protein, unknown function	827.299	695.057	-0.251278	0.2622	0.609852	no
PBANKA_0105200	PBANKA_0105200.1		polypyrimidine tract-binding protein, putative	146.538	151.766	0.0505736	0.8073	0.95684	no
PBANKA_0105300	PBANKA_0105300.1		conserved Plasmodium protein, unknown function	74.701	79.3546	0.0871851	0.6793	0.914227	no
PBANKA_0105400	PBANKA_0105400.1		coatomer alpha subunit, putative	107.932	110.938	0.0396296	0.84235	0.966205	no
PBANKA_0105500	PBANKA_0105500.1	GLP2	glutaredoxin-like protein	191.09	182.585	-0.0656798	0.7761	0.949298	no
PBANKA_0105600	PBANKA_0105600.1		translation initiation factor IF-2, putative	217.626	206.636	-0.0747613	0.7112	0.926152	no
PBANKA_0105700	PBANKA_0105700.1		MYND-type zinc finger protein, putative	29.8141	23.6504	-0.334131	0.23335	0.573367	no
PBANKA_0105800	PBANKA_0105800.1		RING zinc finger protein, putative	65.1668	53.0635	-0.296418	0.2412	0.5845	no
PBANKA_0105900	PBANKA_0105900.1	UROD	uroporphyrinogen III decarboxylase	47.4238	46.8881	-0.0163885	0.95205	0.98802	no
PBANKA_0106000	PBANKA_0106000.1		G-protein associated signal transduction protein, putative	62.8626	52.1928	-0.268353	0.2385	0.580506	no
PBANKA_0106100	PBANKA_0106100.1	COQ2	4-hydroxybenzoate polyprenyltransferase, putative	35.553	29.282	-0.279956	0.31095	0.668177	no
PBANKA_0106200	PBANKA_0106200.1	SAS6	spindle assembly abnormal protein 6	42.9768	45.0257	0.0671884	0.7809	0.950074	no
PBANKA_0106300	PBANKA_0106300.1		conserved Plasmodium protein, unknown function	53.2176	58.559	0.137988	0.51715	0.837335	no
PBANKA_0106400	PBANKA_0106400.1		GTP-binding protein, putative	43.7373	48.0364	0.135264	0.5667	0.86417	no
PBANKA_0106500	PBANKA_0106500.1		conserved Plasmodium protein, unknown function	53.0251	57.0331	0.105126	0.63615	0.896674	no
PBANKA_0106600	PBANKA_0106600.1	DPH7	diphthine methyltransferase, putative	91.3296	97.0046	0.0869717	0.7066	0.92461	no
PBANKA_0106700	PBANKA_0106700.1		conserved Plasmodium protein, unknown function	46.5861	46.2543	-0.0103108	0.9618	0.990191	no
PBANKA_0106800	PBANKA_0106800.1		conserved Plasmodium protein, unknown function	78.0707	64.8344	-0.268021	0.39805	0.752374	no
PBANKA_0106900	PBANKA_0106900.1		conserved Plasmodium protein, unknown function	33.5004	35.0403	0.0648365	0.78105	0.950074	no
PBANKA_0106950	PBANKA_0106950.1	SAM50	sorting assembly machinery 50 kDa subunit, putative	47.578	46.606	-0.0297787	0.9051	0.979822	no
PBANKA_0107000	PBANKA_0107000.1		conserved Plasmodium protein, unknown function	545.389	642.62	0.236682	0.316	0.673033	no
PBANKA_0107100	PBANKA_0107100.1		proteasome subunit alpha type-2, putative	484.468	513.311	0.0834318	0.68545	0.916982	no
PBANKA_0107200	PBANKA_0107200.1		conserved Plasmodium protein, unknown function	50.7794	66.2878	0.3845	0.186	0.503769	no
PBANKA_0107300	PBANKA_0107300.1	CCT6	T-complex protein 1 subunit zeta, putative	478.403	532.34	0.154121	0.44675	0.786912	no
PBANKA_0107400	PBANKA_0107400.1	OAT	ornithine aminotransferase, putative	187.74	192.549	0.0364937	0.86525	0.971597	no
PBANKA_0107500	PBANKA_0107500.1		conserved Plasmodium protein, unknown function	32.6987	29.9114	-0.128538	0.58095	0.871379	no
PBANKA_0107600	PBANKA_0107600.1	NUP637	conserved Plasmodium protein, unknown function	15.5458	17.2796	0.152542	0.45995	0.796862	no
PBANKA_0107700	PBANKA_0107700.1	ZIP1	zinc transporter ZIP1	306.555	302.378	-0.0197919	0.9225	0.982279	no
PBANKA_0107800	PBANKA_0107800.1		citrate synthase-like protein, putative	13.1127	12.3881	-0.0820015	0.8239	0.961976	no
PBANKA_0107900	PBANKA_0107900.1		conserved Plasmodium protein, unknown function	69.1677	64.8346	-0.0933365	0.66635	0.909483	no
PBANKA_0108000	PBANKA_0108000.1	CLS	mitochondrial cardiolipin synthase, putative	21.7571	20.9022	-0.0578338	0.8387	0.965239	no
PBANKA_0108100	PBANKA_0108100.1		conserved Plasmodium protein, unknown function	12.6686	12.6484	-0.00229264	0.98725	0.995298	no
PBANKA_0108200	PBANKA_0108200.1		conserved Plasmodium protein, unknown function	37.8243	38.3685	0.0206096	0.92535	0.982889	no
PBANKA_0108300	PBANKA_0108300.1	DHHC2	palmitoyltransferase DHHC2	103.936	84.0573	-0.306247	0.20125	0.527647	no
PBANKA_0108400	PBANKA_0108400.1		conserved Plasmodium protein, unknown function	28.1444	27.6615	-0.0249675	0.90995	0.980651	no
PBANKA_0108500	PBANKA_0108500.1		mitochondrial ribosomal protein L19 precursor, putative	119.958	130.587	0.12249	0.58115	0.871382	no
PBANKA_0108600	PBANKA_0108600.1	SLU7	pre-mRNA-splicing factor SLU7, putative	197.062	207.06	0.0713999	0.7305	0.933001	no
PBANKA_0108700	PBANKA_0108700.1	RBM25	RNA-binding protein 25, putative	265.629	267.899	0.0122766	0.95065	0.98802	no
PBANKA_0108800	PBANKA_0108800.1		histone H3, putative	530.322	519.946	-0.0285065	0.8891	0.976327	no
PBANKA_0108900	PBANKA_0108900.1		peptidyl-tRNA hydrolase PTRHD1, putative	375.601	378.86	0.012461	0.959	0.989612	no
PBANKA_0109000	PBANKA_0109000.1		conserved Plasmodium protein, unknown function	630.641	768.746	0.285688	0.26335	0.611536	no
PBANKA_0109100	PBANKA_0109100.1	TK	transketolase, putative	310.72	358.609	0.2068	0.3137	0.671579	no
PBANKA_0109200	PBANKA_0109200.1	SPT5	transcription elongation factor SPT5, putative	129.621	145.021	0.161963	0.42525	0.773024	no
PBANKA_0109300	PBANKA_0109300.1		SNARE associated Golgi protein, putative	85.6951	86.5611	0.0145049	0.95035	0.98802	no
PBANKA_0109400	PBANKA_0109400.1	SDH3	succinate dehydrogenase subunit 3, putative	254.02	292.05	0.201274	0.50545	0.830654	no
PBANKA_0109500	PBANKA_0109500.1	ApiAP2	AP2 domain transcription factor, putative	218.541	226.982	0.0546781	0.7974	0.955681	no
PBANKA_0109600	PBANKA_0109600.1		conserved Apicomplexan protein, unknown function	275.213	270.028	-0.0274399	0.8958	0.977754	no
PBANKA_0109700	PBANKA_0109700.1	SWIB	SWIB/MDM2 domain-containing protein, putative	105.902	102.276	-0.0502547	0.8135	0.958684	no
PBANKA_0109800	PBANKA_0109800.1		conserved Plasmodium protein, unknown function	154.936	148.056	-0.065533	0.7693	0.947877	no
PBANKA_0109900	PBANKA_0109900.1	BTP1	basal complex transmembrane protein 1, putative	124.241	124.446	0.00237903	0.98915	0.995597	no
PBANKA_0110000	PBANKA_0110000.1		60S ribosomal protein L39, putative	21502	19768.3	-0.121282	0.55615	0.857251	no
PBANKA_0110100	PBANKA_0110100.1		conserved Plasmodium protein, unknown function	63.2289	72.9014	0.205362	0.3205	0.677889	no
PBANKA_0110200	PBANKA_0110200.1		lsm12, putative	200.236	191.471	-0.0645818	0.782	0.950198	no
PBANKA_0110300	PBANKA_0110300.1		conserved Plasmodium protein, unknown function	357.27	342.776	-0.0597509	0.8842	0.975369	no
PBANKA_0110400	PBANKA_0110400.1	EIF3L	eukaryotic translation initiation factor 3 subunit L, putative	143.88	139.673	-0.042811	0.84335	0.966271	no
PBANKA_0110500	PBANKA_0110500.1	LRR6	leucine-rich repeat protein	37.55	31.8706	-0.236584	0.2579	0.604702	no
PBANKA_0110600	PBANKA_0110600.1	TMEM234	transmembrane protein 234, putative	37.0255	38.3412	0.0503766	0.9412	0.986798	no
PBANKA_0110700	PBANKA_0110700.1		conserved Plasmodium protein, unknown function	29.8385	22.1616	-0.429113	0.27545	0.627004	no
PBANKA_0110800	PBANKA_0110800.1		conserved Plasmodium protein, unknown function	919.16	738.865	-0.315006	0.15565	0.454089	no
PBANKA_0110900	PBANKA_0110900.1	NCS6	cytoplasmic tRNA 2-thiolation protein 1, putative	69.2786	64.4128	-0.105063	0.65865	0.906105	no
PBANKA_0111000	PBANKA_0111000.1	P12	6-cysteine protein	37.6471	31.7175	-0.247258	0.4122	0.76328	no
PBANKA_0111100	PBANKA_0111100.1	P12p	6-cysteine protein	34.4046	31.9041	-0.108862	0.71555	0.926568	no
PBANKA_0111200	PBANKA_0111200.1	NOG1	nucleolar GTP-binding protein 1, putative	177.189	170.992	-0.051357	0.8041	0.956365	no
PBANKA_0111300	PBANKA_0111300.1		conserved Plasmodium protein, unknown function	563.271	663.266	0.235758	0.4583	0.795685	no
PBANKA_0111300	PBANKA_0111300.2		conserved Plasmodium protein, unknown function	387.409	364.094	-0.0895453	0.82195	0.961773	no
PBANKA_0111400	PBANKA_0111400.1		conserved Plasmodium protein, unknown function	1321.61	1272.25	-0.0549197	0.8226	0.961867	no
PBANKA_0111500	PBANKA_0111500.1		conserved Plasmodium protein, unknown function	652.76	827.913	0.342927	0.29355	0.65036	no
PBANKA_0111600	PBANKA_0111600.1	ROP14	rhoptry protein ROP14, putative	8.95476	8.51137	-0.0732628	0.8175	0.960128	no
PBANKA_0111700	PBANKA_0111700.1		50S ribosomal protein L18, apicoplast, putative	143.306	134.256	-0.0941159	0.69895	0.922261	no
PBANKA_0111800	PBANKA_0111800.1		AP-3 complex subunit beta, putative	43.6938	40.3427	-0.115121	0.6107	0.885196	no
PBANKA_0111900	PBANKA_0111900.1		conserved Plasmodium protein, unknown function	27.7813	28.4734	0.0355022	0.8882	0.976231	no
PBANKA_0112000	PBANKA_0112000.1		syntaxin-binding protein, putative	55.6861	53.8407	-0.0486216	0.8297	0.962752	no
PBANKA_0112100	PBANKA_0112100.1	ApiAP2	AP2 domain transcription factor, putative	22.2876	18.7696	-0.247848	0.2615	0.609212	no
PBANKA_0112200	PBANKA_0112200.1	myoE	myosin E, putative	11.7064	12.0921	0.0467676	0.8609	0.971162	no
PBANKA_0112300	PBANKA_0112300.1		conserved Plasmodium protein, unknown function	16.8222	19.7408	0.230817	0.37505	0.732293	no
PBANKA_0112400	PBANKA_0112400.1	NAR1	cytosolic Fe-S cluster assembly factor NAR1, putative	49.3008	52.188	0.0821075	0.7084	0.925194	no
PBANKA_0112500	PBANKA_0112500.1	MFR1	major facilitator superfamily-related transporter, putative	67.3978	72.3987	0.103262	0.63705	0.896833	no
PBANKA_0112600	PBANKA_0112600.1		fam-b protein	375.673	366.301	-0.0364461	0.86355	0.971572	no
PBANKA_0112621	PBANKA_0112621.1		PIR protein, pseudogene	2.74288	2.54556	-0.107708	1	1	no
PBANKA_0112641	PBANKA_0112641.1		fam-b protein	101.838	91.4222	-0.155663	0.53695	0.848385	no
PBANKA_0112721	PBANKA_0112721.1		fam-a protein, pseudogene	1.68297	1.53758	-0.130346	1	1	no
PBANKA_0200400	PBANKA_0200400.1		Plasmodium exported protein, unknown function	118.366	112.572	-0.0724081	0.75185	0.94243	no
PBANKA_0200500	PBANKA_0200500.1		PIR protein, pseudogene	10.5033	6.18991	-0.762849	0.19115	0.51173	no
PBANKA_0200700	PBANKA_0200700.1		fam-b protein	102.298	80.4469	-0.346665	0.24105	0.584285	no
PBANKA_0201000	PBANKA_0201000.1		fam-b protein	125.546	121.234	-0.0504275	0.83725	0.964653	no
PBANKA_0201100	PBANKA_0201100.1		PIR protein, pseudogene	1.74578	1.29572	-0.430118	1	1	no
PBANKA_0201200	PBANKA_0201200.1		fam-a protein, pseudogene	2.11853	1.73467	-0.288406	1	1	no
PBANKA_0201250	PBANKA_0201250.1		PIR protein, pseudogene	237.635	218.41	-0.12171	0.56975	0.866136	no
PBANKA_0201300	PBANKA_0201300.1		lysophospholipase, putative	45.1051	38.4985	-0.22849	0.36725	0.724653	no
PBANKA_0201340	PBANKA_0201340.1		fam-c protein	682.311	784.941	0.202155	0.3611	0.718944	no
PBANKA_0201360	PBANKA_0201360.1		PIR protein, pseudogene	1.74474	1.87084	0.100675	1	1	no
PBANKA_0201400	PBANKA_0201400.1		fam-a protein, pseudogene	15.6088	15.3659	-0.0226235	0.968	0.991874	no
PBANKA_0201450	PBANKA_0201450.1		PIR protein, pseudogene	13.7946	12.0257	-0.197985	0.71635	0.926973	no
PBANKA_0201500	PBANKA_0201500.1		Plasmodium exported protein, unknown function	889.806	921.369	0.0502878	0.80875	0.957412	no
PBANKA_0201600	PBANKA_0201600.1	ETRAMP	early transcribed membrane protein	12149	13192.6	0.118899	0.66705	0.909683	no
PBANKA_0201700	PBANKA_0201700.1		conserved Plasmodium protein, unknown function	47.6488	77.5737	0.703128	0.2343	0.574669	no
PBANKA_0201800	PBANKA_0201800.1	TatD	TatD-like deoxyribonuclease	94.2868	98.2775	0.0598054	0.7872	0.952045	no
PBANKA_0201900	PBANKA_0201900.1		conserved protein, unknown function	1348.38	1336.59	-0.0126651	0.9566	0.988987	no
PBANKA_0202000	PBANKA_0202000.1		eukaryotic translation initiation factor 4E, putative	141.369	148.207	0.0681485	0.74275	0.93891	no
PBANKA_0202100	PBANKA_0202100.1		conserved Plasmodium protein, unknown function	42.8575	39.6713	-0.111455	0.82055	0.961585	no
PBANKA_0202200	PBANKA_0202200.1		conserved Plasmodium protein, unknown function	68.2535	73.0324	0.0976341	0.7088	0.92538	no
PBANKA_0202300	PBANKA_0202300.1		UMP-CMP kinase, putative	195.402	205.436	0.0722429	0.73405	0.934624	no
PBANKA_0202400	PBANKA_0202400.1		conserved Plasmodium protein, unknown function	61.2045	61.4452	0.00566238	0.97955	0.993639	no
PBANKA_0202500	PBANKA_0202500.1		P-loop containing nucleoside triphosphate hydrolase, putative	35.1327	34.8626	-0.0111343	0.96135	0.989976	no
PBANKA_0202600	PBANKA_0202600.1		conserved Plasmodium protein, unknown function	97.208	98.8422	0.0240527	0.9598	0.98971	no
PBANKA_0202700	PBANKA_0202700.1		kinesin-8, putative	21.5754	23.7381	0.137815	0.54745	0.853638	no
PBANKA_0202800	PBANKA_0202800.1	AKLP1	adenylate kinase-like protein 1, putative	40.4159	38.2497	-0.0794742	0.81755	0.960147	no
PBANKA_0202900	PBANKA_0202900.1		transcription initiation factor TFIIB, putative	189.009	191.821	0.0213058	0.919	0.981633	no
PBANKA_0203000	PBANKA_0203000.1		chromatin assembly factor 1 protein WD40 domain, putative	888.714	985.196	0.148692	0.4788	0.811591	no
PBANKA_0203100	PBANKA_0203100.1	PIP5K	phosphatidylinositol-4-phosphate 5-kinase, putative	58.1549	63.5568	0.128145	0.54255	0.851096	no
PBANKA_0203200	PBANKA_0203200.1		bromodomain protein, putative	65.8745	69.8899	0.0853638	0.6809	0.915032	no
PBANKA_0203300	PBANKA_0203300.1	RPB9	DNA-directed RNA polymerase II subunit RPB9, putative	100.18	90.2836	-0.150061	0.5496	0.854343	no
PBANKA_0203400	PBANKA_0203400.1	ERV1	FAD-linked sulfhydryl oxidase ERV1, putative	132.377	147.841	0.159395	0.55575	0.85705	no
PBANKA_0203500	PBANKA_0203500.1	SELB	selenocysteine-specific elongation factor selB homologue, putative	71.7997	84.1052	0.228217	0.28435	0.639103	no
PBANKA_0203600	PBANKA_0203600.1		conserved Plasmodium protein, unknown function	317.135	278.132	-0.189326	0.3771	0.733999	no
PBANKA_0203650	PBANKA_0203650.1		conserved Plasmodium protein, unknown function	176.759	156.786	-0.172991	0.48955	0.819063	no
PBANKA_0203750	PBANKA_0203750.1		phosphatidate cytidylyltransferase, putative	17.84	19.2713	0.111334	0.6812	0.915153	no
PBANKA_0203800	PBANKA_0203800.1		phenylalanine--tRNA ligase alpha subunit, putative	124.663	121.84	-0.0330512	0.8761	0.973558	no
PBANKA_0203900	PBANKA_0203900.1	RRP36	rRNA biogenesis protein RRP36, putative	85.1823	76.2589	-0.159648	0.57475	0.868113	no
PBANKA_0204000	PBANKA_0204000.1		cold-shock protein, putative	102.517	112.132	0.129337	0.6574	0.905731	no
PBANKA_0204100	PBANKA_0204100.1		N-acetyltransferase, GNAT family, putative	296.918	253.874	-0.225952	0.3368	0.694605	no
PBANKA_0204200	PBANKA_0204200.1		tubulin-specific chaperone a, putative	226.714	248.487	0.132297	0.5741	0.867816	no
PBANKA_0204300	PBANKA_0204300.1		fatty acid elongation protein, GNS1/SUR4 family, putative, pseudogene	31.813	27.9836	-0.185038	0.57305	0.867598	no
PBANKA_0204400	PBANKA_0204400.1		cleavage and polyadenylation specificity factor subunit 5, putative	235.486	228.419	-0.0439602	0.83495	0.96388	no
PBANKA_0204500	PBANKA_0204500.1	CCp5	LCCL domain-containing protein, putative	63.074	69.2684	0.135153	0.5416	0.8508	no
PBANKA_0204600	PBANKA_0204600.1	PHIL1	photosensitized INA-labeled protein PHIL1	91.4829	84.3904	-0.116423	0.6504	0.902019	no
PBANKA_0204700	PBANKA_0204700.1		conserved Plasmodium protein, unknown function	158.716	151.71	-0.0651332	0.76665	0.946817	no
PBANKA_0204800	PBANKA_0204800.1	PSOP24	secreted ookinete protein, putative	166.967	173.245	0.0532473	0.7988	0.955982	no
PBANKA_0204900	PBANKA_0204900.1		conserved Plasmodium protein, unknown function	96.0471	97.9686	0.0285769	0.9009	0.978968	no
PBANKA_0205000	PBANKA_0205000.1		conserved Plasmodium protein, unknown function	557.525	436.09	-0.354409	0.0988	0.342589	no
PBANKA_0205100	PBANKA_0205100.1		mitochondrial carrier protein, putative	124.365	110.325	-0.172824	0.44095	0.783765	no
PBANKA_0205200	PBANKA_0205200.1		conserved Plasmodium protein, unknown function	224.833	255.904	0.186749	0.36465	0.722155	no
PBANKA_0205300	PBANKA_0205300.1		conserved Plasmodium protein, unknown function	33.0416	31.4889	-0.0694416	0.77795	0.949699	no
PBANKA_0205400	PBANKA_0205400.1		proteasome subunit beta type-3, putative	566.812	594.962	0.0699283	0.73405	0.934624	no
PBANKA_0205500	PBANKA_0205500.1		conserved Plasmodium protein, unknown function	28.7135	27.0364	-0.0868238	0.80085	0.956104	no
PBANKA_0205600	PBANKA_0205600.1	MRE11	double-strand break repair protein MRE11, putative	24.0688	21.4774	-0.164345	0.50675	0.83097	no
PBANKA_0205700	PBANKA_0205700.1	Pb51	OST3/OST6 domain-containing protein, putative	7.47878	4.64249	-0.687904	1	1	no
PBANKA_0205800	PBANKA_0205800.1	eIK2	eukaryotic translation initiation factor 2-alpha kinase 2	27.4423	29.693	0.113719	0.5855	0.873846	no
PBANKA_0205900	PBANKA_0205900.1	NCR1	lipid/sterol:H+ symporter, putative	172.646	180.96	0.0678519	0.73735	0.936458	no
PBANKA_0206000	PBANKA_0206000.1		conserved Apicomplexan protein, unknown function	262.028	233.283	-0.16764	0.4743	0.808787	no
PBANKA_0206100	PBANKA_0206100.1		carbon catabolite repressor protein 4, putative	89.5925	81.0253	-0.145005	0.53485	0.847259	no
PBANKA_0206200	PBANKA_0206200.1		conserved Plasmodium protein, unknown function	47.15	44.3183	-0.0893553	0.72255	0.929923	no
PBANKA_0206300	PBANKA_0206300.1	CEN1	centrin-1, putative	636.246	646.424	0.0228944	0.9129	0.980837	no
PBANKA_0206400	PBANKA_0206400.1	IspD	2-C-methyl-D-erythritol 4-phosphate cytidylyltransferase, putative	11.8085	11.7522	-0.00689691	0.979	0.99358	no
PBANKA_0206500	PBANKA_0206500.1	RAB5c	ras-related protein Rab-5C, putative	314.061	337.399	0.103411	0.62415	0.891057	no
PBANKA_0206600	PBANKA_0206600.1		asparagine and aspartate rich protein 2, putative	61.7208	61.5122	-0.00488394	0.9835	0.994249	no
PBANKA_0206700	PBANKA_0206700.1		conserved Plasmodium protein, unknown function	6.94492	7.0364	0.0188788	0.94535	0.987813	no
PBANKA_0206800	PBANKA_0206800.1		conserved Plasmodium protein, unknown function	24.9112	24.9722	0.00352728	0.99235	0.996328	no
PBANKA_0206900	PBANKA_0206900.1		pre-rRNA-processing protein TSR2, putative	96.9654	90.6758	-0.0967535	0.73165	0.933601	no
PBANKA_0207000	PBANKA_0207000.1	SERCA	calcium-transporting ATPase, putative	153.155	166.991	0.124775	0.5452	0.852257	no
PBANKA_0207100	PBANKA_0207100.1		conserved Plasmodium protein, unknown function	29.2112	27.7981	-0.0715392	0.84635	0.967327	no
PBANKA_0207200	PBANKA_0207200.1		V-type proton ATPase subunit C, putative	116.968	132.887	0.184081	0.4123	0.76328	no
PBANKA_0207300	PBANKA_0207300.1		conserved Plasmodium protein, unknown function	34.3207	33.2345	-0.0463974	0.84745	0.967367	no
PBANKA_0207400	PBANKA_0207400.1		3'-5' exonuclease, putative	33.5751	34.3364	0.0323467	0.90175	0.979261	no
PBANKA_0207500	PBANKA_0207500.1		conserved Plasmodium protein, unknown function	79.0317	79.4749	0.00806846	0.9702	0.992432	no
PBANKA_0207600	PBANKA_0207600.1		asparagine-rich antigen, putative	21.01	26.4676	0.333156	0.1279	0.402637	no
PBANKA_0207700	PBANKA_0207700.1		conserved Plasmodium protein, unknown function	39.6823	37.0703	-0.0982328	0.65845	0.90608	no
PBANKA_0207800	PBANKA_0207800.1		conserved Plasmodium protein, unknown function	70.4257	86.2178	0.291883	0.227	0.564628	no
PBANKA_0207900	PBANKA_0207900.1		conserved Plasmodium protein, unknown function	22.3279	17.3186	-0.366528	0.50045	0.827043	no
PBANKA_0208000	PBANKA_0208000.1	C-CAP	cyclase-associated protein	269.295	264.289	-0.0270732	0.9103	0.980651	no
PBANKA_0208100	PBANKA_0208100.1		RAP protein, putative	172.093	187.506	0.123747	0.5524	0.855467	no
PBANKA_0208200	PBANKA_0208200.1		conserved Plasmodium protein, unknown function	380.518	365.963	-0.0562661	0.7992	0.956042	no
PBANKA_0208300	PBANKA_0208300.1	NPT1	novel putative transporter 1	44.4824	48.9932	0.139345	0.55685	0.857685	no
PBANKA_0208400	PBANKA_0208400.1	MFR2	major facilitator superfamily-related transporter, putative	25.0951	27.8402	0.149761	0.5767	0.869485	no
PBANKA_0208500	PBANKA_0208500.1		conserved Plasmodium protein, unknown function	19.3658	21.3001	0.137352	0.56765	0.864532	no
PBANKA_0208600	PBANKA_0208600.1		conserved protein, unknown function	97.6929	88.2163	-0.147208	0.55795	0.858412	no
PBANKA_0208700	PBANKA_0208700.1	LytB	4-hydroxy-3-methylbut-2-enyl diphosphate reductase, putative	174.95	177.478	0.0206912	0.92105	0.981898	no
PBANKA_0208800	PBANKA_0208800.1	UBP1	ubiquitin carboxyl-terminal hydrolase 1, putative	109.523	111.3	0.0232179	0.9097	0.980651	no
PBANKA_0208900	PBANKA_0208900.1		StAR-related lipid transfer protein, putative	35.3524	28.2192	-0.325132	0.2519	0.597318	no
PBANKA_0209000	PBANKA_0209000.1		conserved Plasmodium protein, unknown function	11.0512	11.2147	0.0211841	0.9414	0.986815	no
PBANKA_0209100	PBANKA_0209100.1	TRSP	thrombospondin related sporozoite protein	56.6386	45.8627	-0.304464	0.3736	0.731101	no
PBANKA_0209200	PBANKA_0209200.1	PIESP15	parasite-infected erythrocyte surface protein	36.683	37.3111	0.0244916	0.92675	0.982922	no
PBANKA_0209300	PBANKA_0209300.1	ARP1	actin-related protein	362.551	334.806	-0.11486	0.58595	0.873992	no
PBANKA_0209400	PBANKA_0209400.1	PSTK	L-seryl-tRNA(Sec) kinase, putative	68.5584	77.3609	0.17427	0.44565	0.786325	no
PBANKA_0209500	PBANKA_0209500.1		ATP-dependent RNA helicase, putative	42.1325	43.3222	0.0401739	0.8517	0.9683	no
PBANKA_0209600	PBANKA_0209600.1		conserved Plasmodium protein, unknown function	6.32509	6.08871	-0.0549506	1	1	no
PBANKA_0209700	PBANKA_0209700.1		zinc-carboxypeptidase, putative	15.039	17.867	0.248591	0.2983	0.65562	no
PBANKA_0209800	PBANKA_0209800.1		conserved Plasmodium protein, unknown function	15.0996	14.8124	-0.0277095	0.91805	0.981633	no
PBANKA_0209900	PBANKA_0209900.1	NT4	nucleoside transporter 4, putative	61.8558	56.7588	-0.124063	0.617	0.887382	no
PBANKA_0210000	PBANKA_0210000.1	VPS51	vacuolar protein sorting-associated protein 51, putative	26.4591	28.8871	0.126661	0.58675	0.87464	no
PBANKA_0210100	PBANKA_0210100.1		vacuolar protein sorting-associated protein VTA1, putative	57.6595	54.7353	-0.0750866	0.7793	0.949893	no
PBANKA_0210200	PBANKA_0210200.1		aspartate--tRNA ligase, putative	202.151	210.342	0.0573039	0.78005	0.950074	no
PBANKA_0210300	PBANKA_0210300.1		conserved Plasmodium protein, unknown function	29.1499	29.2482	0.00485817	0.9848	0.994789	no
PBANKA_0210400	PBANKA_0210400.1	PMS1	DNA mismatch repair protein PMS1, putative	59.7809	58.7571	-0.0249219	0.9063	0.980308	no
PBANKA_0210500	PBANKA_0210500.1		conserved Plasmodium protein, unknown function	10.34	12.2806	0.248153	0.26	0.607294	no
PBANKA_0210600	PBANKA_0210600.1		ubiquitin carboxyl-terminal hydrolase, putative	129.361	141.696	0.131401	0.52435	0.841917	no
PBANKA_0210700	PBANKA_0210700.1		conserved Plasmodium protein, unknown function	68.2381	66.0241	-0.0475839	0.83155	0.963229	no
PBANKA_0210800	PBANKA_0210800.1		conserved Plasmodium protein, unknown function	293.788	278.68	-0.0761643	0.7355	0.935599	no
PBANKA_0210900	PBANKA_0210900.1	DAD1	dolichyl-diphosphooligosaccharide--protein glycosyltransferase subunit DAD1, putative	217.572	199.72	-0.123512	0.6855	0.916982	no
PBANKA_0211000	PBANKA_0211000.1	TIM50	mitochondrial import inner membrane translocase subunit TIM50, putative	92.7107	97.4997	0.0726615	0.7516	0.94234	no
PBANKA_0211100	PBANKA_0211100.1	VPS53	vacuolar protein sorting-associated protein 53, putative	14.8064	16.2446	0.133744	0.63	0.893543	no
PBANKA_0211200	PBANKA_0211200.1		conserved Plasmodium protein, unknown function	30.7851	32.5725	0.081425	0.7292	0.932503	no
PBANKA_0211300	PBANKA_0211300.1	NFS	cysteine desulfurase, putative	87.1087	87.0271	-0.00135098	0.99515	0.996832	no
PBANKA_0211400	PBANKA_0211400.1	DNMT	DNA (cytosine-5)-methyltransferase, putative	51.2473	55.96	0.126918	0.56865	0.865366	no
PBANKA_0211500	PBANKA_0211500.1		proteasome subunit alpha type-5, putative	603.355	694.4	0.202761	0.325	0.682439	no
PBANKA_0211600	PBANKA_0211600.1		mTERF domain-containing protein, putative	36.3748	36.1871	-0.00746177	0.9767	0.993397	no
PBANKA_0211700	PBANKA_0211700.1		conserved Plasmodium protein, unknown function	11.7518	10.0478	-0.225993	0.4588	0.796013	no
PBANKA_0211800	PBANKA_0211800.1		conserved Plasmodium protein, unknown function	21.1343	24.6481	0.221887	0.3889	0.74405	no
PBANKA_0211900	PBANKA_0211900.1		cation transporting ATPase, putative	38.512	36.8445	-0.063858	0.76035	0.944637	no
PBANKA_0212000	PBANKA_0212000.1		conserved Plasmodium protein, unknown function	13.0738	10.2887	-0.345615	0.17645	0.487612	no
PBANKA_0212100	PBANKA_0212100.1	eIF2alpha	eukaryotic translation initiation factor 2 subunit alpha	830.135	782.025	-0.0861302	0.6722	0.912637	no
PBANKA_0212200	PBANKA_0212200.1		conserved Plasmodium protein, unknown function	8.50313	9.78768	0.202973	0.3522	0.710539	no
PBANKA_0212300	PBANKA_0212300.1	ALP3	actin-like protein, putative	57.1235	55.0664	-0.0529114	0.82445	0.962266	no
PBANKA_0212400	PBANKA_0212400.1		conserved Plasmodium protein, unknown function	190.498	203.093	0.0923683	0.678	0.914075	no
PBANKA_0212500	PBANKA_0212500.1		conserved Plasmodium protein, unknown function	126.075	134.635	0.0947694	0.7511	0.942066	no
PBANKA_0212600	PBANKA_0212600.1		conserved Plasmodium protein, unknown function	57.3337	67.2891	0.230989	0.55145	0.855135	no
PBANKA_0212700	PBANKA_0212700.1		RING zinc finger protein, putative	45.8261	44.3698	-0.0465922	0.8228	0.961976	no
PBANKA_0212800	PBANKA_0212800.1		alpha/beta hydrolase, putative	26.2187	26.2101	-0.000474853	0.98775	0.995309	no
PBANKA_0212900	PBANKA_0212900.1		conserved Plasmodium protein, unknown function	76.4759	78.494	0.0375771	0.87235	0.972952	no
PBANKA_0213000	PBANKA_0213000.1		RNA-binding protein, putative	147.041	140.424	-0.0664212	0.74715	0.940733	no
PBANKA_0213100	PBANKA_0213100.1	SRP9	signal recognition particle subunit SRP9, putative	496.594	524.44	0.0787107	0.74775	0.940783	no
PBANKA_0213200	PBANKA_0213200.1		conserved Plasmodium protein, unknown function	36.1092	39.79	0.140041	0.5027	0.828805	no
PBANKA_0213300	PBANKA_0213300.1	AOP	1-cys peroxiredoxin, putative	113.115	105.682	-0.0980687	0.6849	0.916844	no
PBANKA_0213400	PBANKA_0213400.1	NMD3	60S ribosomal export protein NMD3, putative	134.765	137.118	0.0249739	0.90385	0.979717	no
PBANKA_0213500	PBANKA_0213500.1		ribosome biogenesis protein BRX1, putative	115.632	98.3746	-0.233189	0.29305	0.649753	no
PBANKA_0213600	PBANKA_0213600.1		mRNA (N6-adenosine)-methyltransferase, putative	54.1323	54.4418	0.00822506	0.96905	0.992312	no
PBANKA_0213700	PBANKA_0213700.1		conserved Plasmodium protein, unknown function	297.3	282.153	-0.0754413	0.7325	0.933935	no
PBANKA_0213800	PBANKA_0213800.1		conserved Plasmodium protein, unknown function	22.3467	23.0246	0.0431108	0.8663	0.971794	no
PBANKA_0213900	PBANKA_0213900.1		dynein light chain, putative	167.693	173.348	0.0478458	0.89565	0.977754	no
PBANKA_0214000	PBANKA_0214000.1		dynein heavy chain, putative	6.65806	5.63226	-0.241389	0.30135	0.658719	no
PBANKA_0214100	PBANKA_0214100.1		conserved Plasmodium protein, unknown function	263.39	240.071	-0.133741	0.6771	0.913861	no
PBANKA_0214200	PBANKA_0214200.1		tRNA pseudouridine synthase D, putative	78.5422	84.7478	0.109707	0.6	0.880154	no
PBANKA_0214300	PBANKA_0214300.1		AP-4 complex subunit beta, putative	76.1282	86.6162	0.186205	0.3697	0.727139	no
PBANKA_0214400	PBANKA_0214400.1	AP2-L	AP2 domain transcription factor AP2-L	166.26	175.195	0.0755168	0.71145	0.926152	no
PBANKA_0214500	PBANKA_0214500.1	IMP2	IMP1-like protein, putative	171.852	150.859	-0.187964	0.45135	0.790571	no
PBANKA_0214531	PBANKA_0214531:tRNA		tRNA Threonine	293.495	828.56	1.49727	0.45665	0.794483	no
PBANKA_0214550	PBANKA_0214550.1		Plasmodium exported protein, unknown function, pseudogene	145.768	169.53	0.217869	0.34035	0.698563	no
PBANKA_0214600	PBANKA_0214600.1		Plasmodium exported protein, unknown function	87.2659	93.1146	0.0935879	0.6456	0.900146	no
PBANKA_0214700	PBANKA_0214700.1		Plasmodium exported protein, unknown function	1076.65	1063.08	-0.0183021	0.92935	0.983166	no
PBANKA_0214800	PBANKA_0214800.1		heat shock protein, putative	494.796	452.763	-0.128078	0.5336	0.846915	no
PBANKA_0214900	PBANKA_0214900.1		fam-a protein	58.3041	47.9838	-0.28105	0.2757	0.627374	no
PBANKA_0215700	PBANKA_0215700.1		PIR protein	2.88893	2.69638	-0.0995122	1	1	no
PBANKA_0215800	PBANKA_0215800.1		fam-b protein	93.8033	95.0858	0.0195911	0.9368	0.985195	no
PBANKA_0216000	PBANKA_0216000.1		PIR protein	10.0367	8.6116	-0.220936	0.53865	0.849327	no
PBANKA_0216061	PBANKA_0216061.1		PIR protein	5.24574	2.39602	-1.13051	1	1	no
PBANKA_0216701	PBANKA_0216701.1		fam-a protein	5.18791	14.2092	1.45359	0.0181	0.107633	no
PBANKA_0216741	PBANKA_0216741.1		lysophospholipase, putative, pseudogene	10.9485	15.4258	0.494612	0.16845	0.475577	no
PBANKA_0216761	PBANKA_0216761.1	Pb235	reticulocyte binding protein, putative	3.15336	5.22193	0.727695	1	1	no
PBANKA_0300200	PBANKA_0300200.1		PIR protein	8.5133	6.50271	-0.388677	0.45605	0.794083	no
PBANKA_0300300	PBANKA_0300300.1		PIR protein	22.027	22.4544	0.0277272	0.9295	0.983166	no
PBANKA_0300400	PBANKA_0300400.1		PIR protein, pseudogene	1.20773	2.82525	1.22609	1	1	no
PBANKA_0300500	PBANKA_0300500.1		PIR protein, pseudogene	8.48975	6.80766	-0.318563	0.4897	0.819063	no
PBANKA_0300600	PBANKA_0300600.1		Plasmodium exported protein, unknown function	467.414	486.473	0.0576565	0.78105	0.950074	no
PBANKA_0300700	PBANKA_0300700.1		nucleic acid binding protein, putative	41.6747	40.1557	-0.0535671	0.8071	0.95684	no
PBANKA_0300800	PBANKA_0300800.1	OPP	octaprenyl pyrophosphate synthase, putative	22.3063	21.4604	-0.0557724	0.8454	0.967173	no
PBANKA_0300900	PBANKA_0300900.1		conserved Plasmodium protein, unknown function	152.415	167.737	0.138197	0.63475	0.896215	no
PBANKA_0301000	PBANKA_0301000.1	ROPE	repetitive organellar protein, putative	60.8276	53.6434	-0.181327	0.38875	0.743958	no
PBANKA_0301100	PBANKA_0301100.1		conserved Plasmodium protein, unknown function	173.725	158.657	-0.130896	0.5475	0.853638	no
PBANKA_0301200	PBANKA_0301200.1	ERCC1	ERCC1 nucleotide excision repair protein, putative	59.0234	55.6562	-0.084744	0.78455	0.951122	no
PBANKA_0301300	PBANKA_0301300.1		conserved Plasmodium protein, unknown function	3355.09	3271.7	-0.0363116	0.86605	0.971704	no
PBANKA_0301400	PBANKA_0301400.1		conserved Plasmodium protein, unknown function	29.7603	26.1578	-0.186148	0.50995	0.83296	no
PBANKA_0301500	PBANKA_0301500.1	MAK16	protein MAK16, putative	97.8959	99.8823	0.0289807	0.8997	0.978756	no
PBANKA_0301600	PBANKA_0301600.1		conserved Plasmodium protein, unknown function	502.391	479.146	-0.0683452	0.744	0.939087	no
PBANKA_0301700	PBANKA_0301700.1		5'-3' exonuclease, putative	37.123	37.1095	-0.000522976	0.9869	0.995291	no
PBANKA_0301800	PBANKA_0301800.1		condensin-2 complex subunit H2, putative	16.6977	17.0786	0.0325385	0.91285	0.980837	no
PBANKA_0301900	PBANKA_0301900.1		conserved Plasmodium protein, unknown function	25.4822	26.3418	0.0478618	0.8256	0.962356	no
PBANKA_0302000	PBANKA_0302000.1		conserved Plasmodium protein, unknown function	279.923	278.383	-0.00796071	0.97075	0.992605	no
PBANKA_0302100	PBANKA_0302100.1		conserved Plasmodium protein, unknown function	56.8865	61.0813	0.102646	0.65025	0.902019	no
PBANKA_0302200	PBANKA_0302200.1		dynein light chain, putative	130.958	155.299	0.245947	0.44615	0.786698	no
PBANKA_0302300	PBANKA_0302300.1	AspAT	aspartate aminotransferase, putative	59.9878	55.8293	-0.103646	0.6843	0.91653	no
PBANKA_0302400	PBANKA_0302400.1		5'-3' exonuclease, putative	23.7778	24.2697	0.029545	0.9038	0.979717	no
PBANKA_0302500	PBANKA_0302500.1	HT	hexose transporter	442.144	509.861	0.205587	0.317	0.674362	no
PBANKA_0302600	PBANKA_0302600.1		3'-5' exonuclease, putative	45.4043	43.8663	-0.0497158	0.8534	0.968872	no
PBANKA_0302700	PBANKA_0302700.1	COQ5	2-methoxy-6-polyprenyl-1,4-benzoquinol methylase, mitochondrial, putative	60.1438	57.9182	-0.0543994	0.83255	0.963296	no
PBANKA_0302800	PBANKA_0302800.1		conserved Plasmodium protein, unknown function	38.4424	45.6926	0.249263	0.336	0.693553	no
PBANKA_0302900	PBANKA_0302900.1		conserved Plasmodium protein, unknown function	49.1069	35.5487	-0.466131	0.17585	0.487126	no
PBANKA_0303000	PBANKA_0303000.1		conserved Plasmodium protein, unknown function	12.4812	13.1528	0.075614	0.8251	0.962356	no
PBANKA_0303100	PBANKA_0303100.1		PCI domain-containing protein, putative	95.5225	97.001	0.0221586	0.92565	0.982889	no
PBANKA_0303200	PBANKA_0303200.1		DNA-directed RNA polymerase II 16 kDa subunit, putative	400.559	467.673	0.223485	0.31615	0.673302	no
PBANKA_0303300	PBANKA_0303300.1		conserved Plasmodium protein, unknown function	58.2916	62.1791	0.0931409	0.69245	0.920043	no
PBANKA_0303400	PBANKA_0303400.1		RNA-binding protein, putative	248.628	257.379	0.0499085	0.82155	0.961754	no
PBANKA_0303500	PBANKA_0303500.1	PH1	PH domain-containing protein, putative	372.402	339.414	-0.133815	0.5835	0.872333	no
PBANKA_0303600	PBANKA_0303600.1	RPN1	26S proteasome regulatory subunit RPN1, putative	291.9	334.816	0.197892	0.3247	0.682148	no
PBANKA_0303700	PBANKA_0303700.1	RAD2	DNA repair protein RAD2, putative	61.9406	65.7108	0.0852469	0.6892	0.918616	no
PBANKA_0303800	PBANKA_0303800.1	SufE	cysteine desulfuration protein SufE	106.053	84.1097	-0.334437	0.1764	0.487567	no
PBANKA_0303900	PBANKA_0303900.1	PAT	pantothenate transporter	47.5732	45.9691	-0.049487	0.8302	0.962752	no
PBANKA_0304000	PBANKA_0304000.1	AROM	pentafunctional AROM polypeptide, putative	17.1693	15.7344	-0.125915	0.5876	0.874953	no
PBANKA_0304100	PBANKA_0304100.1		conserved Plasmodium protein, unknown function	13.9616	14.7972	0.0838579	0.75425	0.943158	no
PBANKA_0304200	PBANKA_0304200.1		DNA-directed RNA polymerase III subunit RPC10, putative	184.13	194.476	0.0788713	0.79405	0.954696	no
PBANKA_0304300	PBANKA_0304300.1	ADSL	adenylosuccinate lyase, putative	27.5154	29.2611	0.0887441	0.74625	0.94019	no
PBANKA_0304400	PBANKA_0304400.1	MSP4/5	merozoite surface protein 4/5	165.432	152.966	-0.113029	0.634	0.896117	no
PBANKA_0304500	PBANKA_0304500.1		conserved Plasmodium protein, unknown function	29.3528	30.1241	0.0374233	0.86045	0.971038	no
PBANKA_0304600	PBANKA_0304600.1		iron-sulfur assembly protein, putative	46.9223	41.9943	-0.160078	0.63525	0.896215	no
PBANKA_0304800	PBANKA_0304800.1	SERA4	serine repeat antigen 4	130.152	136.084	0.0643025	0.7514	0.942212	no
PBANKA_0304900	PBANKA_0304900.1	SERA3	serine repeat antigen 3	254.417	282.397	0.150527	0.46715	0.803121	no
PBANKA_0305000	PBANKA_0305000.1	SERA2	serine repeat antigen 2	202.736	203.282	0.00388106	0.98595	0.994915	no
PBANKA_0305100	PBANKA_0305100.1	SERA1	serine repeat antigen 1	303.387	332.686	0.133002	0.5381	0.849052	no
PBANKA_0305200	PBANKA_0305200.1		conserved Plasmodium protein, unknown function	32.9671	33.3591	0.0170539	0.93805	0.98565	no
PBANKA_0305300	PBANKA_0305300.1	KRR1	KRR1 small subunit processome component, putative	78.619	62.1928	-0.338131	0.17025	0.47826	no
PBANKA_0305400	PBANKA_0305400.1		conserved Plasmodium protein, unknown function	23.5719	23.1708	-0.0247618	0.91135	0.980651	no
PBANKA_0305500	PBANKA_0305500.1		conserved Plasmodium protein, unknown function	10.7794	11.0219	0.0320994	0.90945	0.980651	no
PBANKA_0305600	PBANKA_0305600.1	ACP	acyl carrier protein, putative	104.147	76.3038	-0.448792	0.16055	0.462188	no
PBANKA_0305700	PBANKA_0305700.1	RRF1	ribosome-recycling factor, putative	45.7501	45.6287	-0.00383111	0.9859	0.994915	no
PBANKA_0305800	PBANKA_0305800.1		conserved Plasmodium protein, unknown function	257.216	249.221	-0.0455524	0.8372	0.964653	no
PBANKA_0305900	PBANKA_0305900.1		conserved Plasmodium protein, unknown function	137.481	135.69	-0.0189163	0.93725	0.985343	no
PBANKA_0306000	PBANKA_0306000.1	P230p	6-cysteine protein	16.4875	20.3556	0.304055	0.192	0.51324	no
PBANKA_0306100	PBANKA_0306100.1	P230	6-cysteine protein	5.41726	5.5016	0.0222862	1	1	no
PBANKA_0306200	PBANKA_0306200.1		phospholipase A2, putative	96.6112	96.4665	-0.00216243	0.9903	0.995758	no
PBANKA_0306300	PBANKA_0306300.1	MTR3	3'exoribonuclease, putative	216.9	221.54	0.0305359	0.88675	0.975745	no
PBANKA_0306400	PBANKA_0306400.1	IspF	2C-methyl-D-erythritol 2,4-cyclodiphosphate synthase, putative	74.046	70.6139	-0.0684697	0.79745	0.955701	no
PBANKA_0306500	PBANKA_0306500.1		conserved protein, unknown function	143.091	137.889	-0.0534255	0.8066	0.95678	no
PBANKA_0306600	PBANKA_0306600.1		conserved Plasmodium protein, unknown function	31.8537	24.7804	-0.362265	0.18625	0.504256	no
PBANKA_0306700	PBANKA_0306700.1		transporter, putative	19.2387	21.7841	0.17926	0.46245	0.799398	no
PBANKA_0306800	PBANKA_0306800.1	UAP56	ATP-dependent RNA helicase UAP56, putative	857.866	939.612	0.131312	0.5292	0.844742	no
PBANKA_0306900	PBANKA_0306900.1		Sec61-gamma subunit of protein translocation complex, putative	2081.72	1998.26	-0.0590302	0.7787	0.94979	no
PBANKA_0307000	PBANKA_0307000.1		60S ribosomal protein L37ae, putative	7586.23	7133.94	-0.0886831	0.6678	0.910187	no
PBANKA_0307100	PBANKA_0307100.1		conserved Plasmodium protein, unknown function	58.4497	61.9411	0.0836996	0.68575	0.916998	no
PBANKA_0307200	PBANKA_0307200.1		monocarboxylate transporter, putative	56.5515	57.9972	0.0364197	0.88155	0.974879	no
PBANKA_0307300	PBANKA_0307300.1		50S ribosomal protein L33, putative	134.017	122.629	-0.128116	0.6793	0.914227	no
PBANKA_0307400	PBANKA_0307400.1		conserved Plasmodium protein, unknown function	33.2282	37.6224	0.179182	0.4279	0.774869	no
PBANKA_0307500	PBANKA_0307500.1		conserved Plasmodium protein, unknown function	10.8801	7.9001	-0.461752	0.25585	0.60201	no
PBANKA_0307600	PBANKA_0307600.1		syntaxin, putative	101.446	99.6489	-0.0257807	0.9175	0.981363	no
PBANKA_0307700	PBANKA_0307700.1		conserved Plasmodium protein, unknown function	17.1319	15.7543	-0.120942	0.74365	0.938915	no
PBANKA_0307800	PBANKA_0307800.1		conserved Plasmodium protein, unknown function	506.241	499.364	-0.019733	0.9244	0.982821	no
PBANKA_0307900	PBANKA_0307900.1		conserved Plasmodium protein, unknown function	20.8484	24.2425	0.217599	0.3774	0.734067	no
PBANKA_0308000	PBANKA_0308000.1	RAB5a	ras-related protein Rab-5A, putative	119.268	119.418	0.0018161	0.9912	0.996023	no
PBANKA_0308100	PBANKA_0308100.1		ubiquinol-cytochrome-c reductase complex assembly factor 1, putative	163.588	180.796	0.144296	0.506	0.83097	no
PBANKA_0308200	PBANKA_0308200.1		apicoplast beta-ketoacyl-acyl carrier protein synthase III precursor, putative	9.78112	10.1863	0.0585528	0.89205	0.977007	no
PBANKA_0308300	PBANKA_0308300.1		GAF domain-related protein, putative	33.2251	34.0691	0.0361895	0.86995	0.972544	no
PBANKA_0308400	PBANKA_0308400.1	ALG14	UDP-N-acetylglucosamine transferase subunit ALG14, putative	39.0526	45.0534	0.206217	0.5364	0.84817	no
PBANKA_0308500	PBANKA_0308500.1	TKL1	tyrosine kinase-like protein, putative	84.6869	88.7632	0.0678237	0.7476	0.940783	no
PBANKA_0308600	PBANKA_0308600.1		asparagine--tRNA ligase, putative	287.716	285.516	-0.0110743	0.9601	0.989718	no
PBANKA_0308700	PBANKA_0308700.1		conserved Plasmodium protein, unknown function	14.2127	12.1185	-0.229972	0.55535	0.856892	no
PBANKA_0308800	PBANKA_0308800.1		GDP-fructose:GMP antiporter, putative	47.5387	49.778	0.0664064	0.8003	0.956104	no
PBANKA_0308900	PBANKA_0308900.1		conserved Plasmodium protein, unknown function	34.3874	36.8069	0.0980967	0.67	0.911442	no
PBANKA_0309000	PBANKA_0309000.1		ribosomal protein L12, mitochondrial, putative	77.178	72.5263	-0.0896867	0.7237	0.930402	no
PBANKA_0309100	PBANKA_0309100.1		peptide chain release factor subunit 1, putative	255.401	256.94	0.0086673	0.9667	0.991391	no
PBANKA_0309200	PBANKA_0309200.1		conserved Plasmodium protein, unknown function	19.6949	22.8674	0.215472	0.3094	0.666543	no
PBANKA_0309400	PBANKA_0309400.1		conserved Plasmodium protein, unknown function	22.372	23.3186	0.0597881	0.77855	0.94979	no
PBANKA_0309500	PBANKA_0309500.1	SPATR	secreted protein with altered thrombospondin repeat domain, putative	11.5984	11.0645	-0.0679863	0.87875	0.974355	no
PBANKA_0309600	PBANKA_0309600.1		SRR1-like protein	40.8436	31.3489	-0.381692	0.18125	0.495344	no
PBANKA_0309700	PBANKA_0309700.1	MATE	multidrug efflux pump, putative	28.9457	30.8006	0.0896077	0.72225	0.929829	no
PBANKA_0309800	PBANKA_0309800.1	ATEL1	arginyl-tRNA--protein transferase, putative	64.876	62.1663	-0.0615533	0.81195	0.958196	no
PBANKA_0309900	PBANKA_0309900.1		conserved Plasmodium protein, unknown function	64.6384	65.1202	0.0107142	0.97735	0.993397	no
PBANKA_0310000	PBANKA_0310000.1	SIS1	protein SIS1, putative	378.339	395.279	0.0631918	0.75355	0.942972	no
PBANKA_0310100	PBANKA_0310100.1		conserved Plasmodium protein, unknown function	397.078	383.206	-0.0513003	0.82705	0.962462	no
PBANKA_0310200	PBANKA_0310200.1		conserved Plasmodium protein, unknown function	848.306	854.14	0.00988817	0.96535	0.99139	no
PBANKA_0310300	PBANKA_0310300.1	PK7	protein kinase 7	107.242	96.8933	-0.146403	0.656	0.904896	no
PBANKA_0310400	PBANKA_0310400.1		tetratricopeptide repeat protein, putative	91.3704	88.1162	-0.0523186	0.8665	0.971829	no
PBANKA_0310500	PBANKA_0310500.1		conserved Plasmodium protein, unknown function	10.6354	10.3758	-0.0356598	0.88615	0.975656	no
PBANKA_0310600	PBANKA_0310600.1		conserved protein, unknown function	206.691	223.384	0.112049	0.6425	0.898888	no
PBANKA_0310700	PBANKA_0310700.1		conserved Plasmodium protein, unknown function	65.5147	67.001	0.032365	0.8845	0.975512	no
PBANKA_0310800	PBANKA_0310800.1		conserved Plasmodium protein, unknown function	57.8186	61.0595	0.0786818	0.7139	0.92653	no
PBANKA_0310900	PBANKA_0310900.1	CCT8	T-complex protein 1 subunit theta, putative	361.365	378.191	0.0656618	0.74855	0.940962	no
PBANKA_0311000	PBANKA_0311000.1	SEC31	protein transport protein SEC31, putative	122.174	133.352	0.126297	0.53975	0.850002	no
PBANKA_0311100	PBANKA_0311100.1	mRPL13	mitochondrial large ribosomal subunit, putative	245.65	233.919	-0.0705945	0.7549	0.943244	no
PBANKA_0311200	PBANKA_0311200.1		conserved Plasmodium protein, unknown function	138.263	118.547	-0.221964	0.2948	0.651831	no
PBANKA_0311300	PBANKA_0311300.1		conserved Plasmodium protein, unknown function	25.1395	20.9277	-0.264545	0.4706	0.806069	no
PBANKA_0311400	PBANKA_0311400.1		serine/threonine protein kinase, putative	15.3437	15.7828	0.0407094	0.8656	0.971597	no
PBANKA_0311500	PBANKA_0311500.1		conserved Plasmodium protein, unknown function	87.1431	79.5378	-0.131746	0.58485	0.87335	no
PBANKA_0311600	PBANKA_0311600.1		conserved Plasmodium protein, unknown function	159.389	175.464	0.138621	0.49225	0.820626	no
PBANKA_0311700	PBANKA_0311700.1	RON6	rhoptry neck protein 6, putative	36.7413	32.5344	-0.175438	0.47265	0.807893	no
PBANKA_0311800	PBANKA_0311800.1	ACS9	acyl-CoA synthetase, putative	398.286	399.897	0.00582576	0.97765	0.993397	no
PBANKA_0311900	PBANKA_0311900.1		RING zinc finger protein, putative	95.0297	97.7985	0.0414336	0.8599	0.970894	no
PBANKA_0312000	PBANKA_0312000.1		conserved Plasmodium protein, unknown function	171.534	173.73	0.0183525	0.93515	0.984716	no
PBANKA_0312100	PBANKA_0312100.1		conserved Plasmodium protein, unknown function	58.5225	59.5092	0.0241211	0.91075	0.980651	no
PBANKA_0312200	PBANKA_0312200.1		conserved Plasmodium protein, unknown function	54.4929	46.8168	-0.219042	0.3528	0.71115	no
PBANKA_0312300	PBANKA_0312300.1		conserved Plasmodium protein, unknown function	78.6417	83.469	0.0859468	0.72185	0.929712	no
PBANKA_0312400	PBANKA_0312400.1	RPB2	DNA-directed RNA polymerase II subunit RPB2, putative	99.7774	111.51	0.160385	0.4233	0.771343	no
PBANKA_0312500	PBANKA_0312500.1	ORC5	origin recognition complex subunit 5, putative	37.9842	39.1038	0.0419082	0.85915	0.970869	no
PBANKA_0312600	PBANKA_0312600.1	DHHC11	palmitoyltransferase DHHC11, putative	25.2447	20.2249	-0.319847	0.3736	0.731101	no
PBANKA_0312700	PBANKA_0312700.1		DEAD/DEAH box helicase, putative	88.5966	82.04	-0.110924	0.60145	0.880862	no
PBANKA_0312800	PBANKA_0312800.1		conserved Plasmodium protein, unknown function	18.4721	18.0857	-0.0304975	0.9027	0.979586	no
PBANKA_0312900	PBANKA_0312900.1		conserved Plasmodium protein, unknown function	44.0428	37.0782	-0.248337	0.4493	0.789079	no
PBANKA_0313000	PBANKA_0313000.1		conserved Plasmodium protein, unknown function	8.10251	8.47243	0.0644064	0.8376	0.964747	no
PBANKA_0313100	PBANKA_0313100.1	VPS45	vacuolar protein sorting-associated protein 45, putative	64.943	63.0893	-0.041779	0.8536	0.968902	no
PBANKA_0313200	PBANKA_0313200.1		conserved Plasmodium protein, unknown function	7.56839	7.73518	0.0314481	0.9133	0.980837	no
PBANKA_0313300	PBANKA_0313300.1		MtN3-like protein	119.633	135.044	0.174819	0.4112	0.762375	no
PBANKA_0313400	PBANKA_0313400.1	ATG11	autophagy-related protein 11, putative	13.5293	14.0599	0.0554937	0.82885	0.962752	no
PBANKA_0313500	PBANKA_0313500.1		TMEM121 domain-containing protein, putative	6.53582	5.85159	-0.159539	1	1	no
PBANKA_0313600	PBANKA_0313600.1		conserved Plasmodium protein, unknown function	12.3222	12.119	-0.0239919	0.96245	0.990462	no
PBANKA_0313700	PBANKA_0313700.1		conserved Plasmodium membrane protein, unknown function	9.08824	8.53518	-0.0905797	0.78305	0.950569	no
PBANKA_0313800	PBANKA_0313800.1		ATP synthase F1, alpha subunit, putative	325.835	352.157	0.112074	0.5889	0.8753	no
PBANKA_0313900	PBANKA_0313900.1		conserved Plasmodium protein, unknown function	10.7178	10.023	-0.0966899	0.71905	0.92823	no
PBANKA_0314000	PBANKA_0314000.1	AP2S	AP-2 complex subunit sigma, putative	57.9809	53.4324	-0.117864	0.754	0.943158	no
PBANKA_0314100	PBANKA_0314100.1		conserved Plasmodium protein, unknown function	284.79	302.488	0.0869778	0.69775	0.921878	no
PBANKA_0314200	PBANKA_0314200.1	CDPK1	calcium-dependent protein kinase 1	192.199	188.616	-0.0271494	0.8944	0.977641	no
PBANKA_0314300	PBANKA_0314300.1		conserved Plasmodium protein, unknown function	20.9613	21.396	0.0296127	0.90075	0.978968	no
PBANKA_0314400	PBANKA_0314400.1		E2F-associated phosphoprotein, putative	164.379	192.316	0.226452	0.31705	0.674369	no
PBANKA_0314500	PBANKA_0314500.1	RPS26	40S ribosomal protein S26, putative	4723.03	4729.95	0.00211298	0.9901	0.995758	no
PBANKA_0314600	PBANKA_0314600.1		conserved Plasmodium protein, unknown function	116.837	114.917	-0.0239042	0.91065	0.980651	no
PBANKA_0314700	PBANKA_0314700.1	RFC2	replication factor C subunit 2, putative	165.401	171.129	0.0491185	0.8256	0.962356	no
PBANKA_0314800	PBANKA_0314800.1		conserved Plasmodium membrane protein, unknown function	62.64	55.5046	-0.174476	0.50035	0.827021	no
PBANKA_0314900	PBANKA_0314900.1		conserved Plasmodium protein, unknown function	74.1453	71.0072	-0.0623893	0.7669	0.946963	no
PBANKA_0315000	PBANKA_0315000.1		rRNA methyltransferase, putative	128.986	137.186	0.0889149	0.687	0.91794	no
PBANKA_0315100	PBANKA_0315100.1	DDX47	ATP-dependent RNA helicase DDX47, putative	98.1737	87.4965	-0.166111	0.4357	0.779891	no
PBANKA_0315200	PBANKA_0315200.1	SNRPD2	small nuclear ribonucleoprotein Sm D2, putative	812.568	827.417	0.0261271	0.9058	0.980137	no
PBANKA_0315300	PBANKA_0315300.1		patatin-like phospholipase, putative	23.4516	25.2027	0.103892	0.63665	0.896798	no
PBANKA_0315400	PBANKA_0315400.1	PRP45	pre-mRNA-processing protein 45, putative	112.989	97.5818	-0.211503	0.3326	0.690757	no
PBANKA_0315410	PBANKA_0315410.1		ribonuclease P	174.091	163.528	-0.0903028	0.72205	0.929738	no
PBANKA_0315420	PBANKA_0315420.1		Plasmodium RNA of unknown function RUF2	153.681	173.251	0.17293	0.83335	0.963486	no
PBANKA_0315430	PBANKA_0315430.1		small nucleolar RNA snoR01	2745.33	1304.89	-1.07305	0.28785	0.643493	no
PBANKA_0315500	PBANKA_0315500.1		conserved Plasmodium protein, unknown function, pseudogene	32.9345	39.0423	0.245437	0.39105	0.745972	no
PBANKA_0315600	PBANKA_0315600.1		40S ribosomal protein S30, putative	15867.6	15151.8	-0.0665923	0.7498	0.941544	no
PBANKA_0315700	PBANKA_0315700.1		conserved Plasmodium protein, unknown function	86.8939	89.4553	0.0419123	0.90385	0.979717	no
PBANKA_0315800	PBANKA_0315800.1		ribosome associated membrane protein RAMP4, putative	4613.46	4694.78	0.0252095	0.90465	0.979717	no
PBANKA_0315900	PBANKA_0315900.1		pseudouridine synthase, putative	139.307	153.707	0.141916	0.5152	0.836111	no
PBANKA_0316000	PBANKA_0316000.1	RFC1	replication factor C subunit 1, putative	104.957	110.7	0.0768606	0.7122	0.92653	no
PBANKA_0316100	PBANKA_0316100.1		Plasmodium exported protein, unknown function	502.388	498.027	-0.0125779	0.9502	0.98802	no
PBANKA_0316200	PBANKA_0316200.1		Plasmodium exported protein, unknown function	437.459	496.589	0.182907	0.44625	0.786698	no
PBANKA_0316300	PBANKA_0316300.1		fam-b protein	340.872	258.467	-0.399247	0.06315	0.256932	no
PBANKA_0316400	PBANKA_0316400.1		PIR protein, pseudogene	73.427	70.2403	-0.0640123	0.7917	0.953548	no
PBANKA_0316500	PBANKA_0316500.1		fam-a protein, pseudogene	76.2573	52.4744	-0.539263	0.0346	0.171412	no
PBANKA_0316600	PBANKA_0316600.1	Pb235	reticulocyte binding protein, putative	11.5488	10.8327	-0.0923464	0.6919	0.919809	no
PBANKA_0316650	PBANKA_0316650.1		PIR protein, pseudogene	3.27369	3.38605	0.0486839	1	1	no
PBANKA_0316700	PBANKA_0316700.1		fam-b protein	129.739	118.672	-0.128634	0.61045	0.885085	no
PBANKA_0316800	PBANKA_0316800.1	EMAP2	erythrocyte membrane associated protein 2	342.716	352.955	0.0424685	0.83515	0.964013	no
PBANKA_0316821	PBANKA_0316821.1		fam-a protein, pseudogene	30.5149	36.0511	0.240528	0.5316	0.845925	no
PBANKA_0316841	PBANKA_0316841.1		fam-b protein	93.0196	78.4749	-0.245304	0.33045	0.688334	no
PBANKA_0316861	PBANKA_0316861.1		PIR protein	10.0759	13.773	0.45093	0.27355	0.625108	no
PBANKA_0316900	PBANKA_0316900.1		PIR protein	3.42629	2.55987	-0.420577	1	1	no
PBANKA_0317021	PBANKA_0317021.1		fam-b protein	7.08771	5.52374	-0.359672	0.5788	0.870064	no
PBANKA_0317041	PBANKA_0317041.1		PIR protein	9.29786	9.54116	0.0372662	0.95445	0.988581	no
PBANKA_0317061	PBANKA_0317061.1		fam-a protein	82.9887	67.6938	-0.293892	0.2386	0.580601	no
PBANKA_0317101	PBANKA_0317101.1		PIR protein	2.22832	5.33853	1.26049	1	1	no
PBANKA_0317141	PBANKA_0317141.1		fam-a protein	80.8267	84.1693	0.0584615	0.8073	0.95684	no
PBANKA_0317161	PBANKA_0317161.1		erythrocyte membrane antigen 1	51.8503	46.3036	-0.163226	0.60705	0.883334	no
PBANKA_0317181	PBANKA_0317181.1		PIR protein	3.25273	3.42936	0.0762868	1	1	no
PBANKA_0400100	PBANKA_0400100.1		PIR protein	6.11631	6.29485	0.0415091	1	1	no
PBANKA_0400600	PBANKA_0400600.1		PIR protein	8.27737	5.27213	-0.650786	0.243	0.586782	no
PBANKA_0400700	PBANKA_0400700.1		fam-a protein, pseudogene	2.64223	2.56031	-0.0454358	1	1	no
PBANKA_0400800	PBANKA_0400800.1		fam-a protein, pseudogene	2.26631	1.40657	-0.688167	1	1	no
PBANKA_0400900	PBANKA_0400900.1		conserved Plasmodium protein, unknown function	68.3432	78.9292	0.207761	0.399	0.753282	no
PBANKA_0401000	PBANKA_0401000.1	PRP46	pre-mRNA-splicing factor PRP46, putative	171.422	175.501	0.0339273	0.8686	0.972202	no
PBANKA_0401100	PBANKA_0401100.1	SRPK1	serine/threonine protein kinase, putative	101.724	115.375	0.18167	0.37885	0.735062	no
PBANKA_0401200	PBANKA_0401200.1	ABCB4	ABC transporter B family member 4, putative	21.3945	21.8941	0.0333035	0.88625	0.975656	no
PBANKA_0401300	PBANKA_0401300.1		CDGSH iron-sulfur domain-containing protein, putative	313.538	311.674	-0.00860284	0.9698	0.992349	no
PBANKA_0401400	PBANKA_0401400.1		conserved Plasmodium protein, unknown function	98.1849	98.1792	-8.36814e-05	0.99525	0.996839	no
PBANKA_0401500	PBANKA_0401500.1		exportin-1, putative	193.114	208.524	0.110762	0.5856	0.873846	no
PBANKA_0401600	PBANKA_0401600.1	NSF	N-ethylmaleimide-sensitive fusion protein, putative	160.793	179.27	0.156924	0.44535	0.786262	no
PBANKA_0401700	PBANKA_0401700.1		conserved Plasmodium protein, unknown function	28.293	29.2956	0.0502399	0.8266	0.962462	no
PBANKA_0401800	PBANKA_0401800.1		HAD superfamily protein, putative	135.182	143.306	0.0841941	0.6824	0.916079	no
PBANKA_0401900	PBANKA_0401900.1	RPB6	DNA-directed RNA polymerases I, II, and III subunit RPABC2, putative	428.239	400.732	-0.0957782	0.6701	0.911442	no
PBANKA_0402000	PBANKA_0402000.1	DHHC1	palmitoyltransferase DHHC1, putative	59.2585	64.294	0.117661	0.5984	0.879132	no
PBANKA_0402100	PBANKA_0402100.1		spindle pole body protein, putative	20.7773	20.7462	-0.00216082	0.9926	0.996328	no
PBANKA_0402200	PBANKA_0402200.1	Plrx	plasmoredoxin	25.5316	28.6399	0.165741	0.7036	0.923364	no
PBANKA_0402300	PBANKA_0402300.1	BCKDH-E2	lipoamide acyltransferase component of branched-chain alpha-keto acid dehydrogenase complex, putative	57.8682	57.5321	-0.00840313	0.97585	0.993397	no
PBANKA_0402400	PBANKA_0402400.1		IBR domain protein, putative	20.8828	19.884	-0.0707061	0.8206	0.961605	no
PBANKA_0402500	PBANKA_0402500.1		phosphatidylethanolamine-binding protein, putative	356.653	332.183	-0.102543	0.65505	0.904567	no
PBANKA_0402600	PBANKA_0402600.1	IMC1a	inner membrane complex protein 1a	2.33446	2.79851	0.26157	1	1	no
PBANKA_0402700	PBANKA_0402700.1	IMC1e	inner membrane complex protein 1e	677.886	720.491	0.0879391	0.6779	0.914075	no
PBANKA_0402800	PBANKA_0402800.1	EHD	EH domain-containing protein, putative	118.498	107.753	-0.13713	0.5283	0.84439	no
PBANKA_0402900	PBANKA_0402900.1		conserved Plasmodium protein, unknown function	37.7628	38.0429	0.0106619	0.96085	0.989887	no
PBANKA_0403000	PBANKA_0403000.1	RPL44	60S ribosomal protein L44, putative	4681.01	4472.77	-0.0656521	0.752	0.94243	no
PBANKA_0403100	PBANKA_0403100.1	GLP1	1-cys-glutaredoxin-like protein-1, putative	203.876	214.436	0.0728488	0.75465	0.943158	no
PBANKA_0403200	PBANKA_0403200.1	CSP	circumsporozoite (CS) protein	7.50779	10.9982	0.550813	1	1	no
PBANKA_0403300	PBANKA_0403300.1		conserved Plasmodium membrane protein, unknown function	3.26775	3.59652	0.138306	1	1	no
PBANKA_0403400	PBANKA_0403400.1		conserved Plasmodium protein, unknown function	93.3952	75.0049	-0.316364	0.295	0.651912	no
PBANKA_0403500	PBANKA_0403500.1	EF-Ts	elongation factor (EF-TS), putative	45.4047	47.443	0.0633532	0.80515	0.956365	no
PBANKA_0403600	PBANKA_0403600.1		conserved Plasmodium protein, unknown function	25.5046	27.6079	0.114322	0.5859	0.873963	no
PBANKA_0403700	PBANKA_0403700.1		conserved Plasmodium protein, unknown function	50.327	52.0948	0.0498065	0.82185	0.961754	no
PBANKA_0403800	PBANKA_0403800.1		conserved Plasmodium membrane protein, unknown function	232.406	236.746	0.0266904	0.89725	0.978149	no
PBANKA_0403900	PBANKA_0403900.1		conserved Plasmodium protein, unknown function	311.139	310.534	-0.00280843	0.99325	0.996339	no
PBANKA_0404000	PBANKA_0404000.1		conserved Plasmodium protein, unknown function	35.3471	38.1112	0.108621	0.6109	0.885228	no
PBANKA_0404100	PBANKA_0404100.1		AP endonuclease (DNA-[apurinic or apyrimidinic site] lyase), putative	71.6917	64.8293	-0.14516	0.51945	0.838835	no
PBANKA_0404200	PBANKA_0404200.1		ubiquitin-conjugating enzyme E2, putative	1226.67	1206.68	-0.0237046	0.9093	0.980651	no
PBANKA_0404300	PBANKA_0404300.1		P-loop containing nucleoside triphosphate hydrolase, putative	37.2772	40.5174	0.120248	0.6046	0.882683	no
PBANKA_0404400	PBANKA_0404400.1		conserved Plasmodium protein, unknown function	372.052	342.538	-0.119241	0.60495	0.882745	no
PBANKA_0404500	PBANKA_0404500.1		conserved Plasmodium protein, unknown function	142.605	136.427	-0.063895	0.77385	0.948934	no
PBANKA_0404600	PBANKA_0404600.1	AHA1	activator of Hsp90 ATPase, putative	211.871	215.202	0.022506	0.9169	0.981363	no
PBANKA_0404700	PBANKA_0404700.1	GRX1	glutaredoxin 1, putative	2866.64	2767.85	-0.0505941	0.80725	0.95684	no
PBANKA_0404800	PBANKA_0404800.1		FAD-dependent glycerol-3-phosphate dehydrogenase, putative	258.897	283.812	0.132557	0.51495	0.835895	no
PBANKA_0404900	PBANKA_0404900.1		conserved Plasmodium protein, unknown function	210.798	233.718	0.148906	0.4803	0.81255	no
PBANKA_0405000	PBANKA_0405000.1		conserved Plasmodium protein, unknown function	528.102	521.652	-0.017731	0.9425	0.987191	no
PBANKA_0405100	PBANKA_0405100.1	EMC5	membrane magnesium transporter, putative	587.911	534.274	-0.138017	0.53175	0.845929	no
PBANKA_0405200	PBANKA_0405200.1	CCT2	T-complex protein 1 subunit beta, putative	581.466	654.188	0.170011	0.40305	0.756148	no
PBANKA_0405300	PBANKA_0405300.1		40S ribosomal protein S23, putative	4035.74	3992.93	-0.0153872	0.94045	0.986431	no
PBANKA_0405310	PBANKA_0405310.1		small nucleolar RNA snoR03	300.568	341.453	0.183995	0.9162	0.981363	no
PBANKA_0405400	PBANKA_0405400.1	RPS12	40S ribosomal protein S12, putative	3319.98	3325.41	0.00235914	0.99035	0.995758	no
PBANKA_0405500	PBANKA_0405500.1		60S ribosomal protein L7, putative	2509.52	2459.34	-0.0291376	0.89005	0.976491	no
PBANKA_0405600	PBANKA_0405600.1	EB1	microtubule-associated protein RP/EB family, putative	32.2904	30.944	-0.0614486	0.82965	0.962752	no
PBANKA_0405700	PBANKA_0405700.1	ClpP	ATP-dependent Clp protease proteolytic subunit, putative	56.1182	53.4536	-0.0701803	0.79495	0.954698	no
PBANKA_0405800	PBANKA_0405800.1	SKA2	conserved protein, unknown function	91.4795	78.8768	-0.213847	0.3805	0.736521	no
PBANKA_0405900	PBANKA_0405900.1		conserved Plasmodium protein, unknown function	33.1294	31.3963	-0.0775204	0.7673	0.947049	no
PBANKA_0406000	PBANKA_0406000.1		conserved Plasmodium protein, unknown function	72.017	75.7327	0.07258	0.7212	0.929186	no
PBANKA_0406100	PBANKA_0406100.1		conserved Plasmodium protein, unknown function	58.402	58.3075	-0.00233674	0.99275	0.996328	no
PBANKA_0406200	PBANKA_0406200.1		conserved Plasmodium protein, unknown function	2.41081	2.70245	0.164746	1	1	no
PBANKA_0406300	PBANKA_0406300.1		DNA polymerase delta small subunit, putative	72.3638	75.0401	0.052394	0.82805	0.962631	no
PBANKA_0406400	PBANKA_0406400.1		zinc finger protein, putative	9.08888	9.31996	0.0362206	0.89575	0.977754	no
PBANKA_0406500	PBANKA_0406500.1	CCT7	T-complex protein 1 subunit eta, putative	357.086	397.712	0.155452	0.44025	0.7832	no
PBANKA_0406600	PBANKA_0406600.1		conserved Plasmodium protein, unknown function	24.1953	27.0405	0.160393	0.63885	0.897843	no
PBANKA_0406650	PBANKA_0406650.1		U4 spliceosomal RNA	771.95	613.804	-0.33073	0.5525	0.855515	no
PBANKA_0406700	PBANKA_0406700.1		activator of Hsp90 ATPase, putative	331.88	339.145	0.0312405	0.89255	0.977237	no
PBANKA_0406800	PBANKA_0406800.1	PRPF19	pre-mRNA-processing factor 19, putative	126.568	134.846	0.0914007	0.67145	0.9125	no
PBANKA_0406900	PBANKA_0406900.1		conserved Plasmodium protein, unknown function	13.7535	13.3966	-0.0379278	0.9202	0.981833	no
PBANKA_0407000	PBANKA_0407000.1		conserved Plasmodium protein, unknown function	387.308	404.626	0.0631097	0.80105	0.956104	no
PBANKA_0407100	PBANKA_0407100.1	SF3B1	splicing factor 3B subunit 1, putative	76.9079	85.203	0.147771	0.4867	0.816543	no
PBANKA_0407200	PBANKA_0407200.1	YVH1	dual specificity protein phosphatase	74.1395	76.1204	0.0380398	0.8681	0.972202	no
PBANKA_0407300	PBANKA_0407300.1		conserved Plasmodium protein, unknown function	174.454	164.083	-0.0884204	0.72545	0.930798	no
PBANKA_0407400	PBANKA_0407400.1	ARK2	serine/threonine protein kinase, putative	20.3462	22.9817	0.175727	0.438	0.781669	no
PBANKA_0407500	PBANKA_0407500.1		N2227-like protein, putative	29.2485	24.2231	-0.271981	0.29285	0.649561	no
PBANKA_0407550	PBANKA_0407550.1		small nucleolar RNA Me18S-Um1356	2508.17	957.758	-1.3889	0.22105	0.555448	no
PBANKA_0407600	PBANKA_0407600.1	AS	asparagine synthetase [glutamine-hydrolyzing]	280.92	347.558	0.307092	0.12945	0.405825	no
PBANKA_0407700	PBANKA_0407700.1		60S acidic ribosomal protein P2, putative	4117.09	3982.47	-0.047961	0.8147	0.958801	no
PBANKA_0407800	PBANKA_0407800.1	SBP2	SECIS-binding protein 2, putative	47.7743	42.0875	-0.182843	0.45225	0.790614	no
PBANKA_0407900	PBANKA_0407900.1		YTH domain-containing protein, putative	125.371	124.653	-0.00829191	0.96715	0.991511	no
PBANKA_0408000	PBANKA_0408000.1		conserved Plasmodium protein, unknown function	16.2337	15.7103	-0.0472726	0.8469	0.967327	no
PBANKA_0408100	PBANKA_0408100.1		50S ribosomal protein L9, apicoplast, putative	127.97	134.095	0.0674464	0.7831	0.950569	no
PBANKA_0408200	PBANKA_0408200.1	CDPK3	calcium-dependent protein kinase 3	35.3386	37.5604	0.0879702	0.72	0.928621	no
PBANKA_0408300	PBANKA_0408300.1		phd finger protein, putative	26.4274	24.5433	-0.106702	0.61605	0.88686	no
PBANKA_0408400	PBANKA_0408400.1		phosphoglycerate mutase, putative	117.409	123.228	0.0697808	0.73185	0.933687	no
PBANKA_0408500	PBANKA_0408500.1	PIESP1	parasite-infected erythrocyte surface protein	15.4453	19.014	0.299897	0.26795	0.617175	no
PBANKA_0408600	PBANKA_0408600.1	EIF3K	eukaryotic translation initiation factor 3 subunit K, putative	369.272	367.144	-0.00834031	0.96875	0.992272	no
PBANKA_0408700	PBANKA_0408700.1	TRAPPC4	trafficking protein particle complex subunit 4, putative	419.008	436.408	0.058699	0.7903	0.953062	no
PBANKA_0408800	PBANKA_0408800.1		conserved Plasmodium protein, unknown function	489.203	495.044	0.0171233	0.9413	0.986798	no
PBANKA_0408900	PBANKA_0408900.1		conserved Plasmodium protein, unknown function	81.821	86.5508	0.0810769	0.7016	0.922713	no
PBANKA_0409000	PBANKA_0409000.1		conserved Plasmodium protein, unknown function	207.378	216.534	0.0623315	0.78715	0.952045	no
PBANKA_0409100	PBANKA_0409100.1		pre-mRNA splicing factor, putative	239.08	265.296	0.150106	0.4733	0.807935	no
PBANKA_0409200	PBANKA_0409200.1		valine--tRNA ligase, putative	36.5645	34.8632	-0.0687362	0.7534	0.942826	no
PBANKA_0409300	PBANKA_0409300.1		phosphatidylinositol 3- and 4-kinase, putative	168.329	189.983	0.174589	0.39725	0.751704	no
PBANKA_0409400	PBANKA_0409400.1	PKRP	protein kinase, putative	54.1454	61.5442	0.184783	0.36445	0.722108	no
PBANKA_0409500	PBANKA_0409500.1		conserved Plasmodium protein, unknown function	948.826	923.629	-0.0388305	0.8734	0.973179	no
PBANKA_0409600	PBANKA_0409600.1	OST1	dolichyl-diphosphooligosaccharide--protein glycosyltransferase subunit 1, putative	54.3146	50.1694	-0.114535	0.6099	0.884974	no
PBANKA_0409700	PBANKA_0409700.1	PM6	plasmepsin VI, putative	149.691	133.648	-0.16354	0.45005	0.789768	no
PBANKA_0409800	PBANKA_0409800.1		conserved protein, unknown function	190.143	194.588	0.0333384	0.872	0.972884	no
PBANKA_0409900	PBANKA_0409900.1		conserved Plasmodium protein, unknown function	14.8917	11.9602	-0.316265	0.3287	0.686482	no
PBANKA_0410000	PBANKA_0410000.1		conserved Plasmodium protein, unknown function	314.324	325.448	0.0501742	0.8255	0.962356	no
PBANKA_0410100	PBANKA_0410100.1		E3 ubiquitin-protein ligase, putative	41.8873	42.3103	0.0144952	0.95155	0.98802	no
PBANKA_0410200	PBANKA_0410200.1		tetratricopeptide repeat protein, putative	11.1695	10.1813	-0.133638	0.68405	0.916451	no
PBANKA_0410300	PBANKA_0410300.1	RPN12	26S proteasome regulatory subunit RPN12, putative	368.369	373.198	0.0187906	0.9301	0.983166	no
PBANKA_0410400	PBANKA_0410400.1	GSK3	glycogen synthase kinase 3, putative	95.2756	100.674	0.0795094	0.72265	0.929938	no
PBANKA_0410500	PBANKA_0410500.1	MFR3	major facilitator superfamily-related transporter, putative	146.644	154.136	0.0718848	0.7314	0.933528	no
PBANKA_0410541	PBANKA_0410541:tRNA		tRNA Valine	1156.43	896.623	-0.367098	0.77355	0.948929	no
PBANKA_0410600	PBANKA_0410600.1		60S ribosomal protein L26, putative	3135.12	2915.66	-0.104702	0.6067	0.883318	no
PBANKA_0410650	PBANKA_0410650.1		conserved Plasmodium protein, unknown function	33.5155	38.9728	0.217637	0.44165	0.784184	no
PBANKA_0410700	PBANKA_0410700.1		conserved Plasmodium protein, unknown function	61.0477	62.5708	0.0355532	0.891	0.976545	no
PBANKA_0410800	PBANKA_0410800.1		ubiquitin-protein ligase, putative	73.3692	77.1146	0.0718292	0.73325	0.934227	no
PBANKA_0410900	PBANKA_0410900.1		conserved Plasmodium protein, unknown function	89.723	82.364	-0.123464	0.65705	0.905449	no
PBANKA_0411000	PBANKA_0411000.1		YGGT family protein, putative	53.9685	59.3063	0.136067	0.6733	0.913087	no
PBANKA_0411100	PBANKA_0411100.1		conserved Plasmodium protein, unknown function	46.2355	49.7752	0.106426	0.65165	0.902757	no
PBANKA_0411200	PBANKA_0411200.1		Ras-like G protein, putative	25.12	26.2787	0.0650537	0.7955	0.954919	no
PBANKA_0411300	PBANKA_0411300.1		conserved Plasmodium protein, unknown function	52.1348	58.47	0.165451	0.47315	0.807935	no
PBANKA_0411400	PBANKA_0411400.1		conserved Plasmodium protein, unknown function	100.088	92.5153	-0.113505	0.5953	0.878048	no
PBANKA_0411500	PBANKA_0411500.1		conserved Plasmodium protein, unknown function	58.1503	57.1123	-0.0259855	0.9088	0.980651	no
PBANKA_0411600	PBANKA_0411600.1		conserved Plasmodium protein, unknown function	43.8384	39.982	-0.132842	0.55805	0.858428	no
PBANKA_0411700	PBANKA_0411700.1		HSP20-like chaperone, putative	365.194	337.806	-0.112466	0.58925	0.875408	no
PBANKA_0411800	PBANKA_0411800.1		vesicle transport v-SNARE protein, putative	291.219	330.813	0.183909	0.39045	0.745663	no
PBANKA_0411900	PBANKA_0411900.1		conserved Plasmodium protein, unknown function	18.2427	16.3853	-0.154921	0.65955	0.906692	no
PBANKA_0411950	PBANKA_0411950.1		conserved Plasmodium protein, unknown function	15.1503	16.6863	0.13931	0.58195	0.871465	no
PBANKA_0412000	PBANKA_0412000.1	DER1-2	DER1-like protein, putative	5.44533	7.83384	0.524702	0.3192	0.676336	no
PBANKA_0412100	PBANKA_0412100.1	PPP6	serine/threonine protein phosphatase 6	130.437	111.568	-0.22543	0.3222	0.679482	no
PBANKA_0412200	PBANKA_0412200.1		conserved Plasmodium protein, unknown function	118.954	85.0291	-0.484373	0.0484	0.215091	no
PBANKA_0412300	PBANKA_0412300.1		conserved Plasmodium protein, unknown function	101.746	93.0955	-0.128184	0.61015	0.884974	no
PBANKA_0412400	PBANKA_0412400.1	RNF1	RING finger protein RNF1, putative	1.52708	1.56149	0.0321456	1	1	no
PBANKA_0412500	PBANKA_0412500.1		conserved Plasmodium protein, unknown function	9.53908	7.4142	-0.363559	0.2945	0.651509	no
PBANKA_0412600	PBANKA_0412600.1		conserved Plasmodium protein, unknown function	9.22441	8.58528	-0.103592	0.80975	0.957648	no
PBANKA_0412700	PBANKA_0412700.1		zinc finger protein, putative	63.1635	53.5272	-0.238819	0.45245	0.790741	no
PBANKA_0412800	PBANKA_0412800.1	eIF4E	eukaryotic translation initiation factor 4E, putative	239.846	240.834	0.00592742	0.97635	0.993397	no
PBANKA_0412900	PBANKA_0412900.1	CTRP	circumsporozoite- and TRAP-related protein	31.0171	37.8939	0.288905	0.1917	0.512724	no
PBANKA_0413000	PBANKA_0413000.1		conserved Plasmodium protein, unknown function	8.88874	8.77519	-0.0185475	0.9515	0.98802	no
PBANKA_0413200	PBANKA_0413200.1		conserved Plasmodium protein, unknown function	272.556	270.448	-0.0112014	0.958	0.989382	no
PBANKA_0413300	PBANKA_0413300.1		mitochondrial ribosomal protein L29/L47 precursor, putative	147.662	154.223	0.06272	0.78395	0.950837	no
PBANKA_0413400	PBANKA_0413400.1		zinc finger protein, putative	32.8004	31.2507	-0.0698232	0.8017	0.956343	no
PBANKA_0413500	PBANKA_0413500.1		conserved Plasmodium protein, unknown function	59.6221	61.1624	0.0367976	0.86555	0.971597	no
PBANKA_0413600	PBANKA_0413600.1		zinc finger protein, putative	128.759	128.682	-0.000857669	0.993	0.996328	no
PBANKA_0413700	PBANKA_0413700.1		conserved Plasmodium protein, unknown function	18.9467	18.371	-0.0445165	0.90155	0.979227	no
PBANKA_0413800	PBANKA_0413800.1	MA	microneme associated antigen, putative	13.2605	12.1489	-0.126307	0.7593	0.944322	no
PBANKA_0413900	PBANKA_0413900.1		mitochondrial ribosomal protein L27 precursor, putative	53.1781	51.3895	-0.0493589	0.8501	0.968151	no
PBANKA_0414000	PBANKA_0414000.1		conserved Plasmodium protein, unknown function	20.4312	22.0859	0.112351	0.60835	0.88438	no
PBANKA_0414100	PBANKA_0414100.1	PPase	inorganic pyrophosphatase, putative	476.766	491.863	0.0449751	0.82625	0.962371	no
PBANKA_0414200	PBANKA_0414200.1		conserved Plasmodium protein, unknown function	30.9885	30.4906	-0.0233674	0.91915	0.981633	no
PBANKA_0414300	PBANKA_0414300.1	NUF2	kinetochore protein NUF2, putative	44.949	47.8819	0.0911926	0.71545	0.926568	no
PBANKA_0414400	PBANKA_0414400.1	FNT	formate-nitrite transporter, putative	387.463	435.714	0.169323	0.4048	0.757456	no
PBANKA_0414500	PBANKA_0414500.1	YOP1	protein YOP1, putative	272.042	296.439	0.123909	0.5573	0.858056	no
PBANKA_0414600	PBANKA_0414600.1		40S ribosomal protein S15A, putative	3988.94	3894.36	-0.0346197	0.85655	0.970031	no
PBANKA_0414700	PBANKA_0414700.1		zinc finger protein, putative	113.759	116.096	0.0293459	0.88815	0.976231	no
PBANKA_0414800	PBANKA_0414800.1		arginase	98.1396	87.4972	-0.165598	0.4681	0.803897	no
PBANKA_0414900	PBANKA_0414900.1		dynein intermediate light chain, putative	26.4875	27.0228	0.0288663	0.91085	0.980651	no
PBANKA_0415000	PBANKA_0415000.1		Maf-like protein, putative	95.5867	100.136	0.0670771	0.7647	0.945915	no
PBANKA_0415100	PBANKA_0415100.1		conserved Plasmodium protein, unknown function	33.9794	32.8093	-0.0505585	0.84455	0.966778	no
PBANKA_0415200	PBANKA_0415200.1	VPS46	vacuolar protein sorting-associated protein 46, putative	175.44	187.924	0.0991697	0.66325	0.908471	no
PBANKA_0415300	PBANKA_0415300.1	RNaseII	exoribonuclease II, putative	27.4406	27.724	0.0148243	0.94765	0.98802	no
PBANKA_0415400	PBANKA_0415400.1		conserved Plasmodium protein, unknown function, pseudogene	25.5894	24.4718	-0.0644297	0.7699	0.947877	no
PBANKA_0415500	PBANKA_0415500.1	SEC27	coatomer subunit beta, putative	98.8647	104.286	0.0770133	0.70835	0.925171	no
PBANKA_0415600	PBANKA_0415600.1		conserved Plasmodium protein, unknown function	58.4458	62.4059	0.094584	0.6552	0.904567	no
PBANKA_0415700	PBANKA_0415700.1	ATG3	autophagy-related protein 3, putative	276.797	271.539	-0.0276675	0.89585	0.977754	no
PBANKA_0415800	PBANKA_0415800.1	WDR66	WD repeat-containing protein 66, putative	11.992	12.6623	0.078467	0.78735	0.952045	no
PBANKA_0415900	PBANKA_0415900.1		conserved Plasmodium protein, unknown function	39.1697	52.0569	0.410351	0.1844	0.501226	no
PBANKA_0416000	PBANKA_0416000.1	RhopH3	high molecular weight rhoptry protein 3, putative	723.537	763.919	0.0783527	0.72245	0.929919	no
PBANKA_0416100	PBANKA_0416100.1		dynein heavy chain, putative	10.747	11.1146	0.0485252	0.8259	0.962371	no
PBANKA_0416200	PBANKA_0416200.1		mitochondrial carrier protein, putative	76.5601	76.5643	7.81905e-05	0.99705	0.99778	no
PBANKA_0416300	PBANKA_0416300.1	NUP221	nucleoporin NUP100/NSP100, putative	43.1618	49.859	0.208096	0.31495	0.672093	no
PBANKA_0416400	PBANKA_0416400.1		conserved Plasmodium protein, unknown function	85.1284	78.7114	-0.113068	0.66025	0.906916	no
PBANKA_0416500	PBANKA_0416500.1	CuTP	copper-transporting ATPase	108.96	121.729	0.159879	0.44125	0.783902	no
PBANKA_0416600	PBANKA_0416600.1		replication protein A1, small fragment	146.976	153.967	0.0670435	0.75335	0.942804	no
PBANKA_0416700	PBANKA_0416700.1	HU	bacterial histone-like protein, putative	318.606	282.591	-0.173057	0.43175	0.7782	no
PBANKA_0416800	PBANKA_0416800.1		ubiquitin specific protease, putative	80.0144	85.6816	0.0987254	0.6348	0.896215	no
PBANKA_0416900	PBANKA_0416900.1		prefoldin subunit 4, putative	337.776	348.839	0.046493	0.8391	0.965384	no
PBANKA_0417000	PBANKA_0417000.1	SPC3	signal peptidase complex subunit 3, putative	255.279	248.201	-0.0405696	0.85885	0.970836	no
PBANKA_0417100	PBANKA_0417100.1		conserved protein, unknown function	2.7618	3.74318	0.438657	1	1	no
PBANKA_0417200	PBANKA_0417200.1	PH	PH domain-containing protein	722.921	693.51	-0.05992	0.77065	0.948126	no
PBANKA_0417300	PBANKA_0417300.1		AP-4 complex subunit epsilon, putative	139.446	156.093	0.162701	0.4331	0.779124	no
PBANKA_0417400	PBANKA_0417400.1		GTPase-activating protein, putative	143.921	142.612	-0.0131832	0.95225	0.988085	no
PBANKA_0417500	PBANKA_0417500.1	RPL32	60S ribosomal protein L32, putative	3902.63	3745.46	-0.059304	0.77255	0.948739	no
PBANKA_0417600	PBANKA_0417600.1	CCp4	LCCL domain-containing protein	32.0871	30.7127	-0.0631588	0.77905	0.94979	no
PBANKA_0417700	PBANKA_0417700.1		alpha tubulin 1	107.216	115.824	0.111409	0.608	0.884095	no
PBANKA_0417800	PBANKA_0417800.1		conserved Plasmodium protein, unknown function	61.1884	59.8171	-0.0326987	0.87855	0.974341	no
PBANKA_0417900	PBANKA_0417900.1	NUP138	conserved Plasmodium protein, unknown function	48.5453	48.8319	0.00849435	0.96735	0.991511	no
PBANKA_0418000	PBANKA_0418000.1	DDX60	ATP-dependent RNA helicase DDX60, putative	100.677	103.482	0.0396502	0.84565	0.967188	no
PBANKA_0418100	PBANKA_0418100.1		conserved Plasmodium protein, unknown function	20.6395	24.5063	0.247749	0.2433	0.58721	no
PBANKA_0418200	PBANKA_0418200.1	RAB7	ras-related protein RAB7, putative	1078.49	1213.86	0.170592	0.402	0.755556	no
PBANKA_0418300	PBANKA_0418300.1	RER1	protein RER1, putative	389.725	355.89	-0.131027	0.5489	0.853949	no
PBANKA_0418400	PBANKA_0418400.1		conserved Plasmodium protein, unknown function	60.7185	41.1132	-0.562533	0.1374	0.42127	no
PBANKA_0418500	PBANKA_0418500.1		Plasmodium exported protein, unknown function	56.7175	45.3509	-0.322663	0.1647	0.469655	no
PBANKA_0500971	PBANKA_0500971.1		PIR protein	14.7514	22.1831	0.588613	0.12755	0.40202	no
PBANKA_0501100	PBANKA_0501100.1		early transcribed membrane protein	744.426	834.648	0.16504	0.43485	0.779536	no
PBANKA_0501200	PBANKA_0501200.1	UIS4	early transcribed membrane protein	29.1608	28.6208	-0.0269676	0.92895	0.983166	no
PBANKA_0501300	PBANKA_0501300.1		DNA polymerase delta catalytic subunit, putative	54.0724	55.6588	0.0417166	0.8445	0.96676	no
PBANKA_0501400	PBANKA_0501400.1	RON12	rhoptry neck protein 12, putative	51.3649	34.3021	-0.582486	0.06825	0.270139	no
PBANKA_0501500	PBANKA_0501500.1		enoyl-CoA hydratase-related protein, putative	76.9183	70.2663	-0.130494	0.56415	0.862526	no
PBANKA_0501600	PBANKA_0501600.1	GRASP	golgi re-assembly stacking protein, putative	8.23672	7.22346	-0.189381	0.6452	0.899702	no
PBANKA_0501700	PBANKA_0501700.1		phosphomannomutase, putative	97.6984	97.1202	-0.0085627	0.9725	0.99298	no
PBANKA_0501800	PBANKA_0501800.1	ELC	myosin essential light chain ELC, putative	62.9216	42.5985	-0.562753	0.1703	0.47826	no
PBANKA_0501900	PBANKA_0501900.1		conserved Plasmodium protein, unknown function	70.7627	76.8609	0.119261	0.5892	0.875408	no
PBANKA_0502000	PBANKA_0502000.1		conserved Plasmodium protein, unknown function	81.5847	76.3128	-0.0963741	0.67675	0.913782	no
PBANKA_0502100	PBANKA_0502100.1		conserved Plasmodium protein, unknown function	25.1582	24.3883	-0.0448384	0.8571	0.970193	no
PBANKA_0502200	PBANKA_0502200.1	RPN5	26S proteasome regulatory subunit p55, putative	276.143	296.944	0.104778	0.60965	0.884891	no
PBANKA_0502300	PBANKA_0502300.1		tRNA pseudouridine synthase, putative	81.7347	88.8273	0.120054	0.5944	0.877748	no
PBANKA_0502400	PBANKA_0502400.1		conserved Plasmodium protein, unknown function	87.7204	103.663	0.240922	0.3432	0.701703	no
PBANKA_0502500	PBANKA_0502500.1	PPP8	serine/threonine protein phosphatase 8	60.1626	63.1493	0.0698983	0.7356	0.935602	no
PBANKA_0502600	PBANKA_0502600.1		conserved Plasmodium protein, unknown function	143.665	149.564	0.0580531	0.7803	0.950074	no
PBANKA_0502650	PBANKA_0502650.1		conserved Plasmodium protein, unknown function	404.626	414.405	0.0344527	0.86655	0.971847	no
PBANKA_0502700	PBANKA_0502700.1	RDS3	pre-mRNA-splicing factor RDS3, putative	568.815	525.319	-0.114766	0.6045	0.882672	no
PBANKA_0502800	PBANKA_0502800.1		tRNA wybutosine-synthesizing protein, putative	39.0172	35.9173	-0.119432	0.5774	0.869681	no
PBANKA_0502900	PBANKA_0502900.1		conserved Plasmodium protein, unknown function	128.459	125.327	-0.0356131	0.8689	0.972202	no
PBANKA_0503000	PBANKA_0503000.1		conserved protein, unknown function	23.0073	21.5315	-0.0956479	0.7506	0.941909	no
PBANKA_0503100	PBANKA_0503100.1		conserved Plasmodium protein, unknown function	23.4572	22.4332	-0.0643965	0.81365	0.958684	no
PBANKA_0503200	PBANKA_0503200.1		eukaryotic translation initiation factor subunit eIF2A, putative	108.826	116.583	0.0993399	0.62455	0.89123	no
PBANKA_0503300	PBANKA_0503300.1		conserved Plasmodium protein, unknown function	107.282	111.054	0.0498563	0.8099	0.957687	no
PBANKA_0503400	PBANKA_0503400.1		conserved Plasmodium protein, unknown function	17.1347	11.6126	-0.56122	0.24475	0.588976	no
PBANKA_0503500	PBANKA_0503500.1		zinc finger protein, putative	77.7078	77.4331	-0.0051087	0.9815	0.993993	no
PBANKA_0503600	PBANKA_0503600.1		60S ribosomal protein L30e, putative	4656.32	4537.82	-0.0371916	0.8579	0.970603	no
PBANKA_0503700	PBANKA_0503700.1		conserved Plasmodium protein, unknown function	65.4733	68.155	0.057914	0.7834	0.950652	no
PBANKA_0503800	PBANKA_0503800.1		conserved Plasmodium protein, unknown function	23.9256	24.492	0.0337599	0.89245	0.977237	no
PBANKA_0503900	PBANKA_0503900.1		conserved Plasmodium protein, unknown function	28.7833	21.9454	-0.39131	0.17495	0.485658	no
PBANKA_0504000	PBANKA_0504000.1		tRNA methyltransferase, putative	53.4791	63.3689	0.2448	0.2575	0.604307	no
PBANKA_0504100	PBANKA_0504100.1	ATG8	autophagy-related protein 8	51.2502	47.4613	-0.110805	0.78185	0.950136	no
PBANKA_0504200	PBANKA_0504200.1	RBM34	RNA-binding protein 34, putative	91.8772	77.5502	-0.244577	0.28235	0.636802	no
PBANKA_0504300	PBANKA_0504300.1		flagellar outer arm dynein-associated protein, putative	358.106	377.046	0.0743505	0.78195	0.950198	no
PBANKA_0504400	PBANKA_0504400.1		conserved Plasmodium protein, unknown function	250.069	249.884	-0.00106847	0.99635	0.997219	no
PBANKA_0504500	PBANKA_0504500.1		cytoplasmic dynein intermediate chain, putative	45.0749	49.26	0.128094	0.58425	0.872954	no
PBANKA_0504600	PBANKA_0504600.1	RCM1	rRNA (cytosine-C(5))-methyltransferase, putative	81.7908	85.0388	0.056183	0.80105	0.956104	no
PBANKA_0504700	PBANKA_0504700.1		ribosomal silencing factor RsfS, putative	53.8881	64.2627	0.254013	0.29935	0.656721	no
PBANKA_0504800	PBANKA_0504800.1		conserved Plasmodium protein, unknown function	44.2481	47.6263	0.106142	0.62105	0.889261	no
PBANKA_0504900	PBANKA_0504900.1		N-acetyltransferase, GNAT family, putative	50.8196	53.0044	0.0607279	0.77335	0.948929	no
PBANKA_0505000	PBANKA_0505000.1		dihydrolipoamide acyltransferase, putative	3.36614	3.93033	0.223555	1	1	no
PBANKA_0505100	PBANKA_0505100.1	ARF1	ADP-ribosylation factor, putative	1052.26	1169.94	0.152951	0.4473	0.787397	no
PBANKA_0505200	PBANKA_0505200.1		conserved Plasmodium protein, unknown function	119.44	114.038	-0.0667744	0.76155	0.944828	no
PBANKA_0505300	PBANKA_0505300.1		conserved Plasmodium protein, unknown function	19.526	18.9378	-0.04413	0.8511	0.9683	no
PBANKA_0505400	PBANKA_0505400.1		conserved Plasmodium protein, unknown function	74.3187	78.1158	0.0718905	0.75115	0.942066	no
PBANKA_0505500	PBANKA_0505500.1		apicoplast integral membrane protein, putative	48.6949	51.775	0.088486	0.71845	0.927956	no
PBANKA_0505600	PBANKA_0505600.1		endomembrane protein 70, putative	108.449	108.943	0.00656057	0.97505	0.993322	no
PBANKA_0505700	PBANKA_0505700.1	ROK1	ATP-dependent RNA helicase ROK1, putative	94.5174	87.863	-0.105324	0.62795	0.892532	no
PBANKA_0505800	PBANKA_0505800.1	DPA	deoxyribose-phosphate aldolase, putative	278.151	273.424	-0.0247281	0.9098	0.980651	no
PBANKA_0505900	PBANKA_0505900.1		conserved Plasmodium protein, unknown function	14.6626	13.3212	-0.138417	0.519	0.838566	no
PBANKA_0506000	PBANKA_0506000.1	SEA1	schizont egress antigen-1	50.9835	55.1958	0.114529	0.5818	0.871425	no
PBANKA_0506100	PBANKA_0506100.1		PHAX domain-containing protein, putative	137.936	153.883	0.157834	0.4429	0.784995	no
PBANKA_0506200	PBANKA_0506200.1	UIS12	RNA-binding protein, putative	33.8025	30.1577	-0.164604	0.45905	0.796226	no
PBANKA_0506300	PBANKA_0506300.1		conserved Plasmodium protein, unknown function	73.5448	77.7866	0.0808982	0.75375	0.94306	no
PBANKA_0506400	PBANKA_0506400.1		conserved Plasmodium membrane protein, unknown function	98.2838	104.394	0.0870098	0.6856	0.916998	no
PBANKA_0506500	PBANKA_0506500.1	ZIPCO	ZIP domain-containing protein	180.539	184.976	0.0350261	0.87205	0.972884	no
PBANKA_0506600	PBANKA_0506600.1	SRSF4	serine/arginine-rich splicing factor 4, putative	321.672	343.351	0.0940921	0.6478	0.900989	no
PBANKA_0506700	PBANKA_0506700.1	CS	citrate synthase, mitochondrial, putative	65.5296	68.4896	0.063739	0.7794	0.949894	no
PBANKA_0506800	PBANKA_0506800.1	Kelch10	kelch protein K10, putative	47.1251	44.1587	-0.0937969	0.6723	0.912637	no
PBANKA_0506900	PBANKA_0506900.1		phospholipid scramblase, putative	89.2795	84.5716	-0.0781568	0.7356	0.935602	no
PBANKA_0507000	PBANKA_0507000.1	ISPG	4-hydroxy-3-methylbut-2-en-1-yl diphosphate synthase (ferredoxin), putative	38.0025	42.3862	0.157503	0.4786	0.8113	no
PBANKA_0507100	PBANKA_0507100.1		CDGSH iron-sulfur domain-containing protein, putative	759.787	737.332	-0.043281	0.8425	0.966271	no
PBANKA_0507200	PBANKA_0507200.1		conserved Plasmodium protein, unknown function	19.6281	18.4436	-0.0897951	0.7865	0.951999	no
PBANKA_0507300	PBANKA_0507300.1		dynein heavy chain, putative	11.1327	11.3689	0.0302961	0.88995	0.976491	no
PBANKA_0507400	PBANKA_0507400.1	OMPDC	orotidine 5'-phosphate decarboxylase, putative	102.705	112.196	0.127509	0.58295	0.872055	no
PBANKA_0507500	PBANKA_0507500.1		conserved Plasmodium protein, unknown function	359.331	459.946	0.356152	0.22985	0.568074	no
PBANKA_0507600	PBANKA_0507600.1		HORMA domain protein, putative	91.0109	92.6298	0.0254361	0.92935	0.983166	no
PBANKA_0507700	PBANKA_0507700.1		conserved Plasmodium protein, unknown function	150.884	136.643	-0.143034	0.70975	0.925908	no
PBANKA_0507800	PBANKA_0507800.1		conserved Plasmodium protein, unknown function	53.3363	59.4731	0.157121	0.5241	0.841878	no
PBANKA_0507900	PBANKA_0507900.1		conserved Plasmodium protein, unknown function	9.92134	9.89525	-0.00379799	0.9778	0.993444	no
PBANKA_0508100	PBANKA_0508100.1	CHD1	chromodomain-helicase-DNA-binding protein 1, putative	149.433	152.012	0.024694	0.90075	0.978968	no
PBANKA_0508200	PBANKA_0508200.1		conserved Plasmodium protein, unknown function	35.716	40.8457	0.193611	0.45855	0.795685	no
PBANKA_0508300	PBANKA_0508300.1		conserved Plasmodium protein, unknown function	16.2059	16.7764	0.0499095	0.84575	0.967188	no
PBANKA_0508400	PBANKA_0508400.1		RNA-binding protein, putative	124.32	132.623	0.093273	0.7229	0.929938	no
PBANKA_0508500	PBANKA_0508500.1		conserved Plasmodium protein, unknown function	295.757	299.455	0.0179257	0.9438	0.987347	no
PBANKA_0508600	PBANKA_0508600.1		conserved Plasmodium protein, unknown function	52.7545	51.6923	-0.029346	0.91065	0.980651	no
PBANKA_0508700	PBANKA_0508700.1		conserved Plasmodium protein, unknown function	61.1053	61.9117	0.0189138	0.9491	0.98802	no
PBANKA_0508800	PBANKA_0508800.1		RAP protein, putative	51.8053	47.5927	-0.12236	0.6184	0.888016	no
PBANKA_0508900	PBANKA_0508900.1		conserved Plasmodium protein, unknown function	80.6771	73.1436	-0.141428	0.5347	0.847259	no
PBANKA_0509000	PBANKA_0509000.1	EXP3	exported protein 3, putative	334.685	338.38	0.0158406	0.93635	0.984974	no
PBANKA_0509100	PBANKA_0509100.1		conserved Plasmodium protein, unknown function	32.1487	32.6365	0.0217258	0.9246	0.982821	no
PBANKA_0509200	PBANKA_0509200.1		EF-hand calcium-binding domain-containing protein, putative	252.223	236.541	-0.0926088	0.65115	0.902561	no
PBANKA_0509300	PBANKA_0509300.1		glutamine--fructose-6-phosphate aminotransferase [isomerizing], putative	60.1928	55.8134	-0.108981	0.61375	0.885983	no
PBANKA_0509400	PBANKA_0509400.1	ATP12	ATP synthase mitochondrial F1 complex assembly factor 2, putative	34.4945	34.4088	-0.00358846	0.983	0.994218	no
PBANKA_0509500	PBANKA_0509500.1		conserved Plasmodium protein, unknown function	85.8417	80.7226	-0.0887073	0.67785	0.914075	no
PBANKA_0509600	PBANKA_0509600.1		conserved Plasmodium protein, unknown function	10.9089	9.90808	-0.138826	0.63245	0.895054	no
PBANKA_0509700	PBANKA_0509700.1		conserved Plasmodium protein, unknown function	5.63572	4.78877	-0.234943	1	1	no
PBANKA_0509800	PBANKA_0509800.1	COX17	cytochrome c oxidase copper chaperone, putative	705.279	806.24	0.193016	0.50645	0.83097	no
PBANKA_0509900	PBANKA_0509900.1		conserved Plasmodium protein, unknown function	270.518	257.906	-0.0688777	0.76425	0.945827	no
PBANKA_0510000	PBANKA_0510000.1		conserved Plasmodium protein, unknown function	955.566	878.715	-0.120961	0.64255	0.898888	no
PBANKA_0510100	PBANKA_0510100.1		conserved Plasmodium protein, unknown function	37.8988	40.406	0.0924145	0.6748	0.913395	no
PBANKA_0510200	PBANKA_0510200.1		conserved Plasmodium protein, unknown function	332.638	313.116	-0.0872548	0.6732	0.913087	no
PBANKA_0510300	PBANKA_0510300.1		conserved Plasmodium protein, unknown function	535.143	527.437	-0.0209272	0.9212	0.981898	no
PBANKA_0510400	PBANKA_0510400.1		conserved Plasmodium protein, unknown function	53.3699	50.8907	-0.0686257	0.77155	0.948339	no
PBANKA_0510500	PBANKA_0510500.1		conserved Plasmodium protein, unknown function	8.7217	10.1747	0.222307	0.4773	0.810713	no
PBANKA_0510600	PBANKA_0510600.1	CDC20	cell division cycle protein 20 homolog	15.1998	12.8013	-0.247764	0.46135	0.798362	no
PBANKA_0510700	PBANKA_0510700.1		conserved Plasmodium protein, unknown function	42.2027	34.1736	-0.304453	0.77975	0.949957	no
PBANKA_0510800	PBANKA_0510800.1		conserved Plasmodium protein, unknown function	18.6937	17.346	-0.107954	0.64785	0.900989	no
PBANKA_0510900	PBANKA_0510900.1	RPS2	40S ribosomal protein S2, putative	1583.32	1569.67	-0.0124939	0.95205	0.98802	no
PBANKA_0511000	PBANKA_0511000.1	HCS1	biotin--protein ligase 1	9.32321	12.2774	0.397103	0.41275	0.763609	no
PBANKA_0511100	PBANKA_0511100.1		conserved Plasmodium protein, unknown function	6.15127	5.33031	-0.206665	1	1	no
PBANKA_0511200	PBANKA_0511200.1	MPP10	U3 small nucleolar ribonucleoprotein protein MPP10, putative	107.165	99.0932	-0.112981	0.5941	0.877485	no
PBANKA_0511300	PBANKA_0511300.1		mitochondrial ribosomal protein S22 precursor, putative	37.4922	36.8013	-0.0268341	0.9152	0.981189	no
PBANKA_0511400	PBANKA_0511400.1	nPrx	peroxiredoxin, putative	183.041	148.019	-0.306388	0.16485	0.469896	no
PBANKA_0511500	PBANKA_0511500.1	RPB7	DNA-directed RNA polymerase II subunit RPB7, putative	216.263	157.48	-0.45762	0.05045	0.221188	no
PBANKA_0511600	PBANKA_0511600.1		conserved Plasmodium protein, unknown function	311.154	307.037	-0.0192174	0.9728	0.992999	no
PBANKA_0511700	PBANKA_0511700.1	SPO11-2	topoisomerase, putative	224.2	213.181	-0.0727112	0.73365	0.934364	no
PBANKA_0511800	PBANKA_0511800.1	CEN3	centrin-3, putative	236.044	242.573	0.0393626	0.86145	0.971217	no
PBANKA_0511900	PBANKA_0511900.1	RPL3	60S ribosomal protein L3, putative	1376.55	1309.7	-0.071823	0.73885	0.937078	no
PBANKA_0512000	PBANKA_0512000.1	DHHC10	palmitoyltransferase DHHC10	263.838	235.297	-0.165172	0.44655	0.786832	no
PBANKA_0512100	PBANKA_0512100.1		methyltransferase, putative	65.1735	56.2651	-0.212046	0.3534	0.71176	no
PBANKA_0512200	PBANKA_0512200.1	PPO	protoporphyrinogen oxidase, putative	32.7879	30.5702	-0.101037	0.6892	0.918616	no
PBANKA_0512300	PBANKA_0512300.1		RING zinc finger protein, putative	44.5087	43.7923	-0.0234116	0.94615	0.987897	no
PBANKA_0512400	PBANKA_0512400.1	EBP2	rRNA-processing protein EBP2, putative	121.394	112.113	-0.114745	0.61405	0.885983	no
PBANKA_0512500	PBANKA_0512500.1		nucleolar preribosomal assembly protein, putative	94.9284	86.0098	-0.142338	0.53015	0.845413	no
PBANKA_0512600	PBANKA_0512600.1		partial CSTF domain-containing protein, putative	72.8278	73.1209	0.00579409	0.9826	0.993993	no
PBANKA_0512700	PBANKA_0512700.1		conserved Plasmodium protein, unknown function	441.138	488.406	0.146852	0.49385	0.821957	no
PBANKA_0512800	PBANKA_0512800.1	MTRAP	merozoite TRAP-like protein	107.762	115.531	0.10043	0.63045	0.893872	no
PBANKA_0512900	PBANKA_0512900.1		conserved Plasmodium protein, unknown function	718.549	650.908	-0.142634	0.5153	0.836226	no
PBANKA_0513000	PBANKA_0513000.1	IMC1m	inner membrane complex protein 1m, putative	37.5724	38.3871	0.0309489	0.908	0.980651	no
PBANKA_0513100	PBANKA_0513100.1		conserved Plasmodium protein, unknown function	6.81062	7.02974	0.0456871	0.8888	0.976327	no
PBANKA_0513200	PBANKA_0513200.1		WD repeat-containing protein, putative	39.1159	41.5457	0.0869441	0.7294	0.932509	no
PBANKA_0513300	PBANKA_0513300.1		conserved Plasmodium protein, unknown function	25.265	31.1196	0.300679	0.2317	0.570926	no
PBANKA_0513400	PBANKA_0513400.1	CDC50C	LEM3/CDC50 family protein, putative	73.5211	65.6898	-0.162489	0.4733	0.807935	no
PBANKA_0513500	PBANKA_0513500.1		conserved Plasmodium protein, unknown function	44.058	44.0731	0.00049413	0.95515	0.988854	no
PBANKA_0513600	PBANKA_0513600.1	ADA	adenosine deaminase, putative	1236.33	1322.17	0.0968397	0.6411	0.898673	no
PBANKA_0513700	PBANKA_0513700.1		conserved Plasmodium protein, unknown function	1.92289	1.80074	-0.0946854	1	1	no
PBANKA_0513800	PBANKA_0513800.1	HPR2	RAP protein, putative	85.1593	88.0975	0.0489369	0.8265	0.962462	no
PBANKA_0513900	PBANKA_0513900.1		conserved Plasmodium protein, unknown function	52.6459	53.4931	0.0230318	0.91385	0.980914	no
PBANKA_0514000	PBANKA_0514000.1	SPT4	transcription elongation factor SPT4, putative	301.179	260.504	-0.209315	0.36945	0.726946	no
PBANKA_0514100	PBANKA_0514100.1	PRP22	pre-mRNA-splicing factor ATP-dependent RNA helicase PRP22, putative	136.967	152.881	0.158584	0.4509	0.790324	no
PBANKA_0514200	PBANKA_0514200.1	CLAMP	claudin-like apicomplexan microneme protein, putative	14.2664	12.4748	-0.193608	0.58195	0.871465	no
PBANKA_0514300	PBANKA_0514300.1		conserved Plasmodium protein, unknown function	64.525	69.2393	0.101732	0.63515	0.896215	no
PBANKA_0514400	PBANKA_0514400.1		conserved Plasmodium protein, unknown function	37.3707	44.8475	0.26312	0.4156	0.76544	no
PBANKA_0514500	PBANKA_0514500.1	RPN9	26S proteasome regulatory subunit RPN9, putative	264.983	264.439	-0.00296444	0.9904	0.995758	no
PBANKA_0514600	PBANKA_0514600.1	KAE1	tRNA N6-adenosine threonylcarbamoyltransferase, putative	56.6152	51.4773	-0.137254	0.5575	0.85818	no
PBANKA_0514700	PBANKA_0514700.1		RNA methyltransferase, putative	83.1725	97.836	0.234259	0.3665	0.723721	no
PBANKA_0514800	PBANKA_0514800.1		calmodulin, putative	110.86	128.335	0.211179	0.38165	0.737347	no
PBANKA_0514900	PBANKA_0514900.1	P28	ookinete surface protein P28	7536.85	7512.48	-0.00467246	0.98615	0.994915	no
PBANKA_0515000	PBANKA_0515000.1	P25	ookinete surface protein P25	8396.37	7946.04	-0.0795288	0.7739	0.948934	no
PBANKA_0515100	PBANKA_0515100.1		conserved Plasmodium protein, unknown function	40.5115	40.1198	-0.0140179	0.9745	0.993322	no
PBANKA_0515200	PBANKA_0515200.1	MORN1	MORN repeat-containing protein 1, putative	16.3419	14.501	-0.172416	0.61535	0.886386	no
PBANKA_0515300	PBANKA_0515300.1		conserved Plasmodium protein, unknown function	58.1176	57.8481	-0.00670432	0.9756	0.993397	no
PBANKA_0515350	PBANKA_0515350.1	OTU	OTU-like cysteine protease, putative	8.88912	6.65011	-0.418661	0.3745	0.731715	no
PBANKA_0515400	PBANKA_0515400.1		conserved Plasmodium protein, unknown function	57.707	65.153	0.175084	0.4275	0.774772	no
PBANKA_0515500	PBANKA_0515500.1	I3	protein phosphatase inhibitor 3, putative	212.215	216.245	0.0271405	0.91425	0.98092	no
PBANKA_0515600	PBANKA_0515600.1		conserved Plasmodium protein, unknown function	14.7676	14.1674	-0.0598661	0.8685	0.972202	no
PBANKA_0515700	PBANKA_0515700.1		conserved Plasmodium protein, unknown function	12.6676	13.8091	0.124473	0.70025	0.922483	no
PBANKA_0515800	PBANKA_0515800.1	RimM	ribosome maturation factor RimM, putative	78.5701	74.2377	-0.0818283	0.7081	0.925055	no
PBANKA_0515900	PBANKA_0515900.1	DCP1	mRNA-decapping enzyme subunit 1, putative	143.094	141.696	-0.014163	0.94535	0.987813	no
PBANKA_0516000	PBANKA_0516000.1		conserved Plasmodium protein, unknown function	277.739	242.839	-0.193729	0.4334	0.779314	no
PBANKA_0516100	PBANKA_0516100.1		conserved Plasmodium protein, unknown function	24.5414	24.9711	0.0250452	0.9187	0.981633	no
PBANKA_0516200	PBANKA_0516200.1	PIGA	phosphatidylinositol N-acetylglucosaminyltransferase subunit A, putative	187.051	204.124	0.126012	0.54705	0.853398	no
PBANKA_0516300	PBANKA_0516300.1		DER1-like protein, putative	279.94	298.527	0.0927457	0.66105	0.907341	no
PBANKA_0516400	PBANKA_0516400.1		conserved protein, unknown function	47.0121	45.0288	-0.0621815	0.8232	0.961976	no
PBANKA_0516500	PBANKA_0516500.1		conserved Plasmodium protein, unknown function	222.232	225.128	0.0186798	0.92845	0.983166	no
PBANKA_0516600	PBANKA_0516600.1	LRR1	leucine-rich repeat protein	152.258	150.47	-0.0170505	0.93535	0.984716	no
PBANKA_0516700	PBANKA_0516700.1		RNA polymerase II-associated protein 1, putative	19.9249	20.9032	0.0691475	0.7672	0.947049	no
PBANKA_0516800	PBANKA_0516800.1	HPR1	conserved Plasmodium protein, unknown function	74.0072	83.5126	0.174329	0.437	0.780895	no
PBANKA_0516900	PBANKA_0516900.1	AdoMetDC/ODC	S-adenosylmethionine decarboxylase/ornithine decarboxylase, putative	244.88	293.929	0.263397	0.20915	0.539344	no
PBANKA_0517000	PBANKA_0517000.1	ETRAMP10.2	early transcribed membrane protein	1076.95	1239.91	0.203287	0.3205	0.677889	no
PBANKA_0517100	PBANKA_0517100.1		conserved Plasmodium protein, unknown function	267.148	237.395	-0.170352	0.4921	0.820626	no
PBANKA_0517200	PBANKA_0517200.1	HAD1	haloacid dehalogenase-like hydrolase, putative	303.233	292.291	-0.0530195	0.796	0.95516	no
PBANKA_0517300	PBANKA_0517300.1	WDR70	WD repeat-containing protein 70, putative	53.6859	55.3745	0.044679	0.8433	0.966271	no
PBANKA_0517400	PBANKA_0517400.1	CEF1	pre-mRNA-splicing factor CEF1, putative	90.7393	87.4031	-0.0540424	0.79635	0.955321	no
PBANKA_0517500	PBANKA_0517500.1	BDP1	bromodomain protein 1, putative	306.549	297.412	-0.0436576	0.82995	0.962752	no
PBANKA_0517600	PBANKA_0517600.1		plasmepsin VII	442.278	407.282	-0.118925	0.5762	0.869343	no
PBANKA_0517700	PBANKA_0517700.1		ubiquitin-conjugating enzyme E2, putative	216.912	214.034	-0.019269	0.92915	0.983166	no
PBANKA_0517800	PBANKA_0517800.1		Sec1 family protein, putative	87.9317	91.6972	0.0604943	0.77685	0.949493	no
PBANKA_0517900	PBANKA_0517900.1		conserved Plasmodium protein, unknown function	68.727	65.6251	-0.0666299	0.8525	0.968577	no
PBANKA_0518000	PBANKA_0518000.1	RPL27	ribosomal protein L27, putative	104.141	101.902	-0.0313575	0.9055	0.979997	no
PBANKA_0518100	PBANKA_0518100.1	TLAP2	thioredoxin-like associated protein 2, putative	9.3911	12.4008	0.401067	0.24005	0.582796	no
PBANKA_0518200	PBANKA_0518200.1	SDHA	flavoprotein subunit of succinate dehydrogenase, putative	65.5006	65.5659	0.00143732	0.99555	0.99687	no
PBANKA_0518300	PBANKA_0518300.1		conserved Plasmodium protein, unknown function	37.0163	43.9264	0.246924	0.247	0.591465	no
PBANKA_0518400	PBANKA_0518400.1	IF3b	translation initiation factor IF-3, putative	40.8519	40.8732	0.000751479	0.98135	0.993993	no
PBANKA_0518500	PBANKA_0518500.1		ADP-ribosylation factor, putative	209.411	210.926	0.0104011	0.9635	0.990674	no
PBANKA_0518600	PBANKA_0518600.1		conserved Plasmodium protein, unknown function	61.9142	62.4305	0.0119809	0.9634	0.990674	no
PBANKA_0518700	PBANKA_0518700.1		methionine--tRNA ligase, putative	220.161	216.888	-0.0216109	0.9152	0.981189	no
PBANKA_0518800	PBANKA_0518800.1		U2 snRNA/tRNA pseudouridine synthase, putative	38.2042	38.3599	0.00586876	0.9774	0.993397	no
PBANKA_0518900	PBANKA_0518900.1		conserved Plasmodium membrane protein, unknown function	15.8197	13.0566	-0.276935	0.39055	0.745663	no
PBANKA_0519000	PBANKA_0519000.1		S-antigen, putative	67.8956	74.5286	0.134478	0.5372	0.848547	no
PBANKA_0519100	PBANKA_0519100.1		conserved Plasmodium protein, unknown function	275.044	248.765	-0.14488	0.51035	0.833281	no
PBANKA_0519200	PBANKA_0519200.1		conserved Plasmodium protein, unknown function	67.7986	64.5337	-0.0712025	0.78235	0.950523	no
PBANKA_0519300	PBANKA_0519300.1		conserved Plasmodium protein, unknown function	30.379	26.0395	-0.222374	0.3839	0.739512	no
PBANKA_0519400	PBANKA_0519400.1		conserved Plasmodium protein, unknown function	136.064	133.718	-0.025092	0.9086	0.980651	no
PBANKA_0519500	PBANKA_0519500.1		conserved Plasmodium protein, unknown function	61.4686	65.9501	0.101525	0.7078	0.925031	no
PBANKA_0519600	PBANKA_0519600.1		conserved Plasmodium protein, unknown function	97.9906	86.7156	-0.176351	0.484	0.814728	no
PBANKA_0519700	PBANKA_0519700.1	PhLP2	phosducin-like protein, putative	512.96	565.244	0.140027	0.50285	0.828906	no
PBANKA_0519800	PBANKA_0519800.1	ACT	acetyl-CoA transporter, putative	137.951	158.075	0.196455	0.35055	0.708954	no
PBANKA_0519900	PBANKA_0519900.1		conserved Plasmodium protein, unknown function	169.746	184.463	0.119952	0.5548	0.856366	no
PBANKA_0520000	PBANKA_0520000.1		pyruvate kinase 2, putative	49.8546	52.3806	0.0713052	0.74985	0.941544	no
PBANKA_0520100	PBANKA_0520100.1		conserved Plasmodium protein, unknown function	40.609	45.036	0.149278	0.5297	0.845136	no
PBANKA_0520200	PBANKA_0520200.1		ADP/ATP transporter on adenylate translocase, putative	474.665	506.263	0.0929771	0.6545	0.904453	no
PBANKA_0520300	PBANKA_0520300.1		conserved Plasmodium protein, unknown function	28.6144	28.2998	-0.0159477	0.94595	0.987832	no
PBANKA_0520400	PBANKA_0520400.1	DYN2	dynamin-like protein, putative	34.7085	29.554	-0.231938	0.3266	0.684037	no
PBANKA_0520500	PBANKA_0520500.1	XPB	TFIIH basal transcription factor complex helicase XPB subunit, putative	54.7688	55.1635	0.0103598	0.96275	0.990529	no
PBANKA_0520600	PBANKA_0520600.1	ERH	enhancer of rudimentary homolog, putative	1077.19	1178.04	0.129112	0.54135	0.850701	no
PBANKA_0520700	PBANKA_0520700.1		conserved Plasmodium protein, unknown function	44.114	49.1191	0.15505	0.4875	0.817312	no
PBANKA_0520800	PBANKA_0520800.1		conserved Plasmodium protein, unknown function	125.72	125.04	-0.00781593	0.9736	0.993219	no
PBANKA_0520900	PBANKA_0520900.1		antigen UB05, putative	3459.77	3486.1	0.0109383	0.9589	0.989583	no
PBANKA_0521000	PBANKA_0521000.1		GDP dissociation inhibitor, putative	58.4794	61.4206	0.070795	0.74575	0.939849	no
PBANKA_0521100	PBANKA_0521100.1		conserved Plasmodium protein, unknown function	739.55	695.982	-0.0875985	0.8101	0.957746	no
PBANKA_0521200	PBANKA_0521200.1		conserved Plasmodium protein, unknown function	68.8754	76.6404	0.154117	0.5385	0.849291	no
PBANKA_0521221	PBANKA_0521221.1		18S ribosomal RNA	3.95657	7.87252	0.992577	0.01825	0.108255	no
PBANKA_0521300	PBANKA_0521300.1		zinc finger protein, putative	59.7418	66.8541	0.162277	0.4228	0.770935	no
PBANKA_0521400	PBANKA_0521400.1	RIO2	serine/threonine protein kinase RIO2, putative	86.0853	83.1013	-0.050896	0.8217	0.961754	no
PBANKA_0521500	PBANKA_0521500.1		conserved Plasmodium protein, unknown function	1.72776	1.89391	0.132469	1	1	no
PBANKA_0521600	PBANKA_0521600.1	ACPS	holo-[acyl-carrier-protein] synthase, putative	83.4195	83.6267	0.00357937	0.98615	0.994915	no
PBANKA_0521700	PBANKA_0521700.1	ApiAP2	AP2 domain transcription factor, putative	34.0239	39.694	0.222371	0.2923	0.649215	no
PBANKA_0521800	PBANKA_0521800.1	RRF2	ribosome-recycling factor, putative	37.8826	39.493	0.0600628	0.8469	0.967327	no
PBANKA_0521900	PBANKA_0521900.1		conserved Plasmodium protein, unknown function	141.638	153.943	0.120196	0.62515	0.891643	no
PBANKA_0522000	PBANKA_0522000.1		conserved Plasmodium protein, unknown function	84.7495	87.4216	0.0447844	0.84595	0.967262	no
PBANKA_0522100	PBANKA_0522100.1		conserved Plasmodium protein, unknown function	6.02545	6.74732	0.163244	1	1	no
PBANKA_0522200	PBANKA_0522200.1		conserved Plasmodium protein, unknown function	144.802	109.763	-0.399684	0.2169	0.550331	no
PBANKA_0522300	PBANKA_0522300.1		conserved Plasmodium protein, unknown function	432.974	421.547	-0.0385858	0.913	0.980837	no
PBANKA_0522400	PBANKA_0522400.1		steroid dehydrogenase, putative	53.4417	49.2881	-0.116727	0.65305	0.903596	no
PBANKA_0522500	PBANKA_0522500.1		transmembrane emp24 domain-containing protein, putative	86.1002	76.0223	-0.179594	0.45295	0.791325	no
PBANKA_0522600	PBANKA_0522600.1		erythrocyte membrane-associated antigen, putative	64.3867	71.0945	0.142974	0.4858	0.816155	no
PBANKA_0522700	PBANKA_0522700.1		alpha tubulin 2	973.542	1123.14	0.206221	0.34935	0.707674	no
PBANKA_0522800	PBANKA_0522800.1	RPS19	40S ribosomal protein S19, putative	2606.28	2669.93	0.0348082	0.8637	0.971572	no
PBANKA_0522900	PBANKA_0522900.1	BRR2	pre-mRNA-splicing helicase BRR2, putative	44.7283	44.377	-0.0113763	0.95625	0.988987	no
PBANKA_0523000	PBANKA_0523000.1		conserved Plasmodium protein, unknown function	54.43	50.9379	-0.0956624	0.80945	0.95751	no
PBANKA_0523100	PBANKA_0523100.1	EIF4A3	eukaryotic initiation factor 4A-III, putative	126.014	129.782	0.0425124	0.84345	0.96629	no
PBANKA_0523200	PBANKA_0523200.1	SR12	serpentine receptor, putative	36.5479	34.9925	-0.0627422	0.81465	0.958781	no
PBANKA_0523300	PBANKA_0523300.1		methyltransferase, putative	165.855	156.715	-0.0817775	0.7244	0.930552	no
PBANKA_0523400	PBANKA_0523400.1		conserved Plasmodium protein, unknown function	87.125	72.0075	-0.274938	0.3152	0.672383	no
PBANKA_0523500	PBANKA_0523500.1		AP-4 complex subunit sigma, putative	101.539	124.292	0.291695	0.3184	0.675688	no
PBANKA_0523600	PBANKA_0523600.1		BSD-domain protein, putative	336.423	288.265	-0.222882	0.348	0.706086	no
PBANKA_0523700	PBANKA_0523700.1		conserved Plasmodium protein, unknown function	86.6289	69.0119	-0.328004	0.2171	0.550528	no
PBANKA_0523800	PBANKA_0523800.1	AARP	asparagine rich protein, putative	25.6243	17.1681	-0.577779	0.2452	0.58912	no
PBANKA_0523900	PBANKA_0523900.1	GAPM2	glideosome associated protein with multiple membrane spans 2, putative	824.555	810.96	-0.023985	0.9058	0.980137	no
PBANKA_0524000	PBANKA_0524000.1		conserved Plasmodium protein, unknown function	55.6324	58.6153	0.0753519	0.724	0.930503	no
PBANKA_0524100	PBANKA_0524100.1		conserved Plasmodium protein, unknown function	82.2421	78.7695	-0.0622395	0.80315	0.956363	no
PBANKA_0524200	PBANKA_0524200.1		early transcribed membrane protein	614.132	583.053	-0.0749216	0.7247	0.930646	no
PBANKA_0524300	PBANKA_0524300.1		tryptophan-rich protein	1562.35	1582.87	0.0188273	0.9317	0.983796	no
PBANKA_0524400	PBANKA_0524400.1		tryptophan-rich protein	107.641	105.593	-0.0277017	0.90275	0.979586	no
PBANKA_0524500	PBANKA_0524500.1		conserved rodent malaria protein, unknown function	33.5528	39.1599	0.222941	0.5101	0.83311	no
PBANKA_0524600	PBANKA_0524600.1		PIR protein	61.6319	60.0014	-0.0386805	0.8907	0.976545	no
PBANKA_0524700	PBANKA_0524700.1		Plasmodium exported protein, unknown function	321.435	331.701	0.0453579	0.82685	0.962462	no
PBANKA_0524800	PBANKA_0524800.1		early transcribed membrane protein	4372.54	4676.88	0.0970733	0.63465	0.896215	no
PBANKA_0600041	PBANKA_0600041.1		PIR protein	2.51831	3.05131	0.276973	1	1	no
PBANKA_0600051	PBANKA_0600051.1		PIR protein	54.7941	62.2211	0.183384	0.4715	0.806984	no
PBANKA_0600061	PBANKA_0600061.1		fam-b protein	47.8871	41.1124	-0.220063	0.47105	0.806551	no
PBANKA_0600081	PBANKA_0600081.1		PIR protein	2.81946	4.97502	0.819284	1	1	no
PBANKA_0600086	PBANKA_0600086.1		PIR protein	5.33185	4.98765	-0.0962772	1	1	no
PBANKA_0600091	PBANKA_0600091.1		fam-c protein	1.86415	1.50459	-0.309152	1	1	no
PBANKA_0600100	PBANKA_0600100.1		PIR protein	9.7856	10.2207	0.0627551	0.88525	0.975621	no
PBANKA_0600200	PBANKA_0600200.1		PIR protein	5.16069	4.22076	-0.290062	1	1	no
PBANKA_0600251	PBANKA_0600251.1		PIR protein, pseudogene	7.45269	5.36592	-0.473937	0.4009	0.754685	no
PBANKA_0600300	PBANKA_0600300.1		PIR protein	13.9116	15.0305	0.1116	0.767	0.947005	no
PBANKA_0600400	PBANKA_0600400.1		fam-a protein	93.9571	92.8622	-0.0169117	0.9438	0.987347	no
PBANKA_0600500	PBANKA_0600500.1		XPA binding protein 1, putative	64.1565	65.2076	0.0234456	0.9183	0.981633	no
PBANKA_0600600	PBANKA_0600600.1	NEK3	NIMA related kinase 3, putative	210.665	239.41	0.184529	0.4031	0.756148	no
PBANKA_0600700	PBANKA_0600700.1		conserved Plasmodium protein, unknown function	25.339	25.1856	-0.00876429	0.9674	0.991511	no
PBANKA_0600800	PBANKA_0600800.1	COX19	cytochrome c oxidase assembly protein COX19, putative	134.509	142.254	0.0807596	0.7454	0.939738	no
PBANKA_0600900	PBANKA_0600900.1		conserved protein, unknown function	90.0211	81.1256	-0.150107	0.57315	0.867598	no
PBANKA_0601000	PBANKA_0601000.1		ATP dependent RNA helicase, putative	42.804	45.8559	0.0993626	0.6511	0.902553	no
PBANKA_0601100	PBANKA_0601100.1		mitochondrial phosphate carrier protein, putative	278.3	287.357	0.0462009	0.82525	0.962356	no
PBANKA_0601200	PBANKA_0601200.1		dynein heavy chain, putative	4.65777	4.93297	0.0828169	1	1	no
PBANKA_0601300	PBANKA_0601300.1	CYP26	peptidyl-prolyl cis-trans isomerase, putative	180.595	188.125	0.0589341	0.7841	0.950898	no
PBANKA_0601500	PBANKA_0601500.1	TGS1	trimethylguanosine synthase, putative	26.6176	27.4442	0.0441245	0.8582	0.970751	no
PBANKA_0601600	PBANKA_0601600.1		conserved protein, unknown function	162.795	173.54	0.0922146	0.64495	0.899589	no
PBANKA_0601700	PBANKA_0601700.1		conserved Plasmodium protein, unknown function	140.489	138.317	-0.022477	0.91685	0.981363	no
PBANKA_0601800	PBANKA_0601800.1		conserved Plasmodium protein, unknown function	394.311	353.287	-0.158492	0.57375	0.867713	no
PBANKA_0601900	PBANKA_0601900.1	HMGB1	high mobility group protein B1, putative	2297.77	2376.24	0.0484453	0.82	0.961333	no
PBANKA_0602000	PBANKA_0602000.1	ORC1	origin recognition complex subunit 1, putative	61.3466	65.5579	0.0957872	0.65145	0.902733	no
PBANKA_0602100	PBANKA_0602100.1		conserved Plasmodium protein, unknown function	204.794	201.185	-0.0256515	0.9195	0.981633	no
PBANKA_0602200	PBANKA_0602200.1	SRP14	signal recognition particle subunit SRP14, putative	207.784	226.883	0.126865	0.67985	0.914495	no
PBANKA_0602300	PBANKA_0602300.1		conserved Plasmodium protein, unknown function	68.2145	75.7556	0.151273	0.48915	0.818883	no
PBANKA_0602400	PBANKA_0602400.1	MFS4	major facilitator superfamily domain-containing protein, putative	49.397	51.6866	0.0653673	0.7698	0.947877	no
PBANKA_0602500	PBANKA_0602500.1	SUA5	threonylcarbamoyl-AMP synthase, putative	30.8654	25.0971	-0.298472	0.26745	0.616667	no
PBANKA_0602600	PBANKA_0602600.1	CC1HL	cytochrome c1 heme lyase	65.4053	65.1923	-0.00470507	0.9812	0.993993	no
PBANKA_0602700	PBANKA_0602700.1	NAPL	nucleosome assembly protein, putative	1236.93	1377.95	0.155766	0.4515	0.790571	no
PBANKA_0602800	PBANKA_0602800.1	UBC	ubiquitin-conjugating enzyme E2, putative	2489.95	2562.01	0.0411563	0.8408	0.965833	no
PBANKA_0602900	PBANKA_0602900.1		conserved Plasmodium protein, unknown function	84.0739	93.4972	0.153265	0.6059	0.882959	no
PBANKA_0603000	PBANKA_0603000.1		conserved Plasmodium protein, unknown function	26.8036	29.226	0.124826	0.6148	0.885994	no
PBANKA_0603100	PBANKA_0603100.1		conserved Plasmodium protein, unknown function	10.325	6.86183	-0.58948	0.1718	0.480872	no
PBANKA_0603200	PBANKA_0603200.1	EIF5A	eukaryotic translation initiation factor 5A, putative	1591.87	1493.06	-0.0924566	0.6493	0.901572	no
PBANKA_0603300	PBANKA_0603300.1	G37	conserved Plasmodium protein, unknown function	327.56	306.494	-0.0958981	0.6437	0.899007	no
PBANKA_0603400	PBANKA_0603400.1		conserved Plasmodium protein, unknown function	72.4388	67.5931	-0.0998871	0.69525	0.921053	no
PBANKA_0603500	PBANKA_0603500.1		cytidine deaminase, putative	20.5934	27.8871	0.437414	0.1655	0.470721	no
PBANKA_0603600	PBANKA_0603600.1		conserved Plasmodium protein, unknown function	477.531	521.218	0.126294	0.57485	0.868219	no
PBANKA_0603650	PBANKA_0603650.1		conserved Plasmodium protein, unknown function	85.637	72.318	-0.243879	0.52455	0.842002	no
PBANKA_0603700	PBANKA_0603700.1		conserved Plasmodium protein, unknown function	45.3399	38.2204	-0.24644	0.29595	0.652855	no
PBANKA_0603800	PBANKA_0603800.1	SEPSECS	O-phosphoseryl-tRNA(Sec) selenium transferase, putative	73.2862	70.84	-0.0489783	0.8252	0.962356	no
PBANKA_0603900	PBANKA_0603900.1	HADO	HAD domain ookinete protein	17.5085	17.8287	0.0261453	0.92475	0.982821	no
PBANKA_0604000	PBANKA_0604000.1		conserved Plasmodium protein, unknown function	63.8353	58.6886	-0.121274	0.6334	0.895798	no
PBANKA_0604100	PBANKA_0604100.1		kelch domain-containing protein, putative	74.9689	81.2369	0.115843	0.5784	0.869873	no
PBANKA_0604200	PBANKA_0604200.1		zinc finger protein, putative	93.7286	97.3625	0.054878	0.79635	0.955321	no
PBANKA_0604300	PBANKA_0604300.1	TRP1	tetratricopeptide repeat protein, putative	1379.87	1575.89	0.191634	0.376	0.733001	no
PBANKA_0604400	PBANKA_0604400.1	tGLO2	targeted glyoxalase II, putative	40.5396	43.0111	0.0853738	0.7659	0.946542	no
PBANKA_0604500	PBANKA_0604500.1	HMGB3	high mobility group protein B3, putative	193.977	206.918	0.093172	0.6578	0.905935	no
PBANKA_0604600	PBANKA_0604600.1		conserved protein, unknown function	42.6394	40.5003	-0.0742564	0.72685	0.931406	no
PBANKA_0604700	PBANKA_0604700.1	SHLP2	shewanella-like protein phosphatase 2, putative	87.2353	96.8222	0.150425	0.52415	0.841878	no
PBANKA_0604800	PBANKA_0604800.1	EIF3C	eukaryotic translation initiation factor 3 subunit C, putative	394.233	414.056	0.0707781	0.73545	0.935577	no
PBANKA_0604900	PBANKA_0604900.1		conserved Plasmodium protein, unknown function	8.61842	10.3166	0.259474	0.2875	0.643061	no
PBANKA_0605000	PBANKA_0605000.1		rhodanese like protein, putative	9.26157	7.76749	-0.253808	0.55935	0.859461	no
PBANKA_0605100	PBANKA_0605100.1		Tat binding protein 1(TBP-1)-interacting protein, putative	60.2918	51.5742	-0.225311	0.32595	0.683324	no
PBANKA_0605200	PBANKA_0605200.1	RPC2	DNA-directed RNA polymerase III subunit RPC2, putative	105.617	109.981	0.0584106	0.77855	0.94979	no
PBANKA_0605300	PBANKA_0605300.1	EIF5	eukaryotic translation initiation factor 5, putative	208.473	214.393	0.0403935	0.84335	0.966271	no
PBANKA_0605400	PBANKA_0605400.1		conserved Plasmodium protein, unknown function	41.4499	44.7134	0.109341	0.64905	0.901572	no
PBANKA_0605500	PBANKA_0605500.1		conserved Plasmodium protein, unknown function	23.6488	17.7298	-0.415592	0.1421	0.429442	no
PBANKA_0605600	PBANKA_0605600.1		conserved Plasmodium protein, unknown function	75.4569	79.3806	0.0731334	0.72065	0.928875	no
PBANKA_0605700	PBANKA_0605700.1		small subunit rRNA processing factor, putative	190.742	205.973	0.110834	0.5885	0.875113	no
PBANKA_0605800	PBANKA_0605800.1	LIMP	LIMP protein	1093.19	1070.04	-0.0308739	0.88965	0.976491	no
PBANKA_0605900	PBANKA_0605900.1		conserved Plasmodium protein, unknown function	32.4396	28.6307	-0.180193	0.52005	0.839615	no
PBANKA_0606000	PBANKA_0606000.1		RNA-binding protein, putative	125.361	152.422	0.281976	0.2502	0.595303	no
PBANKA_0606100	PBANKA_0606100.1	MiaA	tRNA delta(2)-isopentenylpyrophosphate transferase, putative	33.0061	31.0808	-0.0867096	0.73525	0.935488	no
PBANKA_0606200	PBANKA_0606200.1		blood stage antigen 41-3 precursor, putative	821.605	720.526	-0.189394	0.37655	0.733475	no
PBANKA_0606300	PBANKA_0606300.1		conserved Plasmodium protein, unknown function	28.007	35.6099	0.346487	0.1295	0.405893	no
PBANKA_0606400	PBANKA_0606400.1		conserved Plasmodium protein, unknown function	31.87	28.2062	-0.176185	0.5379	0.848905	no
PBANKA_0606500	PBANKA_0606500.1		50S ribosomal protein L29, putative	64.0818	54.9054	-0.222968	0.5726	0.867598	no
PBANKA_0606600	PBANKA_0606600.1		conserved Plasmodium protein, unknown function	23.0122	26.6655	0.212577	0.3144	0.671919	no
PBANKA_0606700	PBANKA_0606700.1	CRMP3	cysteine repeat modular protein 3	1.76475	1.17465	-0.587238	1	1	no
PBANKA_0606800	PBANKA_0606800.1		mitochondrial ACP precursor, putative	450.028	500.096	0.15219	0.4875	0.817312	no
PBANKA_0606900	PBANKA_0606900.1		amino acid transporter, putative	13.4063	12.6041	-0.0890198	0.72345	0.930353	no
PBANKA_0607000	PBANKA_0607000.1		conserved Plasmodium protein, unknown function	11.9926	11.5475	-0.0545632	0.8343	0.963808	no
PBANKA_0607100	PBANKA_0607100.1	TIM10	mitochondrial import inner membrane translocase subunit TIM10, putative	320.815	267.823	-0.260462	0.47455	0.808973	no
PBANKA_0607200	PBANKA_0607200.1		conserved protein, unknown function	28.1722	28.2532	0.00414287	0.98325	0.994249	no
PBANKA_0607300	PBANKA_0607300.1		zinc finger protein, putative	79.0285	83.8602	0.0856125	0.68185	0.915641	no
PBANKA_0607400	PBANKA_0607400.1	PPM11	protein phosphatase PPM11, putative	96.4058	109.257	0.180533	0.3817	0.737347	no
PBANKA_0607500	PBANKA_0607500.1		conserved Plasmodium protein, unknown function	172.11	185.702	0.109659	0.6642	0.908775	no
PBANKA_0607600	PBANKA_0607600.1	LSM7	U6 snRNA-associated Sm-like protein LSm7, putative	1738.88	1738.88	-9.16011e-07	0.99775	0.998133	no
PBANKA_0607700	PBANKA_0607700.1	TRZ	telomere repeat-binding zinc finger protein, putative	175.468	174.78	-0.00566628	0.9787	0.99358	no
PBANKA_0607800	PBANKA_0607800.1	CIA1	cytosolic iron-sulfur protein assembly protein 1, putative	61.8083	67.0032	0.116429	0.59425	0.877662	no
PBANKA_0607900	PBANKA_0607900.1		3',5'-cyclic nucleotide phosphodiesterase, putative	9.76921	7.83981	-0.317423	0.3264	0.683967	no
PBANKA_0608000	PBANKA_0608000.1	PBGD	porphobilinogen deaminase	12.921	14.9781	0.21313	0.5399	0.850191	no
PBANKA_0608100	PBANKA_0608100.1		conserved Plasmodium protein, unknown function	138.064	142.233	0.0429129	0.8613	0.971217	no
PBANKA_0608200	PBANKA_0608200.1	ATP11	ATP synthase mitochondrial F1 complex assembly factor 1, putative	206.299	194.715	-0.0833694	0.72915	0.932503	no
PBANKA_0608300	PBANKA_0608300.1	ABCB7	ABC transporter B family member 7, putative	43.374	42.8676	-0.0169419	0.93795	0.98565	no
PBANKA_0608400	PBANKA_0608400.1	RPL1	50S ribosomal protein L1, apicoplast, putative	129.862	118.166	-0.136162	0.54965	0.854343	no
PBANKA_0608500	PBANKA_0608500.1		SNARE protein, putative	64.7471	62.2145	-0.0575637	0.8287	0.962725	no
PBANKA_0608600	PBANKA_0608600.1		zinc finger protein, putative	334.121	368.021	0.139418	0.50845	0.831775	no
PBANKA_0608700	PBANKA_0608700.1		conserved Plasmodium protein, unknown function	98.0273	80.3375	-0.287111	0.2875	0.643061	no
PBANKA_0608800	PBANKA_0608800.1		conserved Plasmodium protein, unknown function	6.71631	7.01122	0.0619977	0.88285	0.975108	no
PBANKA_0608900	PBANKA_0608900.1		general transcription factor 3C polypeptide 5, putative	60.3391	67.9804	0.172026	0.4217	0.770005	no
PBANKA_0609000	PBANKA_0609000.1		conserved Plasmodium protein, unknown function	39.2096	37.4633	-0.0657275	0.81335	0.958684	no
PBANKA_0609100	PBANKA_0609100.1		conserved Plasmodium protein, unknown function	82.1813	82.9737	0.0138428	0.9466	0.988008	no
PBANKA_0609200	PBANKA_0609200.1		conserved Plasmodium protein, unknown function	56.5787	58.1573	0.0397025	0.87105	0.972789	no
PBANKA_0609250	PBANKA_0609250.1		small nucleolar RNA snoR14	124.596	120.277	-0.0509056	0.8137	0.958684	no
PBANKA_0609300	PBANKA_0609300.1	PIGM	GPI mannosyltransferase 1, putative	36.1125	36.1154	0.00011633	0.9872	0.995298	no
PBANKA_0609500	PBANKA_0609500.1		kinesin-7, putative	140.995	147.528	0.0653438	0.75795	0.944014	no
PBANKA_0609600	PBANKA_0609600.1		heat shock protein 20, putative	6.75466	6.14737	-0.135914	0.83655	0.964467	no
PBANKA_0609700	PBANKA_0609700.1		conserved Plasmodium protein, unknown function	50.6613	57.8195	0.190672	0.36365	0.721566	no
PBANKA_0609800	PBANKA_0609800.1	MCM8	DNA helicase MCM8, putative	19.1532	18.3508	-0.0617382	0.8102	0.957746	no
PBANKA_0609900	PBANKA_0609900.1		heat shock protein DNAJ homologue Pfj4, putative	467.852	470.103	0.00692442	0.9736	0.993219	no
PBANKA_0610000	PBANKA_0610000.1		mitochondrial ribosomal protein S18 precursor, putative	99.1673	96.5877	-0.0380247	0.8703	0.972589	no
PBANKA_0610100	PBANKA_0610100.1	LSD1	lysine-specific histone demethylase 1, putative	79.4146	77.513	-0.0349662	0.8687	0.972202	no
PBANKA_0610200	PBANKA_0610200.1	MCM5	DNA replication licensing factor MCM5, putative	129.626	133.155	0.0387485	0.85535	0.969629	no
PBANKA_0610300	PBANKA_0610300.1		polyubiquitin, putative	152.272	151.249	-0.00972477	0.96685	0.991407	no
PBANKA_0610400	PBANKA_0610400.1	ATP4	non-SERCA-type Ca2+ -transporting P-ATPase, putative	202.403	209.811	0.0518609	0.80485	0.956365	no
PBANKA_0610500	PBANKA_0610500.1	TPx(Gl)	glutathione peroxidase-like thioredoxin peroxidase	373.466	379.908	0.0246726	0.9054	0.979962	no
PBANKA_0610600	PBANKA_0610600.1	PPP1	peripheral plastid protein 1, putative	44.369	48.7297	0.135249	0.58755	0.874924	no
PBANKA_0610700	PBANKA_0610700.1		conserved Plasmodium protein, unknown function	24.0835	31.4806	0.386419	0.2723	0.623293	no
PBANKA_0610800	PBANKA_0610800.1		eukaryotic initiation factor 2a, putative	257.619	263.407	0.032055	0.8793	0.974471	no
PBANKA_0610900	PBANKA_0610900.1	HSP40	HSP40, subfamily A, putative	676.571	697.139	0.0432064	0.83275	0.963296	no
PBANKA_0611000	PBANKA_0611000.1		trafficking protein particle complex subunit 5, putative	107.627	107.68	0.000715022	0.98505	0.994789	no
PBANKA_0611100	PBANKA_0611100.1		succinyl-CoA ligase, putative	43.4246	45.3622	0.0629776	0.7757	0.949236	no
PBANKA_0611200	PBANKA_0611200.1		conserved Plasmodium protein, unknown function	14.5896	16.598	0.186068	0.58005	0.870712	no
PBANKA_0611300	PBANKA_0611300.1		conserved Plasmodium protein, unknown function	69.4342	70.7282	0.0266378	0.9277	0.983136	no
PBANKA_0611400	PBANKA_0611400.1	PANK2	pantothenate kinase 2, putative	27.4884	27.1705	-0.0167844	0.94285	0.987217	no
PBANKA_0611500	PBANKA_0611500.1		conserved Plasmodium protein, unknown function	24.3196	18.3029	-0.410043	0.33075	0.688713	no
PBANKA_0611600	PBANKA_0611600.1		ribonucleoside-diphosphate reductase large subunit, putative	356.604	330.02	-0.111766	0.6013	0.880862	no
PBANKA_0611700	PBANKA_0611700.1		conserved Plasmodium protein, unknown function	110.494	108.909	-0.0208527	0.93815	0.98565	no
PBANKA_0611800	PBANKA_0611800.1		N-acetyltransferase, GNAT family, putative	214.082	225.056	0.0721253	0.7325	0.933935	no
PBANKA_0611900	PBANKA_0611900.1		histidine triad protein, putative	152.336	147.396	-0.0475545	0.85035	0.968243	no
PBANKA_0612000	PBANKA_0612000.1	ClpR	ATP-dependent Clp protease proteolytic subunit, putative	19.5761	22.0491	0.171626	0.661	0.907338	no
PBANKA_0612100	PBANKA_0612100.1		conserved Plasmodium protein, unknown function	25.2843	25.6729	0.022006	0.92815	0.983136	no
PBANKA_0612200	PBANKA_0612200.1		conserved Plasmodium protein, unknown function	42.0762	41.9866	-0.00307652	0.98525	0.994886	no
PBANKA_0612300	PBANKA_0612300.1		conserved Plasmodium protein, unknown function	73.3044	74.2833	0.0191379	0.92645	0.982922	no
PBANKA_0612400	PBANKA_0612400.1		conserved Plasmodium protein, unknown function	449.036	447.017	-0.00649949	0.9755	0.993397	no
PBANKA_0612500	PBANKA_0612500.1	MED8	conserved Plasmodium protein, unknown function	50.5989	55.3026	0.12824	0.6908	0.919425	no
PBANKA_0612600	PBANKA_0612600.1		conserved Plasmodium protein, unknown function	23.4415	21.9285	-0.0962622	0.7054	0.924201	no
PBANKA_0612700	PBANKA_0612700.1		conserved Plasmodium protein, unknown function	26.7776	20.7004	-0.371372	0.179	0.491582	no
PBANKA_0612800	PBANKA_0612800.1		DEAD box ATP-dependent RNA helicase, putative	35.6435	39.279	0.140123	0.52175	0.840158	no
PBANKA_0612861	PBANKA_0612861:tRNA		tRNA Glutamic acid	909.121	237.724	-1.93518	1	1	no
PBANKA_0612900	PBANKA_0612900.1		conserved Plasmodium protein, unknown function	109.963	94.5467	-0.217922	0.5022	0.828504	no
PBANKA_0613000	PBANKA_0613000.1		conserved Plasmodium protein, unknown function	12.4985	12.1044	-0.0462225	0.86595	0.971668	no
PBANKA_0613100	PBANKA_0613100.1		conserved Plasmodium protein, unknown function	16.3365	16.5831	0.0216161	0.9194	0.981633	no
PBANKA_0613200	PBANKA_0613200.1		DNA polymerase alpha catalytic subunit A, putative	46.7943	50.392	0.106862	0.6123	0.885597	no
PBANKA_0613300	PBANKA_0613300.1		LITAF-like zinc finger protein, putative	90.2107	91.7628	0.0246109	0.911	0.980651	no
PBANKA_0613400	PBANKA_0613400.1		30S ribosomal protein S12, mitochondrial, putative	112.52	116.01	0.0440743	0.8416	0.966098	no
PBANKA_0613500	PBANKA_0613500.1		conserved Plasmodium protein, unknown function	81.1502	89.7771	0.145752	0.54245	0.851096	no
PBANKA_0613600	PBANKA_0613600.1	PPCS	phosphopantothenate--cysteine ligase, putative	31.2561	28.6334	-0.126435	0.62175	0.889578	no
PBANKA_0613700	PBANKA_0613700.1		RNA-binding protein, putative	239.016	235.949	-0.0186313	0.92705	0.983042	no
PBANKA_0613800	PBANKA_0613800.1	SDA1	protein SDA1, putative	49.7098	56.0901	0.174216	0.41325	0.763845	no
PBANKA_0613900	PBANKA_0613900.1		PDCD2 domain-containing protein, putative	40.1804	31.8802	-0.333833	0.20065	0.526555	no
PBANKA_0614000	PBANKA_0614000.1		conserved Plasmodium protein, unknown function	690.948	673.705	-0.0364588	0.85705	0.970193	no
PBANKA_0614100	PBANKA_0614100.1		transcription initiation factor IIA subunit 1, putative	477.724	468.765	-0.0273119	0.8984	0.978372	no
PBANKA_0614200	PBANKA_0614200.1		conserved Plasmodium protein, unknown function	63.8223	61.8231	-0.0459134	0.84265	0.966271	no
PBANKA_0614300	PBANKA_0614300.1	SufS	cysteine desulfurase	41.5767	37.2291	-0.159344	0.508	0.831478	no
PBANKA_0614400	PBANKA_0614400.1		conserved Plasmodium protein, unknown function	21.2922	21.2968	0.000308194	0.9903	0.995758	no
PBANKA_0614500	PBANKA_0614500.1	EIF3I	eukaryotic translation initiation factor 3 subunit I, putative	378.247	370.801	-0.0286824	0.8904	0.976545	no
PBANKA_0614600	PBANKA_0614600.1	DMT2	drug/metabolite transporter DMT2	127.556	123.043	-0.0519694	0.81645	0.959837	no
PBANKA_0614700	PBANKA_0614700.1		conserved Plasmodium membrane protein, unknown function	110.182	112.141	0.0254348	0.90985	0.980651	no
PBANKA_0614800	PBANKA_0614800.1		conserved Plasmodium protein, unknown function	79.6249	79.6597	0.000629377	0.9957	0.996881	no
PBANKA_0614900	PBANKA_0614900.1		conserved Plasmodium protein, unknown function	79.9893	92.842	0.214971	0.35425	0.712421	no
PBANKA_0615000	PBANKA_0615000.1		transcription initiation factor IIE subunit alpha, putative	82.7805	78.1132	-0.0837245	0.72215	0.929825	no
PBANKA_0615100	PBANKA_0615100.1		queuine tRNA-ribosyltransferase, putative	42.41	36.4196	-0.219689	0.35355	0.711812	no
PBANKA_0615200	PBANKA_0615200.1	CDPK4	calcium-dependent protein kinase 4	178.689	207.855	0.218127	0.3142	0.671648	no
PBANKA_0615300	PBANKA_0615300.1		conserved Plasmodium protein, unknown function	137.488	126.311	-0.122326	0.5547	0.856335	no
PBANKA_0615400	PBANKA_0615400.1		serine--tRNA ligase, putative	241.593	249.88	0.0486543	0.8103	0.957746	no
PBANKA_0615500	PBANKA_0615500.1		conserved Plasmodium protein, unknown function	18.5528	22.691	0.290481	0.22235	0.557555	no
PBANKA_0615600	PBANKA_0615600.1		thioredoxin-like protein	93.7158	102.19	0.124885	0.5667	0.86417	no
PBANKA_0615700	PBANKA_0615700.1		dynein heavy chain, putative	6.93587	7.40225	0.0938868	0.6778	0.914075	no
PBANKA_0615800	PBANKA_0615800.1	EST	exported serine/threonine protein kinase	30.7117	32.8335	0.0963791	0.6415	0.898839	no
PBANKA_0616000	PBANKA_0616000.1		mitochondrial ribosomal protein S8 precursor, putative	60.4397	42.2845	-0.515368	0.18285	0.498625	no
PBANKA_0616100	PBANKA_0616100.1		prefoldin subunit 3, putative	416.716	432.831	0.0547397	0.79115	0.953407	no
PBANKA_0616200	PBANKA_0616200.1		conserved Plasmodium protein, unknown function	12.5572	14.827	0.239705	0.36105	0.718944	no
PBANKA_0616300	PBANKA_0616300.1		conserved Plasmodium protein, unknown function	46.1377	47.7673	0.050076	0.84715	0.967363	no
PBANKA_0616400	PBANKA_0616400.1		conserved Plasmodium protein, unknown function	81.1049	99.1259	0.289474	0.2343	0.574669	no
PBANKA_0616500	PBANKA_0616500.1		conserved Plasmodium protein, unknown function	168.813	147.353	-0.196145	0.4289	0.775896	no
PBANKA_0616600	PBANKA_0616600.1		conserved Plasmodium protein, unknown function	350.252	307.044	-0.189948	0.3801	0.736238	no
PBANKA_0616700	PBANKA_0616700.1	NEK4	NIMA related kinase 4	138.369	132.715	-0.0601853	0.7841	0.950898	no
PBANKA_0616800	PBANKA_0616800.1	ARP6	actin-related protein, putative	100.916	108.937	0.110336	0.5963	0.878048	no
PBANKA_0616900	PBANKA_0616900.1		conserved Plasmodium protein, unknown function	20.3357	20.7821	0.0313213	0.89805	0.978372	no
PBANKA_0617000	PBANKA_0617000.1	CDC50A	LEM3/CDC50 family protein, putative	56.0017	65.2915	0.221425	0.37755	0.734067	no
PBANKA_0617100	PBANKA_0617100.1		60S ribosomal protein L11a, putative	2802.05	2761.61	-0.0209729	0.9198	0.981667	no
PBANKA_0617200	PBANKA_0617200.1	RPS10	40S ribosomal protein S10, putative	3403.02	3230.85	-0.0749006	0.7088	0.92538	no
PBANKA_0617300	PBANKA_0617300.1		conserved Plasmodium protein, unknown function	59.2956	64.0382	0.111009	0.637	0.896833	no
PBANKA_0617400	PBANKA_0617400.1		conserved Plasmodium protein, unknown function	25.4887	24.6368	-0.0490463	0.8189	0.960848	no
PBANKA_0617500	PBANKA_0617500.1	CSL4	exosome complex component CSL4, putative	153.814	148.146	-0.0541683	0.8219	0.961754	no
PBANKA_0617600	PBANKA_0617600.1	ESF2	small subunit rRNA processing protein, putative	105.609	110.148	0.0607095	0.79805	0.955822	no
PBANKA_0617700	PBANKA_0617700.1		conserved Plasmodium protein, unknown function	218.199	214.29	-0.0260809	0.9263	0.982903	no
PBANKA_0617800	PBANKA_0617800.1		conserved Plasmodium protein, unknown function	174.828	198	0.179564	0.55795	0.858412	no
PBANKA_0617900	PBANKA_0617900.1	AIF	ferrodoxin reductase-like protein, putative	74.9926	87.1633	0.216972	0.3151	0.672313	no
PBANKA_0618000	PBANKA_0618000.1		conserved Plasmodium protein, unknown function	165.633	160.171	-0.0483796	0.861	0.971162	no
PBANKA_0618100	PBANKA_0618100.1		conserved Plasmodium protein, unknown function	302.933	301.193	-0.00830853	0.9686	0.992209	no
PBANKA_0618200	PBANKA_0618200.1		phosphoinositide-binding protein, putative	105.477	108.791	0.0446339	0.8269	0.962462	no
PBANKA_0618300	PBANKA_0618300.1		Ham1-like protein, putative	102.306	102.362	0.00078771	0.98965	0.995686	no
PBANKA_0618400	PBANKA_0618400.1		conserved Plasmodium protein, unknown function	226.592	219.362	-0.0467878	0.83195	0.963296	no
PBANKA_0618500	PBANKA_0618500.1		conserved Plasmodium protein, unknown function	26.7308	28.7144	0.103268	0.62605	0.89204	no
PBANKA_0618600	PBANKA_0618600.1		conserved Plasmodium protein, unknown function	1008.98	1040.79	0.0447789	0.8251	0.962356	no
PBANKA_0618700	PBANKA_0618700.1		conserved Plasmodium protein, unknown function	14.3611	12.8333	-0.162272	0.5775	0.869681	no
PBANKA_0618800	PBANKA_0618800.1	DBP7	ATP-dependent RNA helicase DBP7, putative	32.8589	27.9433	-0.233782	0.34175	0.700085	no
PBANKA_0618900	PBANKA_0618900.1		conserved Plasmodium protein, unknown function	334.374	345.459	0.0470553	0.8255	0.962356	no
PBANKA_0619000	PBANKA_0619000.1		conserved Plasmodium protein, unknown function	30.6428	30.4347	-0.00982869	0.96955	0.992349	no
PBANKA_0619100	PBANKA_0619100.1		40S ribosomal protein S5, putative	2906.39	2728.91	-0.0909064	0.6613	0.907341	no
PBANKA_0619200	PBANKA_0619200.1	PSOP1	secreted ookinete protein, putative	311.281	356.612	0.196139	0.35375	0.712114	no
PBANKA_0619300	PBANKA_0619300.1		conserved Plasmodium protein, unknown function	1585.26	1659.95	0.0664216	0.7574	0.943861	no
PBANKA_0619400	PBANKA_0619400.1		V-type ATPase V0 subunit e, putative	910.428	890.879	-0.031316	0.89955	0.978704	no
PBANKA_0619500	PBANKA_0619500.1		conserved Plasmodium protein, unknown function	46.4771	51.3035	0.142537	0.6664	0.909483	no
PBANKA_0619600	PBANKA_0619600.1		protein pelota homolog, putative	27.6153	34.1701	0.307266	0.319	0.676311	no
PBANKA_0619700	PBANKA_0619700.1	RALP1	rhoptry-associated leucine zipper-like protein 1, putative	15.0201	11.2647	-0.415086	0.2347	0.575158	no
PBANKA_0619800	PBANKA_0619800.1		zinc finger protein, putative	55.3907	56.353	0.0248486	0.9087	0.980651	no
PBANKA_0619900	PBANKA_0619900.1	OLA1	Obg-like ATPase 1, putative	352.161	347.424	-0.0195394	0.92475	0.982821	no
PBANKA_0620000	PBANKA_0620000.1	CWC15	pre-mRNA-splicing factor CWC15, putative	77.8713	69.4807	-0.16448	0.50515	0.830542	no
PBANKA_0620100	PBANKA_0620100.1	UTP7	U3 small nucleolar RNA-associated protein 7, putative	129.381	121.916	-0.0857389	0.68215	0.915872	no
PBANKA_0620200	PBANKA_0620200.1		conserved Plasmodium protein, unknown function	1390.59	1360.19	-0.0318823	0.89445	0.977654	no
PBANKA_0620300	PBANKA_0620300.1		conserved Plasmodium protein, unknown function	218.678	207.405	-0.0763581	0.71755	0.927595	no
PBANKA_0620400	PBANKA_0620400.1		conserved Plasmodium protein, unknown function	255.641	232.938	-0.13417	0.5338	0.847092	no
PBANKA_0620500	PBANKA_0620500.1		tRNAHis guanylyltransferase, putative	65.4696	66.7928	0.028868	0.9037	0.979717	no
PBANKA_0620600	PBANKA_0620600.1	CPH1	protein CPH1, putative	24.0931	27.6773	0.200081	0.4857	0.816058	no
PBANKA_0620700	PBANKA_0620700.1		conserved Plasmodium protein, unknown function	36.8297	37.0446	0.00839308	0.98355	0.994249	no
PBANKA_0620800	PBANKA_0620800.1		conserved Plasmodium protein, unknown function	26.6092	24.7817	-0.102652	0.69375	0.920638	no
PBANKA_0620900	PBANKA_0620900.1		conserved Plasmodium protein, unknown function	79.012	87.0277	0.139403	0.50125	0.827829	no
PBANKA_0621000	PBANKA_0621000.1		dynactin subunit 5, putative	88.387	98.1441	0.151068	0.56185	0.860951	no
PBANKA_0621100	PBANKA_0621100.1		proteasome assembly chaperone 4, putative	81.8862	91.4627	0.159564	0.6119	0.885597	no
PBANKA_0621200	PBANKA_0621200.1		metallo-hydrolase/oxidoreductase, putative	36.0558	30.818	-0.226458	0.34635	0.704531	no
PBANKA_0621300	PBANKA_0621300.1		conserved Plasmodium protein, unknown function	58.2001	60.1661	0.0479289	0.8151	0.959036	no
PBANKA_0621400	PBANKA_0621400.1		RNA-binding protein, putative	158.706	173.173	0.125861	0.5424	0.851096	no
PBANKA_0621500	PBANKA_0621500.1		Rab GTPase activator and protein kinase, putative	19.2326	17.2767	-0.154722	0.522	0.840258	no
PBANKA_0621600	PBANKA_0621600.1		conserved Plasmodium protein, unknown function	76.1352	78.1956	0.0385243	0.85635	0.969976	no
PBANKA_0621700	PBANKA_0621700.1	TAP42	type 2A phosphatase-associated protein 42, putative	61.6655	60.5496	-0.0263453	0.9139	0.980914	no
PBANKA_0621800	PBANKA_0621800.1	COQ3	3-demethylubiquinone-9 3-methyltransferase, putative	44.607	39.2913	-0.183059	0.51915	0.838681	no
PBANKA_0621900	PBANKA_0621900.1	PAM18	mitochondrial import inner membrane translocase subunit TIM14, putative	463.313	449.741	-0.0428939	0.8593	0.970894	no
PBANKA_0622000	PBANKA_0622000.1		conserved Plasmodium protein, unknown function	215.451	217.974	0.0167964	0.94005	0.986156	no
PBANKA_0622100	PBANKA_0622100.1		protein kinase, putative	25.3313	25.3874	0.00319101	0.9861	0.994915	no
PBANKA_0622200	PBANKA_0622200.1		conserved Plasmodium protein, unknown function	46.15	45.1518	-0.0315454	0.87675	0.97385	no
PBANKA_0622300	PBANKA_0622300.1		kelch domain-containing protein, putative	42.7896	38.9684	-0.134955	0.59655	0.878077	no
PBANKA_0622400	PBANKA_0622400.1		kinesin-19, putative	100.376	109.616	0.127035	0.54475	0.852018	no
PBANKA_0622500	PBANKA_0622500.1		exonuclease I, putative	15.6505	13.3486	-0.229523	0.40255	0.755843	no
PBANKA_0622600	PBANKA_0622600.1		conserved Plasmodium protein, unknown function	39.4444	42.5901	0.1107	0.61255	0.885597	no
PBANKA_0622700	PBANKA_0622700.1		mago nashi protein homologue, putative	610.263	617.169	0.0162347	0.93735	0.985412	no
PBANKA_0622800	PBANKA_0622800.1		conserved Plasmodium protein, unknown function	114.689	109.785	-0.0630474	0.7608	0.944637	no
PBANKA_0622900	PBANKA_0622900.1		conserved Plasmodium protein, unknown function	46.2154	41.8136	-0.144402	0.79225	0.95391	no
PBANKA_0622921	PBANKA_0622921.1		18S ribosomal RNA	1.57701	2.26609	0.523018	1	1	no
PBANKA_0622961	PBANKA_0622961.1		28S ribosomal RNA	1.57152	2.13521	0.442213	1	1	no
PBANKA_0623000	PBANKA_0623000.1		Plasmodium exported protein, unknown function	219.933	202.625	-0.118248	0.579	0.870091	no
PBANKA_0623100	PBANKA_0623100.1		tryptophan-rich protein	495.315	444.083	-0.157518	0.45165	0.790571	no
PBANKA_0623150	PBANKA_0623150.1		conserved rodent malaria protein, unknown function	1312.23	1203.19	-0.125166	0.5902	0.875735	no
PBANKA_0623200	PBANKA_0623200.1		lysophospholipase, putative	325.647	298.632	-0.124942	0.54005	0.850273	no
PBANKA_0623300	PBANKA_0623300.1		tryptophan-rich protein	708.024	625.187	-0.17951	0.379	0.735195	no
PBANKA_0623400	PBANKA_0623400.1		fam-a protein	91.6712	80.7107	-0.183708	0.43455	0.779429	no
PBANKA_0623450	PBANKA_0623450.1		fam-a protein, pseudogene	410.541	379.548	-0.113246	0.6201	0.888921	no
PBANKA_0623500	PBANKA_0623500.1		fam-a protein	354.347	347.753	-0.0270975	0.894	0.977464	no
PBANKA_0623600	PBANKA_0623600.1		PIR protein	5.41278	5.2564	-0.0422958	1	1	no
PBANKA_0700061	PBANKA_0700061.1		PIR protein	2.23962	2.22337	-0.0105039	1	1	no
PBANKA_0700071	PBANKA_0700071.1		PIR protein	10.262	11.7907	0.200327	0.6349	0.896215	no
PBANKA_0700081	PBANKA_0700081.1		PIR protein	4.46916	3.94948	-0.17834	1	1	no
PBANKA_0700100	PBANKA_0700100.1		PIR protein	14.42	17.4242	0.273017	0.47085	0.806353	no
PBANKA_0700200	PBANKA_0700200.1		PIR protein	2.03461	1.41733	-0.521582	1	1	no
PBANKA_0700400	PBANKA_0700400.1		fam-b protein	2.81228	1.03738	-1.43879	1	1	no
PBANKA_0700500	PBANKA_0700500.1		fam-a protein	9.83859	4.17438	-1.23689	0.047	0.211059	no
PBANKA_0700541	PBANKA_0700541.1		PIR protein	16.9587	18.4476	0.121413	0.74355	0.938915	no
PBANKA_0700561	PBANKA_0700561.1		fam-a protein	11.5107	15.022	0.384103	0.2834	0.638217	no
PBANKA_0700600	PBANKA_0700600.1		Plasmodium exported protein, unknown function	334.562	273.488	-0.290794	0.1772	0.488787	no
PBANKA_0700700	PBANKA_0700700.1		Plasmodium exported protein, unknown function	337.027	293.972	-0.197187	0.365	0.7223	no
PBANKA_0700741	PBANKA_0700741.1		5.8S ribosomal RNA	3102.86	2201.39	-0.495186	0.12285	0.391853	no
PBANKA_0700800	PBANKA_0700800.1		Plasmodium exported protein (PHIST), unknown function	98.0344	80.3895	-0.286282	0.2501	0.595164	no
PBANKA_0700900	PBANKA_0700900.1	Pb235	reticulocyte binding protein, putative	31.3078	37.3999	0.256513	0.263	0.611168	no
PBANKA_0701000	PBANKA_0701000.1	SLTRiP	sporozoite and liver stage tryptophan-rich protein, pseudogene	187.791	172.365	-0.123659	0.5538	0.856111	no
PBANKA_0701100	PBANKA_0701100.1		conserved Plasmodium protein, unknown function	2357.98	2514.99	0.0930017	0.64795	0.900997	no
PBANKA_0701200	PBANKA_0701200.1		conserved Plasmodium protein, unknown function	3.92355	5.14273	0.390375	1	1	no
PBANKA_0701300	PBANKA_0701300.1		prolyl 4-hydroxylase subunit alpha, putative	7.53543	6.02317	-0.323168	0.4659	0.802365	no
PBANKA_0701400	PBANKA_0701400.1	LSM8	U6 snRNA-associated Sm-like protein LSm8, putative	666.155	687.38	0.045249	0.8482	0.967367	no
PBANKA_0701500	PBANKA_0701500.1	PHB1	prohibitin, putative	227.387	229.323	0.0122343	0.95335	0.988274	no
PBANKA_0701600	PBANKA_0701600.1	CCDC124	conserved protein, unknown function	422.722	409.114	-0.0472078	0.82325	0.961976	no
PBANKA_0701700	PBANKA_0701700.1		conserved Plasmodium protein, unknown function	34.9814	39.3663	0.170374	0.42955	0.77638	no
PBANKA_0701800	PBANKA_0701800.1		conserved Plasmodium protein, unknown function	99.8795	108.631	0.12118	0.64005	0.898526	no
PBANKA_0701900	PBANKA_0701900.1	GAMA	GPI-anchored micronemal antigen, putative	13.7753	15.2819	0.149745	0.61655	0.88719	no
PBANKA_0702000	PBANKA_0702000.1		conserved Plasmodium protein, unknown function	60.9385	60.3247	-0.014604	0.94715	0.98802	no
PBANKA_0702100	PBANKA_0702100.1	FT1	folate transporter 1, putative	20.2488	19.7423	-0.0365507	0.90725	0.980651	no
PBANKA_0702200	PBANKA_0702200.1		translation initiation factor eIF-2B subunit alpha, putative	74.9718	85.2516	0.185379	0.44405	0.785471	no
PBANKA_0702300	PBANKA_0702300.1	OXA1	mitochondrial inner membrane protein OXA1, putative	47.7587	46.5025	-0.0384549	0.8817	0.974897	no
PBANKA_0702400	PBANKA_0702400.1		conserved Plasmodium protein, unknown function	79.1286	72.9748	-0.116801	0.59475	0.877903	no
PBANKA_0702500	PBANKA_0702500.1		leucine--tRNA ligase, putative	23.8709	23.1823	-0.0422331	0.85675	0.970046	no
PBANKA_0702600	PBANKA_0702600.1		conserved Plasmodium protein, unknown function	10.3791	8.10431	-0.356922	0.27445	0.626167	no
PBANKA_0702700	PBANKA_0702700.1	ROM3	rhomboid protease ROM3	124.028	121.877	-0.025251	0.9167	0.981363	no
PBANKA_0702800	PBANKA_0702800.1		protein disulfide isomerase	1686.66	1823.72	0.112719	0.6255	0.891762	no
PBANKA_0702900	PBANKA_0702900.1		SET domain protein, putative	44.7184	42.8171	-0.0626812	0.76465	0.945894	no
PBANKA_0703000	PBANKA_0703000.1		magnesium transporter, putative	3.31122	4.38626	0.40563	1	1	no
PBANKA_0703100	PBANKA_0703100.1		conserved Plasmodium protein, unknown function	38.0407	36.8646	-0.0453059	0.8318	0.963296	no
PBANKA_0703200	PBANKA_0703200.1		apicoplast ribosomal protein L21 precursor, putative	234.2	226.338	-0.0492589	0.81965	0.961158	no
PBANKA_0703300	PBANKA_0703300.1		conserved Plasmodium protein, unknown function	341.868	341.265	-0.00254509	0.98775	0.995309	no
PBANKA_0703400	PBANKA_0703400.1		conserved Plasmodium protein, unknown function	123.055	120.364	-0.0319044	0.88585	0.975656	no
PBANKA_0703500	PBANKA_0703500.1		conserved Plasmodium protein, unknown function	147.19	150.47	0.0317887	0.87775	0.974207	no
PBANKA_0703600	PBANKA_0703600.1	IF2c	translation initiation factor IF-2, putative	58.4151	55.081	-0.0847862	0.69495	0.921019	no
PBANKA_0703700	PBANKA_0703700.1	DBP10	ATP-dependent RNA helicase DBP10, putative	73.5277	63.9941	-0.20035	0.3447	0.703167	no
PBANKA_0703800	PBANKA_0703800.1		conserved Plasmodium protein, unknown function	28.5494	35.809	0.326865	0.18685	0.50507	no
PBANKA_0703900	PBANKA_0703900.1	RACK1	receptor for activated c kinase, putative	2241.53	2261.38	0.0127212	0.95395	0.988277	no
PBANKA_0703910	PBANKA_0703910.1		small nucleolar RNA snoR05	1608.08	1928.7	0.262293	0.8733	0.973179	no
PBANKA_0704000	PBANKA_0704000.1		SNARE protein, putative	50.63	55.0978	0.122003	0.6584	0.90608	no
PBANKA_0704100	PBANKA_0704100.1	UBE4B	ubiquitin conjugation factor E4 B, putative	71.8548	75.6907	0.0750308	0.71725	0.92745	no
PBANKA_0704200	PBANKA_0704200.1		dehydrodolichyl diphosphate synthetase, putative	133.209	130.346	-0.0313433	0.89055	0.976545	no
PBANKA_0704300	PBANKA_0704300.1		SPRY domain, putative	87.7061	88.3338	0.010289	0.9626	0.990462	no
PBANKA_0704400	PBANKA_0704400.1		alpha/beta hydrolase, putative	62.5264	66.3747	0.0861678	0.71185	0.92637	no
PBANKA_0704500	PBANKA_0704500.1	HEUL	HECT-like E3 ubiquitin ligase, putative	37.4963	42.7422	0.188913	0.3552	0.713233	no
PBANKA_0704600	PBANKA_0704600.1		conserved Plasmodium protein, unknown function	50.9622	49.2728	-0.0486353	0.8277	0.962537	no
PBANKA_0704700	PBANKA_0704700.1		conserved Plasmodium protein, unknown function	152.271	161.466	0.0845948	0.7025	0.922948	no
PBANKA_0704800	PBANKA_0704800.1		conserved Plasmodium protein, unknown function	605.433	629.036	0.0551749	0.7935	0.954434	no
PBANKA_0704900	PBANKA_0704900.1		conserved Plasmodium protein, unknown function	620.593	607.134	-0.031633	0.8781	0.974254	no
PBANKA_0705000	PBANKA_0705000.1	COA5	cytochrome c oxidase assembly protein, putative	129.352	127.192	-0.0242998	0.9639	0.99086	no
PBANKA_0705100	PBANKA_0705100.1	KRI1	protein KRI1, putative	112.481	111.406	-0.0138655	0.94765	0.98802	no
PBANKA_0705200	PBANKA_0705200.1		conserved Apicomplexan protein, unknown function	599.188	679.718	0.181926	0.40185	0.755433	no
PBANKA_0705300	PBANKA_0705300.1		SAYSvFN domain-containing protein, putative	59.4349	71.5672	0.267988	0.42375	0.771637	no
PBANKA_0705400	PBANKA_0705400.1	IF3a	translation initiation factor IF-3, putative	60.0835	57.6898	-0.0586514	0.85865	0.970817	no
PBANKA_0705500	PBANKA_0705500.1		ankyrin-repeat protein, putative	43.218	46.949	0.119462	0.7196	0.928416	no
PBANKA_0705600	PBANKA_0705600.1		conserved Plasmodium protein, unknown function	66.8668	57.4048	-0.22012	0.3023	0.659614	no
PBANKA_0705700	PBANKA_0705700.1		conserved Plasmodium protein, unknown function	39.5578	40.7686	0.0434965	0.8469	0.967327	no
PBANKA_0705800	PBANKA_0705800.1		conserved Plasmodium protein, unknown function	88.6626	89.8193	0.018701	0.9266	0.982922	no
PBANKA_0705900	PBANKA_0705900.1	LMF1	lipase maturation factor, putative	95.8245	97.7481	0.0286739	0.89725	0.978149	no
PBANKA_0706000	PBANKA_0706000.1	DRE2	Fe-S cluster assembly protein DRE2, putative	158.508	162.946	0.0398416	0.8635	0.971572	no
PBANKA_0706100	PBANKA_0706100.1		conserved Plasmodium protein, unknown function	30.1762	27.7087	-0.123074	0.69085	0.919425	no
PBANKA_0706200	PBANKA_0706200.1	NT2	nucleoside transporter 2, putative	66.3565	65.5665	-0.017279	0.938	0.98565	no
PBANKA_0706300	PBANKA_0706300.1	Obg2	GTP-binding protein, putative	30.6619	33.1041	0.11056	0.64235	0.898888	no
PBANKA_0706400	PBANKA_0706400.1		conserved Plasmodium protein, unknown function	71.0911	70.73	-0.00734617	0.9725	0.99298	no
PBANKA_0706500	PBANKA_0706500.1		exonuclease, putative	25.2563	27.8271	0.139846	0.63905	0.897905	no
PBANKA_0706600	PBANKA_0706600.1		conserved Plasmodium protein, unknown function	14.4593	21.0981	0.545109	0.0467	0.210304	no
PBANKA_0706700	PBANKA_0706700.1	DTC	dicarboxylate/tricarboxylate carrier, putative	266.714	266.14	-0.00310829	0.9888	0.995597	no
PBANKA_0706800	PBANKA_0706800.1		DnaJ protein, putative	62.1771	64.385	0.0503403	0.82355	0.961976	no
PBANKA_0706900	PBANKA_0706900.1	TOM7	mitochondrial import receptor subunit TOM7, putative	1346.15	1390.19	0.0464378	0.85195	0.968337	no
PBANKA_0707000	PBANKA_0707000.1	LipB	lipoate-protein ligase B	6.55003	8.45833	0.368872	0.3933	0.74818	no
PBANKA_0707100	PBANKA_0707100.1	IMC1i	inner membrane complex protein 1i	819.745	799.447	-0.0361729	0.86575	0.971633	no
PBANKA_0707200	PBANKA_0707200.1		alpha/beta hydrolase, putative	33.006	30.8331	-0.098248	0.7071	0.924801	no
PBANKA_0707300	PBANKA_0707300.1	GCN5	histone acetyltransferase GCN5, putative	138.575	147.014	0.0852937	0.67275	0.912976	no
PBANKA_0707400	PBANKA_0707400.1		RNA-binding protein, putative	248.821	224.158	-0.150592	0.47935	0.8119	no
PBANKA_0707500	PBANKA_0707500.1		RWD domain-containing protein, putative	227.949	221.94	-0.0385401	0.86095	0.971162	no
PBANKA_0707600	PBANKA_0707600.1	VPS15	serine/threonine protein kinase VPS15, putative	23.4503	24.5544	0.0663751	0.77405	0.948934	no
PBANKA_0707700	PBANKA_0707700.1		conserved Plasmodium protein, unknown function	19.779	19.2525	-0.038926	0.88775	0.976059	no
PBANKA_0707800	PBANKA_0707800.1	SNRNP40	U5 small nuclear ribonucleoprotein 40 kDa protein, putative	83.2647	68.7146	-0.277089	0.2582	0.604813	no
PBANKA_0707900	PBANKA_0707900.1	TRP1	thrombospondin-related protein 1	4.1622	4.27075	0.0371405	1	1	no
PBANKA_0708000	PBANKA_0708000.1	SEC23	protein transport protein SEC23, putative	167.899	170.188	0.0195355	0.9261	0.982889	no
PBANKA_0708100	PBANKA_0708100.1	DLC1	dynein light chain 1	176.946	166.562	-0.0872467	0.7199	0.928553	no
PBANKA_0708200	PBANKA_0708200.1		conserved Plasmodium protein, unknown function	62.4176	56.0956	-0.154064	0.523	0.841113	no
PBANKA_0708400	PBANKA_0708400.1	SNRPG	small nuclear ribonucleoprotein G, putative	816.915	841.634	0.0430073	0.8587	0.970817	no
PBANKA_0708500	PBANKA_0708500.1		phosphorylated CTD interacting factor 1 WW domain-containing protein, putative	11.4336	11.3319	-0.0128926	0.95885	0.989583	no
PBANKA_0708600	PBANKA_0708600.1		quinone oxidoreductase, putative	21.0096	18.3737	-0.193408	0.55415	0.856115	no
PBANKA_0708700	PBANKA_0708700.1	MED7	mediator of RNA polymerase II transcription subunit 7, putative	71.6642	62.8425	-0.189511	0.47335	0.807935	no
PBANKA_0708800	PBANKA_0708800.1		mitochondrial ribosomal protein L4 precursor, putative	99.8772	106.498	0.0926001	0.65605	0.904896	no
PBANKA_0708900	PBANKA_0708900.1		conserved Plasmodium protein, unknown function	538.628	540.054	0.00381519	0.9928	0.996328	no
PBANKA_0709000	PBANKA_0709000.1	SEC61B	protein transport protein SEC61 subunit beta, putative	2389.01	2262.16	-0.0787149	0.7098	0.925908	no
PBANKA_0709100	PBANKA_0709100.1		60S ribosomal protein L22, putative	3276.07	3143.68	-0.0595142	0.76835	0.947693	no
PBANKA_0709200	PBANKA_0709200.1	CLP1	polyribonucleotide 5'-hydroxyl-kinase Clp1, putative	56.635	50.5491	-0.164007	0.47705	0.810587	no
PBANKA_0709300	PBANKA_0709300.1	NEP1	ribosomal RNA small subunit methyltransferase NEP1, putative	97.4283	81.1156	-0.264362	0.31765	0.674945	no
PBANKA_0709400	PBANKA_0709400.1		conserved Plasmodium protein, unknown function	1140.51	1045.85	-0.125	0.55605	0.857235	no
PBANKA_0709500	PBANKA_0709500.1	DHX36	ATP-dependent RNA helicase DHX36, putative	108.034	103.899	-0.0563069	0.789	0.952735	no
PBANKA_0709600	PBANKA_0709600.1		conserved Plasmodium protein, unknown function	246.673	254.378	0.0443752	0.8461	0.967318	no
PBANKA_0709700	PBANKA_0709700.1	PK1	protein kinase 1	44.2844	44.6147	0.0107182	0.9656	0.99139	no
PBANKA_0709800	PBANKA_0709800.1		conserved Plasmodium protein, unknown function	46.9522	46.795	-0.00483797	0.99015	0.995758	no
PBANKA_0709900	PBANKA_0709900.1		conserved Plasmodium protein, unknown function	16.2735	17.5661	0.110267	0.66285	0.908314	no
PBANKA_0710000	PBANKA_0710000.1		conserved Plasmodium protein, unknown function	33.2452	32.6898	-0.0243071	0.92265	0.982279	no
PBANKA_0710100	PBANKA_0710100.1	KDH	2-oxoglutarate dehydrogenase E1 component, putative	92.3449	104.809	0.182666	0.37525	0.732534	no
PBANKA_0710200	PBANKA_0710200.1		conserved Plasmodium protein, unknown function	21.7275	25.1112	0.208804	0.4848	0.815453	no
PBANKA_0710300	PBANKA_0710300.1	YIF1	protein transport protein YIF1, putative	57.1391	61.5083	0.106304	0.6289	0.89313	no
PBANKA_0710400	PBANKA_0710400.1		conserved Plasmodium protein, unknown function	33.9947	37.2024	0.130084	0.6168	0.887228	no
PBANKA_0710500	PBANKA_0710500.1		conserved Plasmodium protein, unknown function	78.1253	75.5705	-0.047967	0.83845	0.965068	no
PBANKA_0710600	PBANKA_0710600.1		phosphatidylglycerophosphate synthase, putative	42.801	41.4798	-0.0452348	0.8492	0.96774	no
PBANKA_0710700	PBANKA_0710700.1		RNA-binding protein, putative	99.6694	102.268	0.0371257	0.874	0.973224	no
PBANKA_0710800	PBANKA_0710800.1	SRCAP	Snf2-related CBP activator, putative	85.9336	98.076	0.190678	0.35065	0.708957	no
PBANKA_0710900	PBANKA_0710900.1	LSM3	U6 snRNA-associated Sm-like protein LSm3, putative	1008.19	906.221	-0.15384	0.50065	0.827279	no
PBANKA_0711000	PBANKA_0711000.1		conserved Plasmodium protein, unknown function	17.6729	23.7597	0.426979	0.0765	0.290919	no
PBANKA_0711100	PBANKA_0711100.1		conserved Plasmodium protein, unknown function	36.9135	30.4657	-0.276965	0.2942	0.651096	no
PBANKA_0711200	PBANKA_0711200.1		conserved Plasmodium protein, unknown function	191.048	225.918	0.241864	0.24445	0.588698	no
PBANKA_0711300	PBANKA_0711300.1		conserved protein, unknown function	59.879	45.0856	-0.409384	0.1097	0.36559	no
PBANKA_0711400	PBANKA_0711400.1	PLP4	perforin-like protein 4	9.97291	15.4177	0.628503	0.0478	0.213283	no
PBANKA_0711500	PBANKA_0711500.1		conserved Plasmodium protein, unknown function	9.61784	9.05345	-0.0872457	0.78705	0.952045	no
PBANKA_0711600	PBANKA_0711600.1	PLP5	perforin-like protein 5	13.2466	17.3445	0.388849	0.18805	0.506264	no
PBANKA_0711700	PBANKA_0711700.1		BRIX domain, putative	94.0562	81.62	-0.2046	0.4168	0.766372	no
PBANKA_0711800	PBANKA_0711800.1		conserved Plasmodium protein, unknown function	192.578	189.666	-0.0219831	0.9122	0.980837	no
PBANKA_0711900	PBANKA_0711900.1	HSP70	heat shock protein 70	3865.12	4020.03	0.0566918	0.8227	0.961906	no
PBANKA_0712000	PBANKA_0712000.1	IMP4	U3 small nucleolar ribonucleoprotein protein IMP4, putative	179.296	172.636	-0.0546101	0.80395	0.956365	no
PBANKA_0712100	PBANKA_0712100.1		DNA helicase, putative	55.0964	54.34	-0.0199439	0.92345	0.982693	no
PBANKA_0712200	PBANKA_0712200.1	PBLP	BEM46-like protein, putative	706.713	719.401	0.0256714	0.9059	0.980171	no
PBANKA_0712300	PBANKA_0712300.1		zinc finger protein, putative	410.909	401.14	-0.0347114	0.86885	0.972202	no
PBANKA_0712400	PBANKA_0712400.1	FCF1	rRNA-processing protein FCF1, putative	129.146	105.805	-0.287596	0.2582	0.604813	no
PBANKA_0712500	PBANKA_0712500.1		dynactin subunit 6, putative	2.71817	5.30122	0.963686	1	1	no
PBANKA_0712600	PBANKA_0712600.1	14-3-3I	14-3-3 protein	3035.97	3394.16	0.160894	0.4705	0.806042	no
PBANKA_0712700	PBANKA_0712700.1		zinc finger protein, putative	4.62793	4.17194	-0.149649	1	1	no
PBANKA_0712800	PBANKA_0712800.1	SNRNP27	U4/U6.U5 small nuclear ribonucleoprotein, putative	134.029	112.685	-0.250252	0.25655	0.602916	no
PBANKA_0712900	PBANKA_0712900.1	HMGB2	high mobility group protein B2	9046.2	8508.99	-0.0883241	0.67785	0.914075	no
PBANKA_0713000	PBANKA_0713000.1		conserved Plasmodium protein, unknown function	1151.15	1223.12	0.087488	0.7774	0.949493	no
PBANKA_0713100	PBANKA_0713100.1	RON5	rhoptry neck protein 5, putative	61.2977	63.2721	0.0457367	0.83995	0.965574	no
PBANKA_0713200	PBANKA_0713200.1		conserved Plasmodium protein, unknown function	28.0594	28.3151	0.0130885	0.9586	0.989583	no
PBANKA_0713300	PBANKA_0713300.1	HINT1	protein kinase c inhibitor-like protein, putative	853.021	985.944	0.208924	0.3066	0.663499	no
PBANKA_0713400	PBANKA_0713400.1		phosphatase, putative	12.8427	10.1405	-0.340825	0.3391	0.697194	no
PBANKA_0713500	PBANKA_0713500.1		conserved Plasmodium protein, unknown function	21.7517	20.1318	-0.111653	0.62	0.888891	no
PBANKA_0713600	PBANKA_0713600.1		conserved Plasmodium protein, unknown function	24.2663	26.7142	0.138652	0.61815	0.887924	no
PBANKA_0713700	PBANKA_0713700.1		tRNA modification GTPase, putative	54.1289	55.1663	0.0273881	0.904	0.979717	no
PBANKA_0713800	PBANKA_0713800.1	UBA3	NEDD8-activating enzyme E1 catalytic subunit, putative	20.2841	23.3398	0.202447	0.52845	0.84439	no
PBANKA_0713900	PBANKA_0713900.1	AK2	adenylate kinase 2, putative	35.2606	32.2138	-0.130381	0.67225	0.912637	no
PBANKA_0714000	PBANKA_0714000.1	DMC1	meiotic recombination protein DMC1	981.302	794.592	-0.304482	0.1593	0.4602	no
PBANKA_0714100	PBANKA_0714100.1	TRAPPC2L	trafficking protein particle complex subunit 2-like protein, putative	188.369	192.479	0.0311449	0.9044	0.979717	no
PBANKA_0714200	PBANKA_0714200.1	ClpB1	chaperone protein ClpB1, putative	130.41	132.705	0.0251575	0.9043	0.979717	no
PBANKA_0714300	PBANKA_0714300.1	HSP20	small heat shock protein HSP20	227.894	214.337	-0.0884862	0.70445	0.923692	no
PBANKA_0714400	PBANKA_0714400.1		EF-hand calcium-binding domain-containing protein, putative	197.827	207.658	0.0699731	0.753	0.942654	no
PBANKA_0714500	PBANKA_0714500.1		conserved Plasmodium protein, unknown function	7.01099	8.55437	0.287042	0.4307	0.777487	no
PBANKA_0714600	PBANKA_0714600.1	VPS2	vacuolar protein sorting-associated protein 2, putative	85.0597	74.534	-0.190577	0.49935	0.826295	no
PBANKA_0714700	PBANKA_0714700.1	PPCDC	phosphopantothenoylcysteine decarboxylase, putative	66.6626	68.9471	0.0486119	0.86685	0.971994	no
PBANKA_0714800	PBANKA_0714800.1	RRB1	ribosome assembly protein RRB1, putative	46.1799	36.2721	-0.348405	0.17495	0.485658	no
PBANKA_0714900	PBANKA_0714900.1	aLipDH	dihydrolipoyl dehydrogenase, apicoplast, putative	1.22448	1.35416	0.145228	1	1	no
PBANKA_0715000	PBANKA_0715000.1	VPS9	vacuolar protein sorting-associated protein 9, putative	87.1591	86.6869	-0.00783882	0.96915	0.992312	no
PBANKA_0715100	PBANKA_0715100.1		ubiquitin, putative	37.6511	36.9011	-0.0290279	0.9188	0.981633	no
PBANKA_0715200	PBANKA_0715200.1	EIF3G	eukaryotic translation initiation factor 3 subunit G, putative	1145.34	1082.92	-0.0808501	0.6952	0.921053	no
PBANKA_0715300	PBANKA_0715300.1		conserved Plasmodium protein, unknown function	64.6601	69.7069	0.108426	0.6364	0.896762	no
PBANKA_0715400	PBANKA_0715400.1		conserved Apicomplexan protein, unknown function	247.131	246.918	-0.00124601	0.9933	0.996355	no
PBANKA_0715500	PBANKA_0715500.1	PGM2	phosphoglucomutase-2	165.213	174.761	0.0810552	0.7179	0.92764	no
PBANKA_0715600	PBANKA_0715600.1	RPT3	26S protease regulatory subunit 6B, putative	511.649	551.182	0.107374	0.6032	0.881761	no
PBANKA_0715700	PBANKA_0715700.1		lysine decarboxylase-like protein, putative	36.6962	37.5549	0.0333683	0.8999	0.978882	no
PBANKA_0715800	PBANKA_0715800.1		50S ribosomal protein L10, putative	112.811	115.451	0.0333694	0.8892	0.976344	no
PBANKA_0715900	PBANKA_0715900.1	USP13	ubiquitin carboxyl-terminal hydrolase 13, putative	80.1139	81.4932	0.0246275	0.9098	0.980651	no
PBANKA_0716000	PBANKA_0716000.1	SMC3	structural maintenance of chromosomes protein 3, putative	180.162	184.902	0.0374604	0.8556	0.969721	no
PBANKA_0716100	PBANKA_0716100.1		conserved Plasmodium protein, unknown function	12.0886	11.0756	-0.12626	0.62705	0.892357	no
PBANKA_0716200	PBANKA_0716200.1		calmodulin-like protein, putative	63.7834	63.6331	-0.00340515	0.97845	0.99358	no
PBANKA_0716300	PBANKA_0716300.1		Rab5-interacting protein, putative	129.628	133.805	0.0457472	0.88705	0.975828	no
PBANKA_0716400	PBANKA_0716400.1		conserved Plasmodium protein, unknown function	14.2681	13.0813	-0.12529	0.74435	0.939324	no
PBANKA_0716500	PBANKA_0716500.1		RNA-binding protein, putative	126.28	121.782	-0.0523223	0.8191	0.960945	no
PBANKA_0716600	PBANKA_0716600.1	APH	acylated pleckstrin-homology domain-containing protein, putative	79.1233	68.3065	-0.212081	0.40455	0.75723	no
PBANKA_0716700	PBANKA_0716700.1		GTP-binding protein, putative	158.736	168.851	0.0891259	0.66345	0.908659	no
PBANKA_0716800	PBANKA_0716800.1		conserved Plasmodium protein, unknown function	25.3827	40.2321	0.664498	0.26215	0.609852	no
PBANKA_0716900	PBANKA_0716900.1	ARO	armadillo-domain containing rhoptry protein, putative	75.6904	72.0051	-0.0720123	0.77925	0.949872	no
PBANKA_0717000	PBANKA_0717000.1		arsenical pump-driving ATPase, putative	169.707	162.717	-0.0606803	0.7729	0.948739	no
PBANKA_0717100	PBANKA_0717100.1		conserved protein, unknown function	11.431	11.2563	-0.0222216	0.9615	0.990024	no
PBANKA_0717200	PBANKA_0717200.1		conserved Plasmodium protein, unknown function	34.7081	36.0387	0.0542748	0.7997	0.956104	no
PBANKA_0717300	PBANKA_0717300.1	CRK3	cdc2-related protein kinase 3	110.451	115.3	0.0619851	0.76315	0.945204	no
PBANKA_0717400	PBANKA_0717400.1		coatomer subunit zeta, putative	281.088	239.829	-0.229019	0.311	0.668234	no
PBANKA_0717500	PBANKA_0717500.1	CBP20	nuclear cap-binding protein subunit 2, putative	217.673	220.998	0.0218647	0.9166	0.981363	no
PBANKA_0717600	PBANKA_0717600.1	GAK	GTP:AMP phosphotransferase, putative	97.3818	104.582	0.102914	0.68535	0.916982	no
PBANKA_0717700	PBANKA_0717700.1		conserved Plasmodium protein, unknown function	65.2657	65.9855	0.0158235	0.94365	0.987347	no
PBANKA_0717800	PBANKA_0717800.1		60S ribosomal protein L15, putative	2955.41	2819.27	-0.0680342	0.74025	0.937818	no
PBANKA_0717900	PBANKA_0717900.1		RNA-binding protein, putative	216.962	240.716	0.149886	0.46485	0.801577	no
PBANKA_0718000	PBANKA_0718000.1		conserved Plasmodium protein, unknown function	4.09917	5.46668	0.415333	1	1	no
PBANKA_0718100	PBANKA_0718100.1	GATA	glutamyl-tRNA(Gln) amidotransferase subunit A	28.6195	24.1337	-0.245954	0.3371	0.694924	no
PBANKA_0718200	PBANKA_0718200.1		conserved protein, unknown function	52.3684	49.0414	-0.0946979	0.75775	0.943907	no
PBANKA_0718300	PBANKA_0718300.1	MCM9	DNA helicase MCM9, putative	19.8097	24.0695	0.280997	0.2235	0.559315	no
PBANKA_0718400	PBANKA_0718400.1	HAT1	histone acetyltransferase, putative	69.3378	76.3833	0.139616	0.51325	0.835119	no
PBANKA_0718500	PBANKA_0718500.1	MAF1	repressor of RNA polymerase III transcription MAF1, putative	59.2241	65.9829	0.155907	0.5819	0.871465	no
PBANKA_0718600	PBANKA_0718600.1	PHBL	conserved Plasmodium protein, unknown function	67.2141	66.1738	-0.022503	0.93285	0.983949	no
PBANKA_0718700	PBANKA_0718700.1		CDGSH iron-sulfur domain-containing protein, putative	271.876	233.265	-0.220976	0.50155	0.828051	no
PBANKA_0718800	PBANKA_0718800.1	SAR1	small GTP-binding protein sar1, putative	386.966	344.465	-0.167849	0.43145	0.778057	no
PBANKA_0718900	PBANKA_0718900.1		conserved Plasmodium protein, unknown function	23.4313	22.2804	-0.0726667	0.7474	0.940733	no
PBANKA_0719100	PBANKA_0719100.1		conserved Plasmodium protein, unknown function	87.9466	83.0905	-0.0819442	0.75635	0.943703	no
PBANKA_0719200	PBANKA_0719200.1	PUF2	mRNA-binding protein PUF2	17.4652	19.7905	0.180325	0.5513	0.855135	no
PBANKA_0719300	PBANKA_0719300.1	DHFR-TS	bifunctional dihydrofolate reductase-thymidylate synthase, putative	103.28	112.081	0.117985	0.5879	0.87502	no
PBANKA_0719400	PBANKA_0719400.1		LETM1-like protein, putative	96.748	99.4091	0.0391462	0.8524	0.96856	no
PBANKA_0719500	PBANKA_0719500.1		conserved Plasmodium protein, unknown function	13.9461	13.8749	-0.00738555	0.972	0.99298	no
PBANKA_0719600	PBANKA_0719600.1		memo-like protein	146.605	135.781	-0.110658	0.6108	0.885228	no
PBANKA_0719700	PBANKA_0719700.1		conserved Plasmodium protein, unknown function	31.4879	34.4679	0.130455	0.59105	0.876391	no
PBANKA_0719800	PBANKA_0719800.1		conserved Plasmodium protein, unknown function	106.42	100.724	-0.0793657	0.7226	0.929938	no
PBANKA_0719900	PBANKA_0719900.1	CRK1	cdc2-related protein kinase 1	23.8387	23.161	-0.0416068	0.8814	0.974879	no
PBANKA_0720000	PBANKA_0720000.1		conserved Plasmodium protein, unknown function	27.1061	26.328	-0.0420231	0.86695	0.972003	no
PBANKA_0720100	PBANKA_0720100.1		conserved Plasmodium protein, unknown function	4.35503	4.20263	-0.051391	1	1	no
PBANKA_0720200	PBANKA_0720200.1	SOC1	protein SOC1	47.7892	52.0786	0.124006	0.57085	0.867013	no
PBANKA_0720300	PBANKA_0720300.1	EIF3M	eukaryotic translation initiation factor 3 subunit M, putative	95.7464	76.8014	-0.318085	0.1691	0.476662	no
PBANKA_0720400	PBANKA_0720400.1		conserved Plasmodium protein, unknown function	418.85	422.549	0.012682	0.94965	0.98802	no
PBANKA_0720500	PBANKA_0720500.1		conserved Plasmodium protein, unknown function	230.588	232.443	0.0115612	0.9607	0.989875	no
PBANKA_0720600	PBANKA_0720600.1	BET3	trafficking protein particle complex subunit 3, putative	310.051	332.563	0.101122	0.6382	0.897501	no
PBANKA_0720700	PBANKA_0720700.1		regulator of chromosome condensation, putative	5.44392	5.93286	0.124082	1	1	no
PBANKA_0720800	PBANKA_0720800.1		RNA-binding protein NOB1, putative	85.0057	70.4008	-0.271967	0.23355	0.573662	no
PBANKA_0720900	PBANKA_0720900.1		MOLO1 domain-containing protein, putative	867.81	771.242	-0.170197	0.4221	0.770239	no
PBANKA_0721000	PBANKA_0721000.1		conserved Plasmodium protein, unknown function	52.4495	51.9381	-0.0141358	0.95305	0.988236	no
PBANKA_0721100	PBANKA_0721100.1		conserved Plasmodium protein, unknown function	87.2426	83.7089	-0.0596516	0.79965	0.956104	no
PBANKA_0721200	PBANKA_0721200.1		conserved Plasmodium protein, unknown function	25.2053	16.7263	-0.59161	0.1314	0.410325	no
PBANKA_0721300	PBANKA_0721300.1	GOT1	protein transport protein GOT1, putative	229.34	214.228	-0.0983424	0.695	0.921019	no
PBANKA_0721400	PBANKA_0721400.1		conserved Plasmodium protein, unknown function	44.0765	54.1769	0.297667	0.29255	0.649297	no
PBANKA_0721500	PBANKA_0721500.1		conserved Plasmodium protein, unknown function	44.8582	45.0037	0.00467234	0.9807	0.993993	no
PBANKA_0721600	PBANKA_0721600.1		conserved Plasmodium protein, unknown function	23.7676	23.7801	0.000757098	0.98235	0.993993	no
PBANKA_0721700	PBANKA_0721700.1	RANBP1	ran-specific GTPase-activating protein 1, putative	970.302	1015.51	0.0657032	0.7482	0.940789	no
PBANKA_0721800	PBANKA_0721800.1		apical merozoite protein, putative	12.5208	9.17971	-0.447812	0.39485	0.74934	no
PBANKA_0721900	PBANKA_0721900.1		60S ribosomal protein L7ae/L30e, putative	100.195	94.8182	-0.0795819	0.7502	0.941736	no
PBANKA_0722000	PBANKA_0722000.1		phosphatidylinositol 4-kinase, putative	16.9174	16.1865	-0.0637133	0.76	0.944538	no
PBANKA_0722200	PBANKA_0722200.1		PIR protein, pseudogene	2.03278	1.48069	-0.457186	1	1	no
PBANKA_0722600	PBANKA_0722600.1		fam-b protein	331.088	238.031	-0.476065	0.0473	0.211876	no
PBANKA_0722900	PBANKA_0722900.1		PIR protein, pseudogene	48.5014	76.772	0.662552	0.00935	0.0659092	no
PBANKA_0722921	PBANKA_0722921.1		PIR protein	11.1441	11.9488	0.100595	0.7414	0.938074	no
PBANKA_0722941	PBANKA_0722941.1		fam-b protein	117.598	156.443	0.41177	0.077	0.292201	no
PBANKA_0800100	PBANKA_0800100.1		PIR protein	29.9851	42.3986	0.499771	0.07905	0.297659	no
PBANKA_0800200	PBANKA_0800200.1		fam-a protein, pseudogene	16.1696	23.3961	0.532988	0.1432	0.431494	no
PBANKA_0800300	PBANKA_0800300.1		conserved Plasmodium protein, unknown function	59.113	51.3588	-0.202863	0.3759	0.732955	no
PBANKA_0800400	PBANKA_0800400.1		conserved Plasmodium protein, unknown function	14091.1	12482.7	-0.174854	0.3861	0.742007	no
PBANKA_0800500	PBANKA_0800500.1	CHT1	chitinase	50.7857	76.6851	0.594523	0.00955	0.0668593	no
PBANKA_0800600	PBANKA_0800600.1		centrin, putative	253.65	254.734	0.0061535	0.9871	0.995298	no
PBANKA_0800700	PBANKA_0800700.1		conserved Plasmodium protein, unknown function	12.6377	14.2508	0.173311	0.47305	0.807935	no
PBANKA_0800800	PBANKA_0800800.1		conserved Plasmodium protein, unknown function	50.8618	60.1742	0.242562	0.4584	0.795685	no
PBANKA_0800900	PBANKA_0800900.1		conserved Plasmodium protein, unknown function	41.4595	45.0689	0.120428	0.57675	0.869485	no
PBANKA_0801000	PBANKA_0801000.1		conserved Plasmodium protein, unknown function	118.228	131.448	0.152922	0.58155	0.871382	no
PBANKA_0801100	PBANKA_0801100.1		conserved Plasmodium protein, unknown function	35.4814	36.984	0.0598393	0.80935	0.95751	no
PBANKA_0801200	PBANKA_0801200.1		erythrocyte membrane-associated antigen, putative	152.037	164.339	0.112253	0.5866	0.874598	no
PBANKA_0801300	PBANKA_0801300.1		conserved Plasmodium protein, unknown function	66.6223	66.7386	0.00251666	0.98755	0.995298	no
PBANKA_0801400	PBANKA_0801400.1		conserved Plasmodium protein, unknown function	403.326	391.964	-0.0412258	0.84185	0.966205	no
PBANKA_0801500	PBANKA_0801500.1		conserved Plasmodium protein, unknown function	15.978	14.3022	-0.159847	0.5954	0.878048	no
PBANKA_0801600	PBANKA_0801600.1		conserved Plasmodium protein, unknown function	14.4607	14.9051	0.0436644	0.8362	0.964257	no
PBANKA_0801700	PBANKA_0801700.1		conserved Plasmodium protein, unknown function	9.12292	8.57174	-0.089907	0.70955	0.925908	no
PBANKA_0801800	PBANKA_0801800.1		conserved Plasmodium protein, unknown function	18.6692	18.0114	-0.0517515	0.81895	0.960848	no
PBANKA_0801900	PBANKA_0801900.1		methyltransferase, putative	58.4074	58.3111	-0.0023794	0.99	0.995758	no
PBANKA_0802000	PBANKA_0802000.1		conserved Plasmodium protein, unknown function	26.9909	27.2086	0.0115926	0.95805	0.989382	no
PBANKA_0802100	PBANKA_0802100.1		phosphoinositide-binding protein, putative	87.6112	85.7476	-0.0310184	0.88125	0.974879	no
PBANKA_0802200	PBANKA_0802200.1		serine/threonine protein kinase, putative	10.9602	10.3779	-0.0787611	0.78075	0.950074	no
PBANKA_0802300	PBANKA_0802300.1		E3 ubiquitin-protein ligase, putative	146.805	152.061	0.0507447	0.81065	0.957883	no
PBANKA_0802400	PBANKA_0802400.1	PPAT	phosphopantetheine adenylyltransferase, putative	10.6003	8.99388	-0.237096	0.4104	0.761711	no
PBANKA_0802500	PBANKA_0802500.1	PPM12	protein phosphatase PPM12, putative	7.16158	6.87871	-0.0581405	0.85575	0.969737	no
PBANKA_0802600	PBANKA_0802600.1	RF2	peptide chain release factor 2, putative	60.146	61.9901	0.0435695	0.86325	0.971572	no
PBANKA_0802700	PBANKA_0802700.1		mRNA cap guanine-N7 methyltransferase, putative	77.8149	79.9804	0.0395998	0.85275	0.968632	no
PBANKA_0802800	PBANKA_0802800.1		conserved Plasmodium protein, unknown function	12.0659	9.38365	-0.362708	0.24225	0.586105	no
PBANKA_0802900	PBANKA_0802900.1		conserved Plasmodium protein, unknown function	11.6671	10.0552	-0.2145	0.4382	0.781669	no
PBANKA_0803000	PBANKA_0803000.1	ORC2	origin recognition complex subunit 2, putative	35.0707	34.7151	-0.0147018	0.952	0.98802	no
PBANKA_0803100	PBANKA_0803100.1	MCM7	DNA replication licensing factor MCM7, putative	128.575	134.951	0.069825	0.73855	0.936987	no
PBANKA_0803200	PBANKA_0803200.1		inositol-phosphate phosphatase, putative	54.0831	60.986	0.1733	0.40365	0.756665	no
PBANKA_0803300	PBANKA_0803300.1		RNA helicase, putative	21.9841	24.6081	0.162675	0.4947	0.822323	no
PBANKA_0803400	PBANKA_0803400.1		40S ribosomal protein S29, putative	12766.4	11310.1	-0.174731	0.40605	0.758702	no
PBANKA_0803500	PBANKA_0803500.1		ATP synthase subunit C, putative	947.167	1024.13	0.112714	0.58785	0.87502	no
PBANKA_0803600	PBANKA_0803600.1		importin-7, putative	115.354	114.568	-0.00986261	0.96055	0.989875	no
PBANKA_0803700	PBANKA_0803700.1		conserved Plasmodium protein, unknown function	40.2293	40.0369	-0.00691654	0.97335	0.993211	no
PBANKA_0803800	PBANKA_0803800.1		conserved Plasmodium protein, unknown function	711.642	531.069	-0.422253	0.36405	0.721614	no
PBANKA_0803900	PBANKA_0803900.1		conserved Plasmodium protein, unknown function	17.4342	22.7244	0.382325	0.43825	0.781669	no
PBANKA_0804000	PBANKA_0804000.1	RPL37	60S ribosomal protein L37, putative	3840.19	3698.99	-0.0540458	0.79815	0.955902	no
PBANKA_0804100	PBANKA_0804100.1		conserved Plasmodium protein, unknown function	262.171	261.997	-0.000957768	0.99605	0.997057	no
PBANKA_0804200	PBANKA_0804200.1		conserved Plasmodium protein, unknown function	20.7999	20.7624	-0.00260414	0.98545	0.994915	no
PBANKA_0804300	PBANKA_0804300.1	MSH2-2	DNA mismatch repair protein MSH2	22.0445	26.5413	0.267818	0.2847	0.639389	no
PBANKA_0804400	PBANKA_0804400.1		conserved Plasmodium protein, unknown function	32.8311	34.0107	0.0509277	0.807	0.95684	no
PBANKA_0804500	PBANKA_0804500.1	RAMA	rhoptry-associated membrane antigen, putative	40.0702	33.8539	-0.243206	0.36045	0.718497	no
PBANKA_0804600	PBANKA_0804600.1		AAA family ATPase, putative	100.971	108.936	0.109543	0.59745	0.87841	no
PBANKA_0804700	PBANKA_0804700.1		conserved Plasmodium protein, unknown function	55.9603	55.2819	-0.0175978	0.93005	0.983166	no
PBANKA_0804800	PBANKA_0804800.1	MED10	conserved Plasmodium protein, unknown function	141.203	126.68	-0.156579	0.50845	0.831775	no
PBANKA_0804900	PBANKA_0804900.1		E3 ubiquitin-protein ligase, putative	83.0646	89.579	0.108926	0.5973	0.878325	no
PBANKA_0805000	PBANKA_0805000.1		RAP protein, putative	37.7633	38.1533	0.0148259	0.94675	0.98802	no
PBANKA_0805100	PBANKA_0805100.1		ribosomal protein S8e, putative	297.666	276.698	-0.105383	0.6142	0.885983	no
PBANKA_0805200	PBANKA_0805200.1		cytoskeleton associated protein, putative	29.0105	33.9754	0.227917	0.34515	0.703535	no
PBANKA_0805300	PBANKA_0805300.1		conserved Plasmodium protein, unknown function	281.677	257.282	-0.130694	0.6371	0.896833	no
PBANKA_0805400	PBANKA_0805400.1	RPB10	DNA-directed RNA polymerases I, II, and III subunit RPABC5, putative	590.752	545.386	-0.115274	0.715	0.926568	no
PBANKA_0805500	PBANKA_0805500.1		conserved Plasmodium protein, unknown function	22.1871	24.9436	0.168952	0.4777	0.810827	no
PBANKA_0805600	PBANKA_0805600.1	BUD32	EKC/KEOPS complex subunit BUD32, putative	194.219	199.406	0.0380256	0.8682	0.972202	no
PBANKA_0805700	PBANKA_0805700.1	HSP90	heat shock protein 90, putative	1856.54	1904.91	0.0371027	0.89725	0.978149	no
PBANKA_0805750	PBANKA_0805750.1		unspecified product	49.5308	77.5705	0.647181	0.6666	0.909483	no
PBANKA_0805800	PBANKA_0805800.1		RNA-binding protein, putative	98.2818	95.4813	-0.0417059	0.8543	0.969126	no
PBANKA_0805900	PBANKA_0805900.1		kinesin-8, putative	56.0116	70.9133	0.340331	0.10415	0.353915	no
PBANKA_0806000	PBANKA_0806000.1		ubiquitin-conjugating enzyme E2, putative	278.089	297.986	0.0997013	0.65165	0.902757	no
PBANKA_0806100	PBANKA_0806100.1		endonuclease/exonuclease/phosphatase family protein, putative	101.07	109.495	0.115508	0.5842	0.872954	no
PBANKA_0806200	PBANKA_0806200.1	RBX1	E3 ubiquitin-protein ligase RBX1, putative	434.685	509.606	0.229414	0.33965	0.697825	no
PBANKA_0806300	PBANKA_0806300.1	ATPase7	P-type ATPase, putative	14.7853	15.1682	0.0368889	0.87585	0.973558	no
PBANKA_0806400	PBANKA_0806400.1		conserved protein, unknown function	128.073	138.377	0.111632	0.59835	0.879103	no
PBANKA_0806500	PBANKA_0806500.1		triosephosphate isomerase, putative	94.5915	90.9435	-0.0567407	0.798	0.955802	no
PBANKA_0806600	PBANKA_0806600.1		cleavage and polyadenylation specificity factor, putative	26.4454	26.4091	-0.00198335	0.99345	0.996362	no
PBANKA_0806700	PBANKA_0806700.1		conserved Plasmodium protein, unknown function	12.1864	12.047	-0.0166011	0.93985	0.98609	no
PBANKA_0806800	PBANKA_0806800.1		conserved Plasmodium protein, unknown function	76.467	77.2887	0.0154208	0.94905	0.98802	no
PBANKA_0806900	PBANKA_0806900.1		conserved Plasmodium protein, unknown function	50.6199	49.7997	-0.0235682	0.9131	0.980837	no
PBANKA_0807000	PBANKA_0807000.1	RPB1	DNA-directed RNA polymerase II subunit RPB1, putative	125.591	144.617	0.203503	0.32405	0.681281	no
PBANKA_0807100	PBANKA_0807100.1	STOML	stomatin-like protein	83.6071	83.3792	-0.00393849	0.98455	0.994739	no
PBANKA_0807200	PBANKA_0807200.1		conserved Plasmodium protein, unknown function	398.204	399.84	0.0059147	0.978	0.993541	no
PBANKA_0807300	PBANKA_0807300.1		conserved Plasmodium protein, unknown function	48.5515	53.635	0.14366	0.52315	0.841247	no
PBANKA_0807400	PBANKA_0807400.1		26S proteasome non-ATPase regulatory subunit 9, putative	51.2813	58.2003	0.182593	0.5203	0.839625	no
PBANKA_0807500	PBANKA_0807500.1		conserved Plasmodium protein, unknown function	68.6803	71.2371	0.0527325	0.7964	0.955321	no
PBANKA_0807600	PBANKA_0807600.1	RPS11	40S ribosomal protein S11, putative	3676.08	3475.15	-0.0810954	0.68965	0.918917	no
PBANKA_0807700	PBANKA_0807700.1	EG5	kinesin-5, putative	16.1106	16.3847	0.0243345	0.92	0.981771	no
PBANKA_0807800	PBANKA_0807800.1		DNA replication complex GINS protein, putative	29.609	26.5932	-0.154977	0.57225	0.867598	no
PBANKA_0807900	PBANKA_0807900.1		conserved Plasmodium protein, unknown function	112.321	132.489	0.238245	0.2614	0.609127	no
PBANKA_0808000	PBANKA_0808000.1	CRK4	cdc2-related protein kinase 4, putative	45.5984	48.5775	0.0913047	0.66665	0.909483	no
PBANKA_0808100	PBANKA_0808100.1	B9	6-cysteine protein	7.22884	7.03329	-0.0395639	0.9162	0.981363	no
PBANKA_0808200	PBANKA_0808200.1		proteasome subunit alpha type-3, putative	357.46	350.997	-0.0263239	0.8984	0.978372	no
PBANKA_0808300	PBANKA_0808300.1		E3 ubiquitin-protein ligase, putative	103.232	96.866	-0.0918235	0.6723	0.912637	no
PBANKA_0808380	PBANKA_0808380.1		conserved Plasmodium protein, unknown function	2.71831	3.1308	0.203823	1	1	no
PBANKA_0808420	PBANKA_0808420.1		tubulin-specific chaperone, putative	59.4244	63.9673	0.106277	0.71445	0.926542	no
PBANKA_0808500	PBANKA_0808500.1		conserved Plasmodium protein, unknown function	404.128	472.454	0.225363	0.4625	0.799398	no
PBANKA_0808600	PBANKA_0808600.1		conserved Plasmodium protein, unknown function	13.4647	13.3282	-0.0146974	0.95955	0.98971	no
PBANKA_0808700	PBANKA_0808700.1		GTPase-activating protein, putative	128.089	137.072	0.0977934	0.6391	0.897931	no
PBANKA_0808800	PBANKA_0808800.1		conserved Plasmodium protein, unknown function	79.8285	85.4376	0.0979672	0.695	0.921019	no
PBANKA_0808900	PBANKA_0808900.1	ClpY	ATP-dependent protease ATPase subunit ClpY, putative	201.419	196.32	-0.0369881	0.8618	0.971217	no
PBANKA_0809000	PBANKA_0809000.1		translation initiation factor SUI1, putative	73.782	81.4109	0.141953	0.5008	0.827384	no
PBANKA_0809100	PBANKA_0809100.1		proteasome activator 28 subunit beta, putative	175.14	158.935	-0.140071	0.53485	0.847259	no
PBANKA_0809200	PBANKA_0809200.1		ribosomal protein L35, apicoplast, putative	112.384	96.9326	-0.213379	0.4349	0.779577	no
PBANKA_0809300	PBANKA_0809300.1	PDF	peptide deformylase, putative	61.1405	64.1592	0.0695286	0.7971	0.955522	no
PBANKA_0809400	PBANKA_0809400.1	PMP1	plasma membrane protein 1	67.1604	61.9835	-0.115726	0.6281	0.892639	no
PBANKA_0809500	PBANKA_0809500.1		apicoplast integral membrane protein, putative	6.89176	9.69559	0.492456	0.2204	0.554973	no
PBANKA_0809600	PBANKA_0809600.1		conserved Plasmodium protein, unknown function	15.9748	15.671	-0.027705	0.91065	0.980651	no
PBANKA_0809700	PBANKA_0809700.1		conserved protein, unknown function	116.645	120.53	0.0472657	0.8388	0.965239	no
PBANKA_0809800	PBANKA_0809800.1		ribosomal RNA methyltransferase, putative	22.3072	16.632	-0.423546	0.1687	0.476002	no
PBANKA_0809900	PBANKA_0809900.1		tRNA pseudouridine synthase, putative	159.099	148.848	-0.0960877	0.6598	0.906757	no
PBANKA_0810000	PBANKA_0810000.1		mitochondrial carrier protein, putative	55.1008	58.3485	0.0826211	0.7325	0.933935	no
PBANKA_0810100	PBANKA_0810100.1		conserved Plasmodium protein, unknown function	13.917	14.2885	0.0380148	0.9008	0.978968	no
PBANKA_0810200	PBANKA_0810200.1		conserved Plasmodium protein, unknown function	59.9567	60.2596	0.00726936	0.97205	0.99298	no
PBANKA_0810300	PBANKA_0810300.1		conserved Plasmodium protein, unknown function	7.60044	10.8377	0.511901	0.17685	0.488153	no
PBANKA_0810400	PBANKA_0810400.1	POFUT2	GDP-fucose protein O-fucosyltransferase 2, putative	9.02108	10.9895	0.284751	0.48185	0.813542	no
PBANKA_0810500	PBANKA_0810500.1	ARP	apoptosis-related protein, putative	1015.03	937.324	-0.114908	0.58445	0.873116	no
PBANKA_0810600	PBANKA_0810600.1		exoribonuclease, putative	93.6087	105.832	0.177064	0.3953	0.749847	no
PBANKA_0810700	PBANKA_0810700.1	SPM1	subpellicular microtubule protein 1, putative	552.602	486.242	-0.184567	0.3824	0.738004	no
PBANKA_0810800	PBANKA_0810800.1		conserved Plasmodium protein, unknown function	24.4226	27.1421	0.152316	0.57185	0.867598	no
PBANKA_0810900	PBANKA_0810900.1		FHA domain protein, putative	73.9709	76.4009	0.0466315	0.8267	0.962462	no
PBANKA_0811000	PBANKA_0811000.1	SNRPD3	small nuclear ribonucleoprotein Sm D3, putative	763.115	731.195	-0.0616449	0.77625	0.9494	no
PBANKA_0811100	PBANKA_0811100.1		helicase SKI2W, putative	23.4491	19.396	-0.273769	0.23025	0.56872	no
PBANKA_0811200	PBANKA_0811200.1	SET4	SET domain protein, putative	10.5869	10.8664	0.0375967	0.8925	0.977237	no
PBANKA_0811300	PBANKA_0811300.1		exportin-7, putative	260.135	285.242	0.132926	0.5128	0.834765	no
PBANKA_0811400	PBANKA_0811400.1		conserved Plasmodium protein, unknown function	31.5926	34.3249	0.11967	0.56715	0.864259	no
PBANKA_0811500	PBANKA_0811500.1		conserved Plasmodium protein, unknown function	29.8396	23.6109	-0.337776	0.2632	0.611386	no
PBANKA_0811600	PBANKA_0811600.1		selenide water dikinase, putative	40.8713	39.2982	-0.0566261	0.80075	0.956104	no
PBANKA_0811700	PBANKA_0811700.1		SNARE protein, putative	115.038	125.65	0.127299	0.6143	0.885983	no
PBANKA_0811800	PBANKA_0811800.1	ALP5a	actin-like protein, putative	23.3865	21.8906	-0.0953627	0.7335	0.934339	no
PBANKA_0811900	PBANKA_0811900.1	NBP35	cytosolic Fe-S cluster assembly factor NBP35, putative	31.6341	23.9266	-0.402868	0.15485	0.452859	no
PBANKA_0812000	PBANKA_0812000.1		DNA primase large subunit, putative	93.3784	93.8834	0.0077819	0.9708	0.992621	no
PBANKA_0812100	PBANKA_0812100.1		phosphatidylinositol N-acetylglucosaminyltransferase, putative	65.0285	68.1555	0.0677574	0.78825	0.95231	no
PBANKA_0812200	PBANKA_0812200.1		conserved Plasmodium protein, unknown function	21.4907	17.011	-0.337245	0.18715	0.505517	no
PBANKA_0812300	PBANKA_0812300.1		conserved Plasmodium protein, unknown function	112.118	100.417	-0.159015	0.536	0.848098	no
PBANKA_0812400	PBANKA_0812400.1	CRMP1	cysteine repeat modular protein 1	4.85096	6.37248	0.393584	1	1	no
PBANKA_0812500	PBANKA_0812500.1		conserved Plasmodium protein, unknown function	15.7121	18.4723	0.233484	0.34395	0.702491	no
PBANKA_0812600	PBANKA_0812600.1		conserved Plasmodium protein, unknown function	668.19	618.197	-0.112191	0.61025	0.884974	no
PBANKA_0812700	PBANKA_0812700.1		conserved Plasmodium protein, unknown function	194.48	192.469	-0.014999	0.94135	0.986798	no
PBANKA_0812800	PBANKA_0812800.1		GTP-binding protein, putative	117.554	138.739	0.239049	0.24835	0.592621	no
PBANKA_0812900	PBANKA_0812900.1		conserved Plasmodium protein, unknown function	361.005	312.314	-0.209022	0.3255	0.683029	no
PBANKA_0813000	PBANKA_0813000.1	ICP	inhibitor of cysteine proteases	766.878	868.151	0.178949	0.3777	0.734067	no
PBANKA_0813100	PBANKA_0813100.1		conserved Plasmodium protein, unknown function	20.4217	19.3785	-0.0756429	0.74185	0.938293	no
PBANKA_0813200	PBANKA_0813200.1		zinc finger protein, putative	59.1254	59.6985	0.0139167	0.95135	0.98802	no
PBANKA_0813300	PBANKA_0813300.1		conserved Plasmodium protein, unknown function	99.7301	101.89	0.0309175	0.89335	0.97731	no
PBANKA_0813400	PBANKA_0813400.1		alkaline phosphatase, putative	122.731	117.46	-0.0633267	0.77385	0.948934	no
PBANKA_0813500	PBANKA_0813500.1		SAP domain-containing protein, putative	485.257	490.123	0.0143961	0.9438	0.987347	no
PBANKA_0813600	PBANKA_0813600.1		conserved Plasmodium protein, unknown function	6.51612	7.02973	0.109456	1	1	no
PBANKA_0813700	PBANKA_0813700.1		conserved Plasmodium protein, unknown function	65.8383	74.6167	0.180571	0.74705	0.940733	no
PBANKA_0813800	PBANKA_0813800.1	GCD10	tRNA (adenine(58)-N(1))-methyltransferase non-catalytic subunit TRM6, putative	42.3867	38.1897	-0.150429	0.53545	0.847695	no
PBANKA_0813900	PBANKA_0813900.1	RPN8	26S proteasome regulatory subunit RPN8, putative	214.917	221.278	0.0420782	0.84325	0.966271	no
PBANKA_0814000	PBANKA_0814000.1		conserved protein, unknown function	489.891	438.667	-0.159335	0.4556	0.793877	no
PBANKA_0814100	PBANKA_0814100.1		conserved Plasmodium protein, unknown function	23.4964	20.275	-0.21274	0.43285	0.779091	no
PBANKA_0814200	PBANKA_0814200.1		elongation factor 1-beta, putative	900.237	870.789	-0.0479818	0.81625	0.959739	no
PBANKA_0814300	PBANKA_0814300.1		conserved Plasmodium protein, unknown function	58.8273	64.4978	0.132764	0.55395	0.856113	no
PBANKA_0814400	PBANKA_0814400.1		conserved Plasmodium protein, unknown function	223.478	205.152	-0.123443	0.5995	0.880027	no
PBANKA_0814500	PBANKA_0814500.1		protease, putative	64.0743	57.7027	-0.151107	0.53695	0.848385	no
PBANKA_0814600	PBANKA_0814600.1		conserved Plasmodium protein, unknown function	10.2271	12.5863	0.299456	0.30975	0.666796	no
PBANKA_0814700	PBANKA_0814700.1		conserved Plasmodium protein, unknown function	86.5397	83.5921	-0.0499954	0.81835	0.960576	no
PBANKA_0814800	PBANKA_0814800.1		conserved Plasmodium protein, unknown function	354.862	369.584	0.0586413	0.85145	0.9683	no
PBANKA_0814900	PBANKA_0814900.1	RRSapi	arginine--tRNA ligase, putative	18.673	18.2657	-0.0318117	0.90655	0.980394	no
PBANKA_0815000	PBANKA_0815000.1		pseudouridylate synthase, putative	10.9351	13.9263	0.348841	0.26145	0.609194	no
PBANKA_0815100	PBANKA_0815100.1		conserved Plasmodium protein, unknown function	44.9065	39.553	-0.183136	0.4201	0.768985	no
PBANKA_0815200	PBANKA_0815200.1		phospholipid or glycerol acyltransferase, putative	189.067	183.927	-0.0397667	0.84575	0.967188	no
PBANKA_0815300	PBANKA_0815300.1		met-10+ like protein, putative	53.0713	48.9634	-0.116228	0.614	0.885983	no
PBANKA_0815400	PBANKA_0815400.1		conserved Plasmodium protein, unknown function	605.052	503.745	-0.264366	0.2107	0.541978	no
PBANKA_0815500	PBANKA_0815500.1		conserved Plasmodium protein, unknown function	14.2597	16.3513	0.197462	0.42905	0.776021	no
PBANKA_0815600	PBANKA_0815600.1	ELF1	transcription elongation factor 1, putative	353.428	394.082	0.15708	0.5376	0.848711	no
PBANKA_0815700	PBANKA_0815700.1	MFR4	major facilitator superfamily-related transporter, putative	122.021	136.374	0.160447	0.4678	0.803575	no
PBANKA_0815800	PBANKA_0815800.1		GINS complex subunit Psf3, putative	43.1696	37.1662	-0.216025	0.53325	0.84672	no
PBANKA_0815900	PBANKA_0815900.1		BSD-domain protein, putative	100.716	95.5083	-0.0765889	0.71705	0.927442	no
PBANKA_0816000	PBANKA_0816000.1	NDH2	type II NADH:ubiquinone oxidoreductase	94.3806	108.534	0.20158	0.35675	0.714446	no
PBANKA_0816100	PBANKA_0816100.1	UBC9	SUMO-conjugating enzyme UBC9, putative	441.934	451.188	0.0298968	0.8929	0.977277	no
PBANKA_0816200	PBANKA_0816200.1		ribonuclease H2 subunit C, putative	50.4682	48.7612	-0.0496438	0.8506	0.968278	no
PBANKA_0816300	PBANKA_0816300.1		conserved Plasmodium protein, unknown function	47.8533	52.1768	0.12479	0.59015	0.875735	no
PBANKA_0816400	PBANKA_0816400.1	PFK9	ATP-dependent 6-phosphofructokinase, putative	200.172	200.103	-0.000495905	0.99795	0.998209	no
PBANKA_0816500	PBANKA_0816500.1		conserved Plasmodium protein, unknown function	16.6321	16.4179	-0.0187048	0.9492	0.98802	no
PBANKA_0816600	PBANKA_0816600.1		conserved Plasmodium protein, unknown function	77.5385	72.2207	-0.1025	0.71115	0.926152	no
PBANKA_0816700	PBANKA_0816700.1		conserved Plasmodium protein, unknown function	109.983	102.787	-0.0976237	0.701	0.922713	no
PBANKA_0816800	PBANKA_0816800.1	GLTP	glycolipid transfer protein, putative	226.044	216.987	-0.0589989	0.7923	0.95391	no
PBANKA_0816900	PBANKA_0816900.1		conserved Plasmodium protein, unknown function	303.285	296.99	-0.0302634	0.8957	0.977754	no
PBANKA_0817000	PBANKA_0817000.1	MFS2	major facilitator superfamily domain-containing protein, putative	35.7854	36.9445	0.0459891	0.83705	0.964653	no
PBANKA_0817100	PBANKA_0817100.1	TRX3	thioredoxin 3, putative	206.721	185.692	-0.154778	0.51835	0.838163	no
PBANKA_0817200	PBANKA_0817200.1		conserved Plasmodium protein, unknown function	49.4067	50.1902	0.0226984	0.9197	0.981633	no
PBANKA_0817300	PBANKA_0817300.1		conserved Plasmodium protein, unknown function	13.6736	10.5486	-0.37434	0.378	0.734207	no
PBANKA_0817400	PBANKA_0817400.1		conserved Plasmodium protein, unknown function	41.2461	40.9879	-0.00905859	0.96165	0.990107	no
PBANKA_0817500	PBANKA_0817500.1	UFD1	ubiquitin fusion degradation protein 1, putative	55.365	59.866	0.112761	0.6695	0.911101	no
PBANKA_0817600	PBANKA_0817600.1		methyltransferase, putative	53.2479	37.4679	-0.507071	0.12175	0.389861	no
PBANKA_0817700	PBANKA_0817700.1	HoMu	RNA-binding protein musashi, putative	180.587	165.8	-0.123254	0.56985	0.866136	no
PBANKA_0817800	PBANKA_0817800.1		conserved Plasmodium protein, unknown function	1105.96	1236.99	0.161533	0.6674	0.909771	no
PBANKA_0817900	PBANKA_0817900.1		zinc finger protein, putative	82.9938	71.7676	-0.209671	0.4076	0.75996	no
PBANKA_0818000	PBANKA_0818000.1	MOP	merozoite organizing protein, putative	28.1339	27.1089	-0.0535464	0.8048	0.956365	no
PBANKA_0818100	PBANKA_0818100.1	OGG1	N-glycosylase/DNA lyase, putative	17.3897	20.2896	0.222506	0.4604	0.797304	no
PBANKA_0818200	PBANKA_0818200.1		conserved Plasmodium membrane protein, unknown function	8.15504	11.3439	0.476147	0.33355	0.691862	no
PBANKA_0818300	PBANKA_0818300.1		conserved Plasmodium protein, unknown function	3.51435	4.76728	0.439909	1	1	no
PBANKA_0818400	PBANKA_0818400.1		conserved Plasmodium protein, unknown function	7.05286	10.0447	0.510149	0.0641	0.259254	no
PBANKA_0818500	PBANKA_0818500.1		conserved Plasmodium protein, unknown function	57.2587	51.1046	-0.164041	0.4709	0.80639	no
PBANKA_0818600	PBANKA_0818600.1	PRP43	pre-mRNA-splicing factor ATP-dependent RNA helicase PRP43, putative	44.9145	47.836	0.0909142	0.6836	0.916451	no
PBANKA_0818700	PBANKA_0818700.1		GPN-loop GTPase, putative	20.121	18.3102	-0.136052	0.68	0.914568	no
PBANKA_0818800	PBANKA_0818800.1		conserved Plasmodium protein, unknown function	19.4304	20.2096	0.0567234	0.86145	0.971217	no
PBANKA_0818900	PBANKA_0818900.1	BIP	heat shock protein 70, putative	1174.34	1322.7	0.171632	0.45055	0.790211	no
PBANKA_0819000	PBANKA_0819000.1	GAP50	glideosome-associated protein 50, putative	475.525	473.997	-0.00464283	0.98095	0.993993	no
PBANKA_0819100	PBANKA_0819100.1		cytochrome b5, putative	1029.94	1152.93	0.16274	0.44125	0.783902	no
PBANKA_0819200	PBANKA_0819200.1		50S ribosomal protein L3, apicoplast, putative	354.76	378.286	0.0926325	0.6552	0.904567	no
PBANKA_0819300	PBANKA_0819300.1	EIF3F	eukaryotic translation initiation factor 3 subunit F, putative	473.215	447.413	-0.0808903	0.6884	0.918379	no
PBANKA_0819400	PBANKA_0819400.1		conserved Plasmodium protein, unknown function	23.862	25.2738	0.0829266	0.7092	0.925691	no
PBANKA_0819450	PBANKA_0819450.1	TR	telomerase RNA	93.8655	104.54	0.15539	0.4826	0.813924	no
PBANKA_0819500	PBANKA_0819500.1	BLM	ATP-dependent DNA helicase Q1, putative	27.4446	27.3521	-0.00487093	0.98925	0.995597	no
PBANKA_0819600	PBANKA_0819600.1		conserved Plasmodium protein, unknown function	17.3585	17.4817	0.0102049	0.9804	0.993904	no
PBANKA_0819700	PBANKA_0819700.1		dihydrouridine synthase, putative	84.2529	82.3257	-0.0333823	0.88035	0.974718	no
PBANKA_0819800	PBANKA_0819800.1	gammaGCS	gamma-glutamylcysteine synthetase	62.7273	62.5005	-0.00522527	0.98025	0.993904	no
PBANKA_0819900	PBANKA_0819900.1	NAPS	nucleosome assembly protein	1667.06	1722.53	0.0472191	0.82075	0.961702	no
PBANKA_0820000	PBANKA_0820000.1		DnaJ protein, putative	249.65	260.733	0.0626646	0.76325	0.945204	no
PBANKA_0820100	PBANKA_0820100.1		PPPDE peptidase, putative	43.987	40.2945	-0.126495	0.6933	0.920339	no
PBANKA_0820200	PBANKA_0820200.1	TrxL1	thioredoxin-like protein 1, putative	58.6837	70.673	0.268198	0.36375	0.721566	no
PBANKA_0820300	PBANKA_0820300.1		protein disulfide isomerase, putative	107.284	123.636	0.204668	0.3429	0.70144	no
PBANKA_0820400	PBANKA_0820400.1	MFS3	major facilitator superfamily domain-containing protein, putative	2.24652	2.59901	0.210268	1	1	no
PBANKA_0820500	PBANKA_0820500.1		dolichyl-diphosphooligosaccharide--protein glycosyltransferase 48 kDa subunit, putative	2.42642	4.317	0.831199	1	1	no
PBANKA_0820600	PBANKA_0820600.1		pyridoxal 5'-phosphate dependent enzyme class III, putative	81.2174	88.07	0.116861	0.6526	0.903411	no
PBANKA_0820700	PBANKA_0820700.1		TLD domain-containing protein	55.2318	54.699	-0.013985	0.9468	0.98802	no
PBANKA_0820800	PBANKA_0820800.1	RCC-PIP	regulator of chromosome condensation, putative	20.9113	17.2417	-0.278381	0.2107	0.541978	no
PBANKA_0820900	PBANKA_0820900.1		long chain fatty acid elongation enzyme, putative	2.40767	1.09794	-1.13284	1	1	no
PBANKA_0821000	PBANKA_0821000.1		chaperone, putative	115.531	124.26	0.105087	0.65555	0.904736	no
PBANKA_0821100	PBANKA_0821100.1		CS domain protein, putative	73.4215	75.384	0.0380553	0.86225	0.971217	no
PBANKA_0821200	PBANKA_0821200.1		conserved Plasmodium protein, unknown function	545.946	512.04	-0.0925	0.6665	0.909483	no
PBANKA_0821300	PBANKA_0821300.1		conserved Plasmodium protein, unknown function	5.28985	5.47255	0.0489866	1	1	no
PBANKA_0821400	PBANKA_0821400.1		ADP-ribosylation factor, putative	572.388	541.995	-0.0787132	0.715	0.926568	no
PBANKA_0821500	PBANKA_0821500.1		conserved Plasmodium protein, unknown function	20.3491	19.5288	-0.0593586	0.81815	0.960576	no
PBANKA_0821600	PBANKA_0821600.1		CRAL/TRIO domain-containing protein, putative	60.6199	51.9746	-0.221987	0.366	0.723232	no
PBANKA_0821700	PBANKA_0821700.1		inosine-5'-monophosphate dehydrogenase, putative	167.015	168.146	0.00974459	0.96365	0.990674	no
PBANKA_0821800	PBANKA_0821800.1	PRP24	U4/U6 snRNA-associated-splicing factor, putative	53.3499	47.8474	-0.157045	0.512	0.834362	no
PBANKA_0821900	PBANKA_0821900.1		ubiquitin-conjugating enzyme E2, putative	307.531	310.849	0.0154814	0.94585	0.987832	no
PBANKA_0822000	PBANKA_0822000.1		conserved Plasmodium protein, unknown function	96.5752	84.5425	-0.191976	0.71155	0.926152	no
PBANKA_0822100	PBANKA_0822100.1		conserved Plasmodium protein, unknown function	33.5669	37.0164	0.141123	0.5605	0.860092	no
PBANKA_0822200	PBANKA_0822200.1		conserved Plasmodium protein, unknown function	63.8057	66.3045	0.0554228	0.80535	0.956365	no
PBANKA_0822300	PBANKA_0822300.1	NifU	NifU-like scaffold protein	63.8087	56.1899	-0.183443	0.5125	0.834453	no
PBANKA_0822400	PBANKA_0822400.1		conserved Plasmodium protein, unknown function	28.1143	23.5088	-0.258102	0.404	0.756699	no
PBANKA_0822500	PBANKA_0822500.1		tetratricopeptide repeat protein, putative	21.6036	22.5281	0.0604569	0.79585	0.95516	no
PBANKA_0822600	PBANKA_0822600.1		conserved Plasmodium protein, unknown function	125.874	122.828	-0.0353375	0.8719	0.972884	no
PBANKA_0822700	PBANKA_0822700.1	RPF1	ribosome production factor 1, putative	103.564	90.7867	-0.189965	0.4116	0.762624	no
PBANKA_0822800	PBANKA_0822800.1		conserved Plasmodium protein, unknown function	274.898	244.255	-0.170507	0.4424	0.78482	no
PBANKA_0822900	PBANKA_0822900.1		dynein intermediate chain, putative	45.3453	52.7712	0.218796	0.3333	0.69176	no
PBANKA_0823000	PBANKA_0823000.1		ubiquitin-like protein, putative	232.126	238.721	0.0404205	0.8439	0.966535	no
PBANKA_0823100	PBANKA_0823100.1	SAMS	S-adenosylmethionine synthetase, putative	417.797	380.895	-0.13341	0.52185	0.840158	no
PBANKA_0823200	PBANKA_0823200.1		conserved Plasmodium protein, unknown function	481.971	424.641	-0.182704	0.3938	0.748684	no
PBANKA_0823300	PBANKA_0823300.1		para-aminobenzoic acid synthetase, putative	52.7007	55.0374	0.0625892	0.76985	0.947877	no
PBANKA_0823400	PBANKA_0823400.1	PGK	phosphoglycerate kinase, putative	1251.47	1341.57	0.1003	0.63235	0.894974	no
PBANKA_0823500	PBANKA_0823500.1		glutamine synthetase, putative	234.501	227.059	-0.0465273	0.8246	0.962304	no
PBANKA_0823600	PBANKA_0823600.1	PRP18	pre-mRNA-splicing factor 18, putative	245.067	245.403	0.00197697	0.9913	0.996054	no
PBANKA_0823700	PBANKA_0823700.1		conserved Plasmodium protein, unknown function	5.96962	6.77648	0.182896	1	1	no
PBANKA_0823800	PBANKA_0823800.1	FabG	3-oxoacyl-[acyl-carrier-protein] reductase, putative	2.45158	4.89461	0.997485	1	1	no
PBANKA_0823900	PBANKA_0823900.1	RPB3	DNA-directed RNA polymerase II subunit RPB3, putative	117.539	105.453	-0.156537	0.4886	0.818141	no
PBANKA_0824000	PBANKA_0824000.1		OTU domain-containing protein, putative	16.1961	17.1917	0.0860622	0.8552	0.969535	no
PBANKA_0824100	PBANKA_0824100.1	NOS	nitric oxide synthase, putative	14.4427	12.4491	-0.214294	0.46155	0.798467	no
PBANKA_0824200	PBANKA_0824200.1	PLP3	perforin-like protein 3	20.1805	21.6629	0.102264	0.68585	0.917022	no
PBANKA_0824300	PBANKA_0824300.1		conserved Plasmodium protein, unknown function	88.9283	87.2102	-0.0281447	0.89605	0.977769	no
PBANKA_0824400	PBANKA_0824400.1		cyclin-dependent kinases regulatory subunit, putative	397.602	336.63	-0.240159	0.27465	0.62629	no
PBANKA_0824500	PBANKA_0824500.1	LplA2	lipoate-protein ligase 2	5.23154	5.35631	0.0340042	1	1	no
PBANKA_0824600	PBANKA_0824600.1		conserved protein, unknown function	29.431	32.1766	0.128677	0.6715	0.9125	no
PBANKA_0824700	PBANKA_0824700.1	TRXR	thioredoxin reductase, putative	122.891	126.479	0.0415194	0.84	0.965574	no
PBANKA_0824800	PBANKA_0824800.1	PABP2	polyadenylate-binding protein 2, putative	459.748	462.515	0.00865708	0.96365	0.990674	no
PBANKA_0824900	PBANKA_0824900.1		patatin-like phospholipase, putative	49.277	49.4857	0.00609588	0.97825	0.99358	no
PBANKA_0825000	PBANKA_0825000.1		conserved Plasmodium protein, unknown function	77.1502	71.1989	-0.115814	0.60775	0.883776	no
PBANKA_0825100	PBANKA_0825100.1		conserved Plasmodium protein, unknown function	26.1932	25.1661	-0.05771	0.8172	0.96005	no
PBANKA_0825200	PBANKA_0825200.1	TPK	thiamine pyrophosphokinase, putative	43.1345	50.8592	0.237667	0.3738	0.731343	no
PBANKA_0825300	PBANKA_0825300.1		conserved Plasmodium protein, unknown function	65.6546	69.3775	0.0795701	0.72055	0.928875	no
PBANKA_0825400	PBANKA_0825400.1		conserved Plasmodium protein, unknown function	13.5823	15.9675	0.233406	0.36625	0.723477	no
PBANKA_0825500	PBANKA_0825500.1		conserved Plasmodium protein, unknown function	18.3229	18.975	0.0504558	0.8348	0.96388	no
PBANKA_0825600	PBANKA_0825600.1	SF3A3	splicing factor 3A subunit 3, putative	75.7544	66.8207	-0.181035	0.4141	0.764443	no
PBANKA_0825700	PBANKA_0825700.1	TRF1	telomeric repeat binding factor 1, putative	1855.43	1580.94	-0.230974	0.30575	0.662683	no
PBANKA_0825800	PBANKA_0825800.1		conserved Plasmodium protein, unknown function	52.2996	45.7267	-0.193764	0.5072	0.831302	no
PBANKA_0825900	PBANKA_0825900.1		conserved Plasmodium protein, unknown function	127.013	134.795	0.0857916	0.6998	0.922379	no
PBANKA_0826000	PBANKA_0826000.1	RRP8	ribosomal RNA-processing protein 8, putative	121.851	108.573	-0.166442	0.4693	0.804899	no
PBANKA_0826100	PBANKA_0826100.1	aPRS	proline--tRNA ligase, putative	20.4841	23.7841	0.215492	0.45315	0.791386	no
PBANKA_0826200	PBANKA_0826200.1		protein phosphatase-beta, putative	53.9244	55.1538	0.0325235	0.8891	0.976327	no
PBANKA_0826300	PBANKA_0826300.1	TLP2	thioredoxin-like protein 2, putative	322.605	321.308	-0.00581345	0.97715	0.993397	no
PBANKA_0826400	PBANKA_0826400.1		zinc binding protein (Yippee), putative	336.439	347.392	0.0462178	0.8447	0.966834	no
PBANKA_0826500	PBANKA_0826500.1	HDAC1	histone deacetylase 1, putative	271.733	273.699	0.0104011	0.9591	0.989612	no
PBANKA_0826600	PBANKA_0826600.1		armadillo repeat protein, putative	6.16868	6.74793	0.129483	1	1	no
PBANKA_0826700	PBANKA_0826700.1	PV5	conserved Plasmodium protein, unknown function	4765.1	4765.23	4.03221e-05	0.9998	0.9998	no
PBANKA_0826800	PBANKA_0826800.1		protein kinase, putative	21.7321	23.2715	0.0987362	0.67595	0.913727	no
PBANKA_0826900	PBANKA_0826900.1		protein kinase, putative	66.6018	77.0209	0.209689	0.3058	0.662683	no
PBANKA_0827000	PBANKA_0827000.1		conserved Plasmodium protein, unknown function	447.009	411.94	-0.117872	0.8324	0.963296	no
PBANKA_0827100	PBANKA_0827100.1		protein kinase, putative	46.5743	48.4948	0.0582945	0.7882	0.95231	no
PBANKA_0827200	PBANKA_0827200.1		monocarboxylate transporter, putative	121.759	129.254	0.0861795	0.6897	0.918917	no
PBANKA_0827300	PBANKA_0827300.1		conserved Plasmodium protein, unknown function	4.90258	4.6844	-0.0656763	1	1	no
PBANKA_0827400	PBANKA_0827400.1		conserved Plasmodium protein, unknown function	39.9792	41.9322	0.068808	0.76075	0.944637	no
PBANKA_0827500	PBANKA_0827500.1	NADSYN	glutamine-dependent NAD(+) synthetase, putative	231.891	239.751	0.0480892	0.8105	0.957864	no
PBANKA_0827600	PBANKA_0827600.1		conserved Plasmodium protein, unknown function	21.9053	24.4173	0.156621	0.5044	0.830044	no
PBANKA_0827700	PBANKA_0827700.1		replication termination factor, putative	84.622	77.8626	-0.120101	0.65105	0.902528	no
PBANKA_0827800	PBANKA_0827800.1	P23	HSP90 co-chaperone p23, putative	163.075	128.453	-0.344293	0.20525	0.533892	no
PBANKA_0827900	PBANKA_0827900.1		conserved Plasmodium protein, unknown function	75.3326	65.8714	-0.193624	0.51845	0.838163	no
PBANKA_0828000	PBANKA_0828000.1		zinc finger protein, putative	52.2885	54.6065	0.0625771	0.77255	0.948739	no
PBANKA_0828100	PBANKA_0828100.1	FH	fumarate hydratase, putative	44.2048	45.9969	0.057333	0.8035	0.956364	no
PBANKA_0828200	PBANKA_0828200.1		conserved Plasmodium protein, unknown function	16.1684	18.0008	0.154879	0.58725	0.87475	no
PBANKA_0828300	PBANKA_0828300.1		dynein light chain, putative	182.492	162.387	-0.168404	0.58165	0.871382	no
PBANKA_0828400	PBANKA_0828400.1		RNA-binding protein, putative	60.1569	64.1466	0.0926413	0.69225	0.919923	no
PBANKA_0828500	PBANKA_0828500.1	PPP4	serine/threonine protein phosphatase 4	90.8832	85.913	-0.0811379	0.72685	0.931406	no
PBANKA_0828600	PBANKA_0828600.1	COX5B	cytochrome c oxidase subunit 5B, putative	210.891	212.539	0.0112319	0.95865	0.989583	no
PBANKA_0828700	PBANKA_0828700.1	PSD	phosphatidylserine decarboxylase, putative	97.1565	91.4811	-0.0868369	0.71045	0.925908	no
PBANKA_0828800	PBANKA_0828800.1	COX6B	cytochrome c oxidase subunit 6B, putative	854.443	713.957	-0.259147	0.25875	0.605557	no
PBANKA_0828900	PBANKA_0828900.1		conserved Plasmodium protein, unknown function	46.1992	47.1372	0.0289988	0.9092	0.980651	no
PBANKA_0829000	PBANKA_0829000.1		conserved Plasmodium protein, unknown function	39.7135	38.8863	-0.0303681	0.89955	0.978704	no
PBANKA_0829100	PBANKA_0829100.1		conserved Plasmodium protein, unknown function	349.464	340.745	-0.0364496	0.86925	0.972211	no
PBANKA_0829200	PBANKA_0829200.1		conserved Plasmodium protein, unknown function	122.355	130.629	0.0944017	0.6936	0.920524	no
PBANKA_0829300	PBANKA_0829300.1		conserved Plasmodium protein, unknown function	65.2371	71.829	0.138873	0.692	0.919809	no
PBANKA_0829400	PBANKA_0829400.1		conserved Plasmodium protein, unknown function	160.455	168.528	0.0708229	0.8153	0.959074	no
PBANKA_0829500	PBANKA_0829500.1		conserved Plasmodium protein, unknown function	24.2252	26.9215	0.152255	0.518	0.837955	no
PBANKA_0829600	PBANKA_0829600.1		serine/threonine protein kinase, putative	6.54801	8.09528	0.306023	0.43105	0.777678	no
PBANKA_0829700	PBANKA_0829700.1	GK	guanylate kinase, putative	136.262	110.467	-0.302768	0.2224	0.557562	no
PBANKA_0829800	PBANKA_0829800.1	TAF7	transcription initiation factor TFIID subunit 7, putative	98.3722	104.181	0.0827736	0.7134	0.92653	no
PBANKA_0829900	PBANKA_0829900.1		conserved Plasmodium protein, unknown function	77.5516	86.0909	0.150705	0.5476	0.853638	no
PBANKA_0830000	PBANKA_0830000.1		RNA-binding protein, putative	549.931	565.601	0.0405359	0.8436	0.966307	no
PBANKA_0830100	PBANKA_0830100.1		conserved Plasmodium protein, unknown function	37.7885	33.2512	-0.184543	0.47715	0.810602	no
PBANKA_0830200	PBANKA_0830200.1	RhopH2	high molecular weight rhoptry protein 2	550.922	590.989	0.101282	0.6552	0.904567	no
PBANKA_0830300	PBANKA_0830300.1		conserved protein, unknown function	81.6314	70.1523	-0.218633	0.45125	0.790569	no
PBANKA_0830400	PBANKA_0830400.1		G2 protein	810.512	781.321	-0.0529173	0.79755	0.955702	no
PBANKA_0830450	PBANKA_0830450.1		conserved Plasmodium protein, unknown function	54.8783	61.9675	0.175276	0.48825	0.817805	no
PBANKA_0830500	PBANKA_0830500.1		conserved Plasmodium protein, unknown function	93.5206	135.094	0.530603	0.18785	0.506058	no
PBANKA_0830600	PBANKA_0830600.1		conserved Plasmodium protein, unknown function	210.407	222.564	0.0810328	0.7348	0.935164	no
PBANKA_0830700	PBANKA_0830700.1		procollagen lysine 5-dioxygenase, putative	37.7906	36.5146	-0.0495562	0.8511	0.9683	no
PBANKA_0830800	PBANKA_0830800.1		conserved Plasmodium protein, unknown function	63.9841	71.0843	0.151818	0.46545	0.802274	no
PBANKA_0830900	PBANKA_0830900.1	LRR8	leucine-rich repeat protein	38.5307	39.6028	0.039594	0.874	0.973224	no
PBANKA_0831000	PBANKA_0831000.1	MSP1	merozoite surface protein 1	97.2869	108.376	0.155724	0.47595	0.810001	no
PBANKA_0831100	PBANKA_0831100.1		zinc finger protein, putative	84.3057	86.1549	0.0313029	0.8812	0.974879	no
PBANKA_0831200	PBANKA_0831200.1		diacylglycerol kinase, putative	33.0148	33.4184	0.0175294	0.9378	0.98565	no
PBANKA_0831300	PBANKA_0831300.1	CYP72	peptidyl-prolyl cis-trans isomerase, putative	63.4548	62.2432	-0.0278149	0.9031	0.97965	no
PBANKA_0831400	PBANKA_0831400.1		conserved Plasmodium protein, unknown function	42.768	38.097	-0.166856	0.53835	0.849242	no
PBANKA_0831500	PBANKA_0831500.1		conserved Plasmodium protein, unknown function	15.4405	15.44	-4.89687e-05	0.9962	0.997103	no
PBANKA_0831600	PBANKA_0831600.1		conserved Plasmodium protein, unknown function	26.4941	23.2424	-0.188913	0.5458	0.85236	no
PBANKA_0831700	PBANKA_0831700.1	NFU1	NifU-like protein, putative	64.7152	63.8939	-0.018426	0.94305	0.987318	no
PBANKA_0831800	PBANKA_0831800.1		elongation factor Tu, putative	20.6952	17.5346	-0.23909	0.3934	0.74832	no
PBANKA_0831900	PBANKA_0831900.1		nucleolar protein Nop52, putative	64.0516	55.1053	-0.217044	0.34925	0.707521	no
PBANKA_0832000	PBANKA_0832000.1	Sel2	selenoprotein, putative	49.1666	57.465	0.225006	0.45365	0.791825	no
PBANKA_0832100	PBANKA_0832100.1		conserved Plasmodium protein, unknown function	8.93657	8.86152	-0.0121664	0.9699	0.992349	no
PBANKA_0832200	PBANKA_0832200.1		PUB domain-containing protein, putative	131.571	135.823	0.0458862	0.8424	0.966205	no
PBANKA_0832300	PBANKA_0832300.1		conserved Plasmodium protein, unknown function	43.3122	39.5884	-0.129696	0.69685	0.921429	no
PBANKA_0832400	PBANKA_0832400.1		conserved protein, unknown function	34.1637	36.9041	0.111316	0.74325	0.93891	no
PBANKA_0832500	PBANKA_0832500.1		PIH1 domain-containing protein, putative	27.4179	27.4002	-0.000930586	0.9876	0.995298	no
PBANKA_0832600	PBANKA_0832600.1		proteasome subunit beta type-6, putative	347.34	333.771	-0.0574932	0.78815	0.95231	no
PBANKA_0832700	PBANKA_0832700.1	AKLP2	adenylate kinase-like protein 2, putative	38.9682	38.9922	0.000886586	0.98215	0.993993	no
PBANKA_0832800	PBANKA_0832800.1		conserved Plasmodium protein, unknown function	109.799	122.657	0.159773	0.65675	0.905314	no
PBANKA_0832900	PBANKA_0832900.1		protein MAM3, putative	29.4446	26.8107	-0.135194	0.5732	0.867598	no
PBANKA_0833000	PBANKA_0833000.1	PFN	profilin	1254.54	1279.48	0.0284001	0.88885	0.976327	no
PBANKA_0833100	PBANKA_0833100.1	M18AAP	M18 aspartyl aminopeptidase, putative	249.546	258.764	0.0523264	0.8011	0.956104	no
PBANKA_0833200	PBANKA_0833200.1	RF1	peptide chain release factor 1, putative	118.038	118.9	0.0105003	0.9615	0.990024	no
PBANKA_0833300	PBANKA_0833300.1	DHHC6	palmitoyltransferase DHHC6, putative	21.8676	26.361	0.269614	0.3383	0.696497	no
PBANKA_0833400	PBANKA_0833400.1	RPS6	apicoplast ribosomal protein S6, putative	138.002	136.618	-0.0145452	0.95175	0.98802	no
PBANKA_0833500	PBANKA_0833500.1		conserved Plasmodium protein, unknown function	14.3485	17.2491	0.265618	0.33095	0.688825	no
PBANKA_0833600	PBANKA_0833600.1	CSE1	importin alpha re-exporter, putative	64.3224	55.6316	-0.209416	0.3407	0.698835	no
PBANKA_0833700	PBANKA_0833700.1		conserved Plasmodium protein, unknown function	75.6222	82.4003	0.123841	0.642	0.898888	no
PBANKA_0833800	PBANKA_0833800.1		CSTF domain-containing protein, putative	56.0233	59.5175	0.0872845	0.69675	0.921429	no
PBANKA_0833900	PBANKA_0833900.1		conserved Plasmodium protein, unknown function	24.9489	24.5239	-0.0247884	0.9235	0.982693	no
PBANKA_0834000	PBANKA_0834000.1		calcyclin-binding protein, putative	219.838	215.517	-0.028641	0.90055	0.978958	no
PBANKA_0834100	PBANKA_0834100.1		conserved Plasmodium protein, unknown function	18.4924	20.8507	0.173168	0.5185	0.838197	no
PBANKA_0834200	PBANKA_0834200.1		conserved Plasmodium protein, unknown function	72.7047	79.8991	0.13613	0.607	0.883334	no
PBANKA_0834300	PBANKA_0834300.1		gamma-tubulin complex component, putative	50.6945	52.8309	0.0595524	0.7807	0.950074	no
PBANKA_0834400	PBANKA_0834400.1	MAS1	mitochondrial-processing peptidase subunit beta, putative	220.902	237.879	0.10682	0.6068	0.883318	no
PBANKA_0834500	PBANKA_0834500.1		conserved Plasmodium protein, unknown function	34.1851	40.8761	0.257892	0.4569	0.794599	no
PBANKA_0834600	PBANKA_0834600.1		tubulin delta chain, putative	59.8953	62.6218	0.0642233	0.7776	0.949555	no
PBANKA_0834700	PBANKA_0834700.1		conserved Plasmodium protein, unknown function	211.239	222.866	0.0772973	0.7173	0.92745	no
PBANKA_0834800	PBANKA_0834800.1		histidine--tRNA ligase, putative	34.6838	36.3555	0.0679091	0.7912	0.953407	no
PBANKA_0834900	PBANKA_0834900.1	XPD	TFIIH basal transcription factor complex helicase XPD subunit, putative	59.5646	55.0028	-0.114949	0.59365	0.877436	no
PBANKA_0835000	PBANKA_0835000.1		conserved Plasmodium protein, unknown function	95.1873	104.184	0.130294	0.6769	0.913782	no
PBANKA_0835100	PBANKA_0835100.1		conserved Plasmodium protein, unknown function	176.33	182.243	0.0475818	0.8514	0.9683	no
PBANKA_0835200	PBANKA_0835200.1	ApiAP2	AP2 domain transcription factor, putative	207.842	212.565	0.0324185	0.88125	0.974879	no
PBANKA_0835300	PBANKA_0835300.1		V-type proton ATPase subunit E, putative	352.466	349.503	-0.0121785	0.9535	0.988274	no
PBANKA_0835400	PBANKA_0835400.1		conserved Plasmodium protein, unknown function	117.118	93.83	-0.319841	0.22905	0.566976	no
PBANKA_0835500	PBANKA_0835500.1		conserved Plasmodium protein, unknown function	137.749	120.933	-0.187834	0.39295	0.747663	no
PBANKA_0835600	PBANKA_0835600.1	PKAc	cAMP-dependent protein kinase catalytic subunit	50.6069	50.8665	0.00738085	0.9749	0.993322	no
PBANKA_0835700	PBANKA_0835700.1		conserved Plasmodium protein, unknown function	27.36	26.3629	-0.0535613	0.84905	0.967646	no
PBANKA_0835800	PBANKA_0835800.1	SNRPB2	U2 small nuclear ribonucleoprotein B'', putative	203.471	210.373	0.0481254	0.8361	0.964257	no
PBANKA_0835900	PBANKA_0835900.1	KSH1	protein kish, putative	954.479	1087.14	0.187749	0.4761	0.810028	no
PBANKA_0836000	PBANKA_0836000.1	VPS33	vacuolar protein sorting-associated protein 33, putative	27.7181	27.7477	0.00153915	0.9939	0.996539	no
PBANKA_0836100	PBANKA_0836100.1		phosphatidylinositol N-acetylglucosaminyltransferase subunit P, putative	223.037	206.591	-0.110511	0.67285	0.912976	no
PBANKA_0836200	PBANKA_0836200.1		conserved Plasmodium protein, unknown function	109.174	101.949	-0.0987878	0.6346	0.896215	no
PBANKA_0836300	PBANKA_0836300.1	CLAG9	cytoadherence linked asexual protein 9	167.079	200.621	0.26394	0.19525	0.517446	no
PBANKA_0836400	PBANKA_0836400.1		Plasmodium exported protein, unknown function	501.854	430.734	-0.220471	0.3627	0.72063	no
PBANKA_0836500	PBANKA_0836500.1		conserved rodent malaria protein, unknown function	42.6786	38.5889	-0.14533	0.66605	0.909442	no
PBANKA_0836550	PBANKA_0836550.1		PIR protein, pseudogene	15.1603	9.07038	-0.741067	0.27	0.620186	no
PBANKA_0836600	PBANKA_0836600.1		fam-b protein	99.3649	76.5295	-0.37672	0.19495	0.516937	no
PBANKA_0836700	PBANKA_0836700.1		fam-a protein	93.6057	89.9319	-0.0577624	0.79475	0.954698	no
PBANKA_0836900	PBANKA_0836900.1		PIR protein	4.15974	6.43113	0.628579	1	1	no
PBANKA_0837001	PBANKA_0837001.1		PIR protein	7.57997	2.48925	-1.60648	0.0417	0.194217	no
PBANKA_0837081	PBANKA_0837081.1		PIR protein	8.75546	1.38012	-2.66539	0.05185	0.225432	no
PBANKA_0837121	PBANKA_0837121.1		PIR protein	2.37366	2.32621	-0.0291338	1	1	no
PBANKA_0837141	PBANKA_0837141.1		PIR protein	17.22	21.9903	0.352784	0.3278	0.6853	no
PBANKA_0900900	PBANKA_0900900.1	Pb235	reticulocyte binding protein, putative	1.62655	2.01233	0.307054	1	1	no
PBANKA_0901000	PBANKA_0901000.1		fam-a protein	144.047	135.314	-0.0902226	0.67645	0.913776	no
PBANKA_0901100	PBANKA_0901100.1		serine/threonine protein kinase, putative	28.3297	26.0008	-0.123759	0.5746	0.868113	no
PBANKA_0901200	PBANKA_0901200.1	PEX22	peroxisome assembly protein 22, putative	134.876	130.882	-0.0433642	0.8557	0.969737	no
PBANKA_0901300	PBANKA_0901300.1	MAEBL	membrane associated erythrocyte binding-like protein	3.64883	4.24718	0.219068	1	1	no
PBANKA_0901300	PBANKA_0901300.2	MAEBL	membrane associated erythrocyte binding-like protein	12.7119	13.8004	0.118526	0.675	0.913494	no
PBANKA_0901400	PBANKA_0901400.1		ATP synthase subunit delta, mitochondrial, putative	400.708	399.521	-0.00427909	0.9846	0.994754	no
PBANKA_0901500	PBANKA_0901500.1		conserved Plasmodium protein, unknown function	38.7524	40.5249	0.064525	0.7957	0.95512	no
PBANKA_0901600	PBANKA_0901600.1	FTB	protein farnesyltransferase subunit beta, putative	21.7751	21.6872	-0.00583351	0.975	0.993322	no
PBANKA_0901700	PBANKA_0901700.1		conserved Plasmodium protein, unknown function	1444.36	1568.33	0.118793	0.6031	0.881761	no
PBANKA_0901800	PBANKA_0901800.1		conserved Plasmodium protein, unknown function	45.5261	45.6296	0.00327475	0.98595	0.994915	no
PBANKA_0901900	PBANKA_0901900.1		tubulin--tyrosine ligase, putative	49.9246	46.5539	-0.10085	0.6333	0.895701	no
PBANKA_0902000	PBANKA_0902000.1		dynein light chain, putative	92.4789	77.8024	-0.249309	0.56965	0.866061	no
PBANKA_0902100	PBANKA_0902100.1	SLARP	sporozoite and liver stage asparagine-rich protein	3.13168	2.72175	-0.202404	1	1	no
PBANKA_0902200	PBANKA_0902200.1		protein YIPF6, putative	127.676	122.891	-0.0551145	0.8276	0.962537	no
PBANKA_0902300	PBANKA_0902300.1		conserved Plasmodium protein, unknown function	10.5586	9.77659	-0.11101	0.65405	0.904179	no
PBANKA_0902400	PBANKA_0902400.1		kinesin-like protein, putative	14.9514	18.0791	0.274036	0.3297	0.68752	no
PBANKA_0902500	PBANKA_0902500.1	ORP1	oocyst rupture protein 1	53.3041	53.563	0.00698809	0.9762	0.993397	no
PBANKA_0902600	PBANKA_0902600.1	LRR10	leucine-rich repeat protein	6.32086	10.5292	0.736208	0.2486	0.592971	no
PBANKA_0902700	PBANKA_0902700.1		conserved Plasmodium protein, unknown function	5.06108	3.30243	-0.615917	1	1	no
PBANKA_0902800	PBANKA_0902800.1		conserved Plasmodium protein, unknown function	16.4482	10.0967	-0.70404	0.2848	0.639513	no
PBANKA_0902900	PBANKA_0902900.1		conserved Plasmodium protein, unknown function	1899.51	1676.56	-0.18012	0.37855	0.734878	no
PBANKA_0903000	PBANKA_0903000.1	RSA4	ribosome assembly protein 4, putative	60.7368	55.8876	-0.120043	0.58155	0.871382	no
PBANKA_0903100	PBANKA_0903100.1		conserved Plasmodium protein, unknown function	47.6693	43.8742	-0.119688	0.65055	0.90214	no
PBANKA_0903200	PBANKA_0903200.1		conserved Plasmodium protein, unknown function	14.0487	14.5646	0.0520301	0.8554	0.969647	no
PBANKA_0903300	PBANKA_0903300.1		bicoid-interacting protein BIN3, putative	11.1555	13.894	0.316711	0.44395	0.785471	no
PBANKA_0903400	PBANKA_0903400.1		conserved protein, unknown function	60.9213	60.9964	0.00177767	0.99475	0.996832	no
PBANKA_0903500	PBANKA_0903500.1	ABCB3	ABC transporter B family member 3, putative	21.2497	15.2183	-0.481634	0.0838	0.309376	no
PBANKA_0903600	PBANKA_0903600.1	DYN1	dynamin-like protein, putative	197.258	218.399	0.146881	0.4752	0.809445	no
PBANKA_0903700	PBANKA_0903700.1	CRIPT	cysteine-rich PDZ-binding protein, putative	1274.98	1293.42	0.0207138	0.9282	0.983136	no
PBANKA_0903800	PBANKA_0903800.1		serine/threonine protein kinase, putative	148.628	163.06	0.133697	0.52475	0.842135	no
PBANKA_0903900	PBANKA_0903900.1	SEC21	coatomer subunit gamma, putative	64.6335	71.0488	0.136528	0.5228	0.841014	no
PBANKA_0904000	PBANKA_0904000.1		conserved Plasmodium protein, unknown function	16.3766	16.1334	-0.0215849	0.9472	0.98802	no
PBANKA_0904100	PBANKA_0904100.1	RAB6	ras-related protein Rab-6	321.019	314.046	-0.0316824	0.88255	0.975048	no
PBANKA_0904200	PBANKA_0904200.1		conserved Plasmodium protein, unknown function	89.4341	101.103	0.176926	0.4406	0.783532	no
PBANKA_0904300	PBANKA_0904300.1	TIC20	apicoplast import protein Tic20, putative	47.8335	42.5909	-0.167475	0.57355	0.867713	no
PBANKA_0904400	PBANKA_0904400.1	TFG2	transcription initiation factor IIF subunit beta, putative	91.6224	98.9447	0.110922	0.6452	0.899702	no
PBANKA_0904500	PBANKA_0904500.1	AOS1	SUMO-activating enzyme subunit 1, putative	87.138	95.771	0.136286	0.56135	0.860568	no
PBANKA_0904600	PBANKA_0904600.1		conserved Plasmodium protein, unknown function	17.1036	19.0171	0.152996	0.5347	0.847259	no
PBANKA_0904700	PBANKA_0904700.1		60S ribosomal protein L41, putative	54999.9	55666.6	0.0173825	0.92925	0.983166	no
PBANKA_0904800	PBANKA_0904800.1		conserved Plasmodium protein, unknown function	139.451	170.397	0.289141	0.2036	0.53114	no
PBANKA_0904900	PBANKA_0904900.1		mitochondrial large subunit ribosomal protein, putative	210.043	236.77	0.172799	0.49645	0.823896	no
PBANKA_0905000	PBANKA_0905000.1	RPS21	40S ribosomal protein S21, putative	4987.3	4833.89	-0.0450745	0.83005	0.962752	no
PBANKA_0905100	PBANKA_0905100.1		ATP-dependent (S)-NAD(P)H-hydrate dehydratase, putative	28.1984	31.3737	0.15394	0.5956	0.878048	no
PBANKA_0905200	PBANKA_0905200.1	CAP93	oocyst capsule protein Cap93	56.6193	61.313	0.114898	0.5973	0.878325	no
PBANKA_0905300	PBANKA_0905300.1		conserved Plasmodium protein, unknown function	12.366	12.5785	0.0245855	0.93935	0.985782	no
PBANKA_0905400	PBANKA_0905400.1		conserved Plasmodium protein, unknown function	8.06736	10.4627	0.375088	0.53335	0.846738	no
PBANKA_0905500	PBANKA_0905500.1		conserved Plasmodium protein, unknown function	4.96823	5.28389	0.0888692	1	1	no
PBANKA_0905600	PBANKA_0905600.1		translation initiation factor eIF-1A, putative	1906.53	1938.52	0.0240051	0.911	0.980651	no
PBANKA_0905700	PBANKA_0905700.1	RPC40	DNA-directed RNA polymerases I and III subunit RPAC1, putative	81.8505	71.5663	-0.193712	0.43085	0.777637	no
PBANKA_0905800	PBANKA_0905800.1		DnaJ protein, putative	133.589	123.295	-0.115686	0.606	0.882959	no
PBANKA_0905900	PBANKA_0905900.1	AP2-O	AP2 domain transcription factor AP2-O	77.0215	73.2549	-0.0723354	0.72685	0.931406	no
PBANKA_0906000	PBANKA_0906000.1		alpha/beta hydrolase, putative	15.0856	21.8549	0.534781	0.1492	0.443245	no
PBANKA_0906100	PBANKA_0906100.1		conserved Plasmodium protein, unknown function	11.1942	10.5422	-0.0865737	0.8313	0.963133	no
PBANKA_0906200	PBANKA_0906200.1		conserved Plasmodium protein, unknown function	291.942	273.287	-0.0952652	0.6516	0.902757	no
PBANKA_0906300	PBANKA_0906300.1		methyltransferase, putative	39.6802	37.1777	-0.0939841	0.71015	0.925908	no
PBANKA_0906400	PBANKA_0906400.1		60S ribosomal protein L35ae, putative	3230.26	2975.09	-0.118716	0.5579	0.858412	no
PBANKA_0906500	PBANKA_0906500.1		60S ribosomal protein L28, putative	3609.87	3427.4	-0.0748302	0.7169	0.927392	no
PBANKA_0906600	PBANKA_0906600.1	CPO	coproporphyrinogen-III oxidase, putative	112.171	105.673	-0.0860923	0.6911	0.919441	no
PBANKA_0906700	PBANKA_0906700.1		conserved Plasmodium protein, unknown function	28.7195	29.1852	0.023209	0.9183	0.981633	no
PBANKA_0906800	PBANKA_0906800.1		conserved Plasmodium protein, unknown function	6.43605	6.25894	-0.0402569	1	1	no
PBANKA_0906900	PBANKA_0906900.1		conserved Plasmodium protein, unknown function	67.5836	72.5189	0.101684	0.62105	0.889261	no
PBANKA_0907000	PBANKA_0907000.1		conserved Plasmodium protein, unknown function	41.3626	40.6069	-0.0266032	0.9114	0.980651	no
PBANKA_0907100	PBANKA_0907100.1	IMC1b	inner membrane complex protein 1b	250.696	247.179	-0.0203855	0.9225	0.982279	no
PBANKA_0907200	PBANKA_0907200.1		EELM2 domain-containing protein, putative	51.132	49.9845	-0.0327471	0.8917	0.976773	no
PBANKA_0907300	PBANKA_0907300.1		OTU domain-containing protein, putative	153.523	147.423	-0.0584882	0.79155	0.953447	no
PBANKA_0907400	PBANKA_0907400.1	DPM1	dolichol-phosphate mannosyltransferase, putative	35.6036	24.7436	-0.524967	0.13575	0.418132	no
PBANKA_0907500	PBANKA_0907500.1		conserved Plasmodium protein, unknown function	64.396	69.1047	0.101815	0.69875	0.922261	no
PBANKA_0907600	PBANKA_0907600.1	PIGH	phosphatidylinositol N-acetylglucosaminyltransferase subunit H, putative	51.7027	47.4508	-0.123808	0.67175	0.912624	no
PBANKA_0907700	PBANKA_0907700.1		conserved Plasmodium protein, unknown function	24.4805	24.7592	0.0163322	0.94695	0.98802	no
PBANKA_0907800	PBANKA_0907800.1		conserved Apicomplexan protein, unknown function	248.358	257.05	0.0496284	0.85285	0.968669	no
PBANKA_0907900	PBANKA_0907900.1		conserved Plasmodium protein, unknown function	98.808	104.305	0.0781037	0.7158	0.926702	no
PBANKA_0908000	PBANKA_0908000.1		conserved Plasmodium protein, unknown function	54.939	54.7355	-0.00535277	0.981	0.993993	no
PBANKA_0908100	PBANKA_0908100.1		conserved Plasmodium protein, unknown function	21.0728	21.6738	0.0405667	0.8622	0.971217	no
PBANKA_0908200	PBANKA_0908200.1		conserved Plasmodium protein, unknown function	62.5955	72.3228	0.208392	0.34845	0.706549	no
PBANKA_0908300	PBANKA_0908300.1		conserved Plasmodium protein, unknown function	41.3946	39.9628	-0.0507863	0.8095	0.95751	no
PBANKA_0908400	PBANKA_0908400.1		conserved Plasmodium protein, unknown function	3.85971	2.7837	-0.471488	1	1	no
PBANKA_0908500	PBANKA_0908500.1	MyoK	myosin K, putative	13.4741	14.473	0.103167	0.6855	0.916982	no
PBANKA_0908600	PBANKA_0908600.1		conserved Plasmodium protein, unknown function	65.932	59.7259	-0.142622	0.643	0.899007	no
PBANKA_0908700	PBANKA_0908700.1		P-loop containing nucleoside triphosphate hydrolase, putative	56.4446	51.8213	-0.12329	0.6277	0.892397	no
PBANKA_0908800	PBANKA_0908800.1		conserved Plasmodium protein, unknown function	158.222	150.219	-0.0748861	0.7329	0.934155	no
PBANKA_0908900	PBANKA_0908900.1		V-type proton ATPase subunit F, putative	655.738	691.779	0.0771918	0.72275	0.929938	no
PBANKA_0909000	PBANKA_0909000.1	CA	carbonic anhydrase, putative	4.38568	4.85543	0.146801	1	1	no
PBANKA_0909100	PBANKA_0909100.1	EMC8	conserved protein, unknown function	236.543	230.224	-0.0390671	0.86085	0.971162	no
PBANKA_0909200	PBANKA_0909200.1		conserved Plasmodium protein, unknown function	12.2616	13.3725	0.12513	0.59245	0.877141	no
PBANKA_0909300	PBANKA_0909300.1		adrenodoxin reductase, putative	19.3346	18.9621	-0.0280647	0.9268	0.982922	no
PBANKA_0909400	PBANKA_0909400.1		conserved Plasmodium protein, unknown function	13.1414	14.3754	0.129482	0.68355	0.916451	no
PBANKA_0909500	PBANKA_0909500.1		AAA family ATPase, putative	46.494	44.0545	-0.077753	0.7478	0.940783	no
PBANKA_0909600	PBANKA_0909600.1	ApiAP2	AP2 domain transcription factor, putative	107.71	124.873	0.213314	0.2894	0.64565	no
PBANKA_0909700	PBANKA_0909700.1		VPS9 domain-containing protein, putative	59.4757	57.9359	-0.0378425	0.8811	0.974879	no
PBANKA_0909800	PBANKA_0909800.1		RNA-binding protein, putative	14.9577	17.1632	0.198426	0.4004	0.754238	no
PBANKA_0909900	PBANKA_0909900.1		WD repeat-containing protein, putative	62.4632	70.4201	0.172981	0.40495	0.757638	no
PBANKA_0910000	PBANKA_0910000.1		conserved Plasmodium protein, unknown function	27.8529	26.7146	-0.0601971	0.7836	0.950735	no
PBANKA_0910100	PBANKA_0910100.1		beta-catenin-like protein 1, putative	76.0426	74.9102	-0.0216456	0.9252	0.982889	no
PBANKA_0910200	PBANKA_0910200.1	PPM2	protein phosphatase PPM2	233.201	267.064	0.195616	0.34495	0.703377	no
PBANKA_0910300	PBANKA_0910300.1	GCalpha	guanylyl cyclase, putative	7.45061	8.21218	0.140406	0.5402	0.850337	no
PBANKA_0910400	PBANKA_0910400.1		conserved Plasmodium protein, unknown function	13.5727	16.0155	0.238758	0.70905	0.92558	no
PBANKA_0910600	PBANKA_0910600.1	URM1	ubiquitin-related modifier 1, putative	74.0863	60.7117	-0.287231	0.4544	0.792604	no
PBANKA_0910700	PBANKA_0910700.1		conserved Plasmodium protein, unknown function	5.89976	5.55731	-0.0862712	1	1	no
PBANKA_0910800	PBANKA_0910800.1		conserved Plasmodium protein, unknown function	7.26874	8.12296	0.160302	0.66345	0.908659	no
PBANKA_0910900	PBANKA_0910900.1	SPELD	sporozoite surface protein essential for liver stage development	38.5318	33.3499	-0.208366	0.6119	0.885597	no
PBANKA_0911000	PBANKA_0911000.1		calcium-binding protein, putative	11.9508	12.3282	0.0448521	0.8936	0.977377	no
PBANKA_0911100	PBANKA_0911100.1		conserved Plasmodium protein, unknown function	15.3783	15.4203	0.00393885	0.9762	0.993397	no
PBANKA_0911200	PBANKA_0911200.1		apicoplast ribosomal protein S14p/S29e precursor, putative	137.768	137.85	0.000863008	0.98865	0.995597	no
PBANKA_0911300	PBANKA_0911300.1		UVB-resistance protein UVR8 homologue, putative	75.2466	80.0232	0.0887922	0.689	0.918616	no
PBANKA_0911400	PBANKA_0911400.1		CLPTM1 domain-containing protein, putative	68.7908	71.7196	0.0601506	0.786	0.951816	no
PBANKA_0911500	PBANKA_0911500.1	AEP	apical exonemal protein, putative	26.2671	26.3074	0.00221082	0.98455	0.994739	no
PBANKA_0911600	PBANKA_0911600.1		mitochondrial ribosomal protein S9 precursor, putative	103.483	117.772	0.186604	0.4307	0.777487	no
PBANKA_0911650	PBANKA_0911650.1		U2 spliceosomal RNA	10223.3	15380.4	0.589231	0.0138	0.087967	no
PBANKA_0911700	PBANKA_0911700.1	SUB2	subtilisin-like protease 2	35.726	36.1636	0.0175644	0.93455	0.984504	no
PBANKA_0911800	PBANKA_0911800.1		DnaJ protein, putative	149.799	154.071	0.0405646	0.85245	0.96856	no
PBANKA_0911900	PBANKA_0911900.1		conserved Plasmodium protein, unknown function	87.5737	91.7209	0.0667528	0.7683	0.947672	no
PBANKA_0912000	PBANKA_0912000.1		conserved Plasmodium protein, unknown function	91.6029	81.3387	-0.171451	0.4027	0.755843	no
PBANKA_0912100	PBANKA_0912100.1	CK1	casein kinase 1, putative	741.991	839.464	0.178066	0.38145	0.737313	no
PBANKA_0912200	PBANKA_0912200.1	SRP72	signal recognition particle subunit SRP72, putative	76.1995	80.075	0.0715698	0.7376	0.93661	no
PBANKA_0912300	PBANKA_0912300.1	TSN	tudor staphylococcal nuclease, putative	157.949	153.584	-0.0404296	0.8459	0.967244	no
PBANKA_0912400	PBANKA_0912400.1		conserved Plasmodium protein, unknown function	20.2832	14.5184	-0.482405	0.0768	0.291751	no
PBANKA_0912500	PBANKA_0912500.1		conserved Plasmodium protein, unknown function	115.073	131.537	0.192911	0.37755	0.734067	no
PBANKA_0912600	PBANKA_0912600.1		conserved Plasmodium protein, unknown function	13.1347	15.1174	0.202828	0.3428	0.701335	no
PBANKA_0912700	PBANKA_0912700.1		3-oxo-5-alpha-steroid 4-dehydrogenase, putative	406.732	444.778	0.129006	0.53585	0.848001	no
PBANKA_0912800	PBANKA_0912800.1		conserved Plasmodium protein, unknown function	49.1231	53.1925	0.114823	0.768	0.947547	no
PBANKA_0912900	PBANKA_0912900.1		conserved Plasmodium protein, unknown function	282.138	173.851	-0.69855	0.0816	0.304544	no
PBANKA_0913000	PBANKA_0913000.1		condensin-2 complex subunit D3, putative	16.6447	18.2972	0.136561	0.56545	0.86338	no
PBANKA_0913100	PBANKA_0913100.1		conserved Plasmodium protein, unknown function	50.5128	48.8484	-0.0483382	0.85285	0.968669	no
PBANKA_0913200	PBANKA_0913200.1		conserved Plasmodium membrane protein, unknown function	94.6702	96.7747	0.0317199	0.88365	0.975287	no
PBANKA_0913300	PBANKA_0913300.1		regulator of chromosome condensation, putative	21.8909	19.9219	-0.135976	0.5807	0.871275	no
PBANKA_0913400	PBANKA_0913400.1	PPM8	protein phosphatase PPM8	485.52	521.623	0.103478	0.618	0.887924	no
PBANKA_0913500	PBANKA_0913500.1		PQ-loop repeat-containing protein	46.5493	55.018	0.241146	0.4248	0.772667	no
PBANKA_0913600	PBANKA_0913600.1		conserved Plasmodium protein, unknown function	10.1652	10.3806	0.0302493	0.9277	0.983136	no
PBANKA_0913700	PBANKA_0913700.1		coatomer subunit delta, putative	170.91	181.386	0.0858232	0.6864	0.917416	no
PBANKA_0913800	PBANKA_0913800.1	RPA2	DNA-directed RNA polymerase I subunit RPA2, putative	49.5547	47.5676	-0.0590414	0.7816	0.950074	no
PBANKA_0913900	PBANKA_0913900.1		alpha/beta hydrolase, putative	13.2383	13.7224	0.0518101	0.83415	0.963732	no
PBANKA_0914000	PBANKA_0914000.1		conserved Plasmodium protein, unknown function	160.456	183.561	0.194077	0.41855	0.767665	no
PBANKA_0914100	PBANKA_0914100.1		conserved Plasmodium protein, unknown function	16.6633	17.1112	0.0382647	0.8653	0.971597	no
PBANKA_0914200	PBANKA_0914200.1		conserved Plasmodium protein, unknown function	42.1931	39.7783	-0.085023	0.69115	0.919441	no
PBANKA_0914300	PBANKA_0914300.1		protein disulfide isomerase related protein, putative	171.346	176.718	0.0445399	0.82785	0.962594	no
PBANKA_0914400	PBANKA_0914400.1	UIS24	heat shock protein 70, putative	538.823	581.48	0.109917	0.59955	0.880055	no
PBANKA_0914500	PBANKA_0914500.1		conserved Plasmodium protein, unknown function	27.1984	27.8871	0.0360739	0.86855	0.972202	no
PBANKA_0914600	PBANKA_0914600.1		RNA (uracil-5-)methyltransferase, putative	159.673	159.16	-0.00463869	0.9831	0.994218	no
PBANKA_0914700	PBANKA_0914700.1		FHA domain-containing protein, putative	89.2739	86.2447	-0.0498014	0.81605	0.959681	no
PBANKA_0914800	PBANKA_0914800.1		conserved Plasmodium protein, unknown function	15.6515	12.7469	-0.296152	0.38055	0.736568	no
PBANKA_0914900	PBANKA_0914900.1		conserved Plasmodium protein, unknown function	22.5543	23.1866	0.0398867	0.9058	0.980137	no
PBANKA_0915000	PBANKA_0915000.1	AMA1	apical membrane antigen 1	16.2662	14.8255	-0.133802	0.6791	0.914227	no
PBANKA_0915100	PBANKA_0915100.1	CDC50B	LEM3/CDC50 family protein, putative	16.3343	12.8012	-0.351626	0.344	0.702491	no
PBANKA_0915200	PBANKA_0915200.1		conserved Plasmodium protein, unknown function	52.5843	53.2476	0.0180848	0.93025	0.983166	no
PBANKA_0915300	PBANKA_0915300.1		conserved Plasmodium protein, unknown function	80.6755	83.7349	0.0536968	0.79035	0.953082	no
PBANKA_0915400	PBANKA_0915400.1		conserved Plasmodium protein, unknown function	4742.57	3847.43	-0.301777	0.5737	0.867713	no
PBANKA_0915500	PBANKA_0915500.1	GCVH	glycine cleavage system H protein, putative	53.3008	52.088	-0.0332062	0.91915	0.981633	no
PBANKA_0915600	PBANKA_0915600.1	AQP	aquaglyceroporin	142.839	125.153	-0.1907	0.3998	0.753751	no
PBANKA_0915700	PBANKA_0915700.1		50S ribosomal protein L2, putative	53.7856	47.106	-0.191308	0.44705	0.787142	no
PBANKA_0915800	PBANKA_0915800.1	PRP38A	pre-mRNA-splicing factor 38A, putative	52.354	49.4823	-0.081389	0.75645	0.943703	no
PBANKA_0915900	PBANKA_0915900.1		amino acid transporter, putative	3.28059	3.41583	0.0582841	1	1	no
PBANKA_0916000	PBANKA_0916000.1		conserved Plasmodium protein, unknown function	33.8128	34.0945	0.0119689	0.95825	0.989517	no
PBANKA_0916100	PBANKA_0916100.1		nucleic acid binding protein, putative	218.471	212.755	-0.0382441	0.8627	0.971381	no
PBANKA_0916200	PBANKA_0916200.1	TCP1	T-complex protein 1 subunit alpha, putative	425.047	482.971	0.184313	0.36835	0.726076	no
PBANKA_0916400	PBANKA_0916400.1		ubiquitin-like protein, putative	112.469	122.274	0.120591	0.56935	0.865864	no
PBANKA_0916500	PBANKA_0916500.1		conserved Plasmodium protein, unknown function	2.24321	2.19831	-0.0291724	1	1	no
PBANKA_0916600	PBANKA_0916600.1		oxysterol-binding protein, putative	23.221	20.4696	-0.181945	0.4479	0.78797	no
PBANKA_0916650	PBANKA_0916650.1		conserved Plasmodium protein, unknown function	57.3735	48.8153	-0.233052	0.52675	0.843538	no
PBANKA_0916700	PBANKA_0916700.1		conserved Plasmodium protein, unknown function	667.338	650.768	-0.0362737	0.86295	0.971568	no
PBANKA_0916800	PBANKA_0916800.1		conserved Plasmodium protein, unknown function	3.35222	3.94168	0.233692	1	1	no
PBANKA_0916900	PBANKA_0916900.1		conserved Plasmodium protein, unknown function	31.476	34.6456	0.138419	0.61215	0.885597	no
PBANKA_0917000	PBANKA_0917000.1		conserved Plasmodium protein, unknown function	40.7629	34.8462	-0.226255	0.40645	0.759059	no
PBANKA_0917100	PBANKA_0917100.1		serpentine receptor, putative	11.2032	11.6125	0.0517692	0.88975	0.976491	no
PBANKA_0917200	PBANKA_0917200.1		RNA-binding protein s1, putative	191.618	174.176	-0.137688	0.58715	0.87475	no
PBANKA_0917300	PBANKA_0917300.1		conserved Plasmodium protein, unknown function	10.0597	11.7208	0.220476	0.4388	0.781962	no
PBANKA_0917400	PBANKA_0917400.1	PF16	armadillo repeat protein PF16	45.2086	51.5664	0.189833	0.448	0.788041	no
PBANKA_0917500	PBANKA_0917500.1	SMC1	structural maintenance of chromosomes protein 1, putative	57.0533	60.0076	0.0728352	0.72995	0.932755	no
PBANKA_0917700	PBANKA_0917700.1		methyltransferase, putative	70.0883	64.7096	-0.115194	0.59555	0.878048	no
PBANKA_0917800	PBANKA_0917800.1	COG2	conserved oligomeric Golgi complex subunit 2, putative	36.4065	37.0795	0.0264245	0.91	0.980651	no
PBANKA_0917900	PBANKA_0917900.1	RPT5	26S protease regulatory subunit 6A, putative	255.434	274.484	0.103775	0.61445	0.885983	no
PBANKA_0917980	PBANKA_0917980.1		small nucleolar RNA snoR14a	291.315	227.95	-0.353867	0.80355	0.956364	no
PBANKA_0917990	PBANKA_0917990.1		small nucleolar RNA snoR13	223.643	90.6161	-1.30336	0.48265	0.813924	no
PBANKA_0918000	PBANKA_0918000.1		60S acidic ribosomal protein P0, putative	1736.28	1716.29	-0.0166996	0.9357	0.984862	no
PBANKA_0918100	PBANKA_0918100.1	RPL38	60S ribosomal protein L38, putative	3454.82	3277.51	-0.0760121	0.7228	0.929938	no
PBANKA_0918200	PBANKA_0918200.1		phosphoacetylglucosamine mutase, putative	10.6531	9.84349	-0.114027	0.7336	0.934364	no
PBANKA_0918300	PBANKA_0918300.1	MFR5	major facilitator superfamily-related transporter, putative	274.09	290.115	0.0819751	0.69195	0.919809	no
PBANKA_0918400	PBANKA_0918400.1		conserved Plasmodium protein, unknown function	28.924	30.7882	0.0901139	0.78605	0.951816	no
PBANKA_0918500	PBANKA_0918500.1		conserved Plasmodium protein, unknown function	95.3825	87.2964	-0.127801	0.643	0.899007	no
PBANKA_0918600	PBANKA_0918600.1		phosphatidylinositol-4-phosphate 5-kinase, putative	21.153	21.5403	0.0261732	0.9154	0.98124	no
PBANKA_0918700	PBANKA_0918700.1		A/G-specific adenine glycosylase, putative	24.5113	22.7199	-0.109493	0.6906	0.919396	no
PBANKA_0918800	PBANKA_0918800.1	NOP2	rRNA (cytosine-C(5))-methyltransferase, putative	64.8142	56.6628	-0.193909	0.38975	0.744783	no
PBANKA_0918900	PBANKA_0918900.1		conserved Plasmodium protein, unknown function	7.49282	6.64513	-0.173212	0.5365	0.848281	no
PBANKA_0919000	PBANKA_0919000.1	RPN7	26S proteasome regulatory subunit RPN7, putative	341.38	366.593	0.102801	0.6178	0.88791	no
PBANKA_0919100	PBANKA_0919100.1	PV1	parasitophorous vacuolar protein 1	906.26	931.088	0.0389915	0.8549	0.969425	no
PBANKA_0919200	PBANKA_0919200.1		fam-d protein	367.485	344.471	-0.0933011	0.65005	0.901951	no
PBANKA_0919300	PBANKA_0919300.1		spermidine synthase, putative	483.986	468.788	-0.0460308	0.8282	0.962631	no
PBANKA_0919400	PBANKA_0919400.1		conserved Plasmodium protein, unknown function	40.1935	36.7535	-0.12908	0.6002	0.880154	no
PBANKA_0919500	PBANKA_0919500.1	GPI8	GPI-anchor transamidase, putative	21.6327	24.5433	0.182121	0.5702	0.866393	no
PBANKA_0919600	PBANKA_0919600.1	NOT2	CCR4-NOT transcription complex subunit 2, putative	143.789	153.494	0.0942238	0.65305	0.903596	no
PBANKA_0919700	PBANKA_0919700.1		conserved protein, unknown function	29.2584	29.02	-0.0118023	0.96605	0.99139	no
PBANKA_0919800	PBANKA_0919800.1	FPPS/GGPPS	bifunctional farnesyl/geranylgeranyl diphosphate synthase, putative	200.347	205.33	0.035448	0.86555	0.971597	no
PBANKA_0919900	PBANKA_0919900.1	PFK11	ATP-dependent 6-phosphofructokinase, putative	54.1574	54.9801	0.0217497	0.9246	0.982821	no
PBANKA_0920000	PBANKA_0920000.1	MBF1	multiprotein-bridging factor 1, putative	346.694	336.638	-0.0424621	0.8473	0.967367	no
PBANKA_0920100	PBANKA_0920100.1		prefoldin subunit 5, putative	188.584	169.767	-0.151648	0.5047	0.8301	no
PBANKA_0920300	PBANKA_0920300.1		conserved Plasmodium protein, unknown function	47.0517	53.1744	0.176485	0.44345	0.785275	no
PBANKA_0920400	PBANKA_0920400.1		conserved Plasmodium protein, unknown function	45.6536	50.1582	0.135756	0.51375	0.835127	no
PBANKA_0920500	PBANKA_0920500.1		conserved Plasmodium protein, unknown function	68.6752	67.3068	-0.029036	0.89875	0.978372	no
PBANKA_0920600	PBANKA_0920600.1		conserved Plasmodium protein, unknown function	73.0259	74.4302	0.0274801	0.8993	0.978634	no
PBANKA_0920700	PBANKA_0920700.1		conserved Plasmodium protein, unknown function	31.0171	34.337	0.1467	0.60135	0.880862	no
PBANKA_0920800	PBANKA_0920800.1		CRAL/TRIO domain-containing protein, putative	507.135	546.917	0.108953	0.5971	0.878211	no
PBANKA_0920900	PBANKA_0920900.1		protein disulfide-isomerase, putative	487.783	455.146	-0.0999107	0.6291	0.893193	no
PBANKA_0921000	PBANKA_0921000.1		conserved Plasmodium protein, unknown function	48.9899	49.7826	0.0231571	0.96455	0.99126	no
PBANKA_0921100	PBANKA_0921100.1		tRNA (guanine-N(7)-)-methyltransferase, putative	80.1865	69.2361	-0.211834	0.4014	0.755081	no
PBANKA_0921200	PBANKA_0921200.1		conserved Plasmodium protein, unknown function	268.353	305.028	0.184813	0.6304	0.893845	no
PBANKA_0921300	PBANKA_0921300.1		deoxyuridine 5'-triphosphate nucleotidohydrolase, putative	281.715	293.998	0.0615719	0.79085	0.953164	no
PBANKA_0921400	PBANKA_0921400.1		protein phosphatase, putative	227.183	187.646	-0.275837	0.20375	0.531338	no
PBANKA_0921500	PBANKA_0921500.1	SNRPF	small nuclear ribonucleoprotein F, putative	2387.91	2318.01	-0.0428635	0.83935	0.965384	no
PBANKA_0921600	PBANKA_0921600.1		RNA-binding protein, putative	52.7232	52.2041	-0.0142754	0.9504	0.98802	no
PBANKA_0921700	PBANKA_0921700.1	ATG23	autophagy-related protein 23, putative	104.393	108.169	0.0512631	0.8072	0.95684	no
PBANKA_0921800	PBANKA_0921800.1		steryl ester hydrolase, putative	206.619	201.524	-0.0360253	0.86465	0.971597	no
PBANKA_0921900	PBANKA_0921900.1		conserved Plasmodium protein, unknown function	36.9091	32.259	-0.194278	0.3943	0.748887	no
PBANKA_0922000	PBANKA_0922000.1		DnaJ protein, putative	105.665	94.9288	-0.154581	0.491	0.819923	no
PBANKA_0922100	PBANKA_0922100.1	RPS18	40S ribosomal protein S18, putative	3511.27	3384.07	-0.0532347	0.79515	0.954739	no
PBANKA_0922200	PBANKA_0922200.1	ATG7	autophagy-related protein 7, putative	19.4657	21.3436	0.132873	0.5911	0.876391	no
PBANKA_0922300	PBANKA_0922300.1	ThrRS	threonine--tRNA ligase, putative	111.838	108.81	-0.0395956	0.8489	0.967609	no
PBANKA_0922400	PBANKA_0922400.1		conserved Plasmodium protein, unknown function	298.238	338.372	0.182147	0.49415	0.822086	no
PBANKA_0922500	PBANKA_0922500.1		kelch domain-containing protein, putative	240.621	259.787	0.110566	0.5932	0.87733	no
PBANKA_0922600	PBANKA_0922600.1		kelch domain-containing protein, putative	11.7025	13.0963	0.162345	0.6336	0.895948	no
PBANKA_0922700	PBANKA_0922700.1		conserved Plasmodium protein, unknown function	412.424	425.6	0.0453698	0.8766	0.973759	no
PBANKA_0922800	PBANKA_0922800.1	SNRPD1	small nuclear ribonucleoprotein Sm D1, putative	637.19	602.309	-0.0812219	0.71545	0.926568	no
PBANKA_0922900	PBANKA_0922900.1	TIM44	mitochondrial import inner membrane translocase subunit TIM44, putative	146.974	158.508	0.109	0.60585	0.882959	no
PBANKA_0923000	PBANKA_0923000.1	mtRNAP	DNA-directed RNA polymerase, putative	40.4764	36.9773	-0.130442	0.5454	0.852353	no
PBANKA_0923100	PBANKA_0923100.1		conserved Plasmodium protein, unknown function	54.2185	55.2638	0.0275503	0.91735	0.981363	no
PBANKA_0923200	PBANKA_0923200.1	ICAP2	conserved Apicomplexan protein, unknown function	48.1906	51.4093	0.0932764	0.71045	0.925908	no
PBANKA_0923300	PBANKA_0923300.1		conserved Plasmodium protein, unknown function	600.758	573.698	-0.0664929	0.74265	0.938828	no
PBANKA_0923400	PBANKA_0923400.1	RPL35	60S ribosomal protein L35, putative	3693.49	3512.85	-0.0723432	0.71165	0.926152	no
PBANKA_0923500	PBANKA_0923500.1	RRS1	ribosome biogenesis regulatory protein, putative	226.01	203.439	-0.15179	0.47965	0.812146	no
PBANKA_0923600	PBANKA_0923600.1	MGE1	GrpE protein homolog, mitochondrial, putative	185.827	180.171	-0.0445905	0.8424	0.966205	no
PBANKA_0923700	PBANKA_0923700.1	EK	ethanolamine kinase, putative	56.9003	56.4234	-0.012144	0.962	0.990219	no
[truncated: 2,913 more rows]

## Sheet: (B) Δc43 vs c507 @ 24 hpbf
Dataset S1. RNAseq transcription profiling of P. berghei Δc43 and c507 lines in the A. coluzzii midgut Transcription profiles are assessed at (A) 1 hpbf and (B) 24 hpbf. FPKM is transcript abundance quantified as fragments per kilobase per million reads in each of the Δc43 and c507 parasite lines. The log2‐transformed ratio of Δc43 to c507 FPKM data for each gene is shown (log2 (Δc43/c507)). P va…
Gene ID	Transcript ID	Gene name	Gene product description	FPKM c507	FPKM Δc43	log2 (Δc43/c507)	P value	q value	significance
PBANKA_1119200	PBANKA_1119200.1	PIMMS43	hypothetical protein, conserved	4088.53	59.0533	-6.11342	5e-05	0.000901508	yes
PBANKA_1465100	PBANKA_1465100.1			121.485	3.59064	-5.08039	0.0001	0.00166787	yes
PBANKA_0200600	PBANKA_0200600.1			80.549	4.9529	-4.02352	5e-05	0.000901508	yes
PBANKA_1146761	PBANKA_1146761.1			18.3679	1.36039	-3.75509	0.0004	0.00546223	yes
PBANKA_0400500	PBANKA_0400500.1			17.8147	2.07764	-3.10005	5e-05	0.000901508	yes
PBANKA_0700741	PBANKA_0700741.1			19802.2	2595.34	-2.93166	5e-05	0.000901508	yes
PBANKA_1245861	PBANKA_1245861.1			129.071	26.2789	-2.29619	5e-05	0.000901508	yes
PBANKA_0104200	PBANKA_0104200.1		calcium-binding protein, putative	46.8104	11.0511	-2.08263	0.0052	0.042573	yes
PBANKA_1142000	PBANKA_1142000.1		hypothetical protein, conserved	45.1305	10.8748	-2.05312	0.00635	0.0495569	yes
PBANKA_1040200	PBANKA_1040200.1			21.4813	5.78074	-1.89376	0.00235	0.023085	yes
PBANKA_0500700	PBANKA_0500700.1			52.5785	14.4388	-1.86452	0.0001	0.00166787	yes
PBANKA_0901300	PBANKA_0901300.1	MAEBL	Nucleosomal binding protein 1, putative; merozoite adhesive erythrocytic binding protein; merozoite surface protein 3	12.8276	3.72656	-1.78334	0.00275	0.0261464	yes
PBANKA_0603900	PBANKA_0603900.1	HADO	HAD domain ookinete protein, putative	168.114	60.5976	-1.47211	5e-05	0.000901508	yes
PBANKA_0412600	PBANKA_0412600.1		hypothetical protein, conserved	24.6354	9.51938	-1.37179	0.0008	0.00971782	yes
PBANKA_0716800	PBANKA_0716800.1			552.549	223.162	-1.30801	5e-05	0.000901508	yes
PBANKA_1320000	PBANKA_1320000.1		hypothetical protein, conserved	34.6481	14.1449	-1.29249	0.0002	0.00306339	yes
PBANKA_1143200	PBANKA_1143200.1		hypothetical protein, conserved	23.3293	9.65388	-1.27296	0.0045	0.0381027	yes
PBANKA_0603500	PBANKA_0603500.1		cytidine deaminase, putative	68.823	29.511	-1.22164	5e-05	0.000901508	yes
PBANKA_1460000	PBANKA_1460000.1	PKB	rac-beta serine/threonine protein kinase, putative	88.3227	37.9491	-1.21872	5e-05	0.000901508	yes
PBANKA_1006400	PBANKA_1006400.1		hypothetical protein, conserved	1131.26	493.572	-1.1966	5e-05	0.000901508	yes
PBANKA_0836800	PBANKA_0836800.1	EMAP1		553.356	243.026	-1.18709	0.00015	0.00237616	yes
PBANKA_0201700	PBANKA_0201700.1		hypothetical protein, conserved	6200.97	2790.03	-1.15222	5e-05	0.000901508	yes
PBANKA_1006500	PBANKA_1006500.1	KAE1	tRNA N6-adenosine threonylcarbamoyltransferase, putative	112.587	52.2786	-1.10675	5e-05	0.000901508	yes
PBANKA_0824200	PBANKA_0824200.1	PLP3	perforin-like protein 1; perforin-like protein 3	110.645	51.5512	-1.10186	5e-05	0.000901508	yes
PBANKA_0613900	PBANKA_0613900.1		hypothetical protein, conserved	81.7369	38.264	-1.095	5e-05	0.000901508	yes
PBANKA_0921900	PBANKA_0921900.1		hypothetical protein, conserved	158.053	74.2927	-1.08911	5e-05	0.000901508	yes
PBANKA_1222700	PBANKA_1222700.1		hypothetical protein, conserved	77.8406	36.684	-1.08537	5e-05	0.000901508	yes
PBANKA_1146241	PBANKA_1146241.1			32.4202	15.3006	-1.0833	0.0046	0.0387778	yes
PBANKA_0821300	PBANKA_0821300.1		hypothetical protein, conserved	15.3051	7.23969	-1.08002	0.0004	0.00546223	yes
PBANKA_0603400	PBANKA_0603400.1		hypothetical protein, conserved	427.598	202.735	-1.07666	5e-05	0.000901508	yes
PBANKA_1015200	PBANKA_1015200.1	DPH2	diphthamide synthesis protein, putative	766.553	367.412	-1.06099	5e-05	0.000901508	yes
PBANKA_1017000	PBANKA_1017000.1	MIT3	CorA-like Mg2+ transporter protein, putative; RNA splicing protein MRS2, mitochondrial precursor, putative	484.411	234.5	-1.04664	5e-05	0.000901508	yes
PBANKA_0609600	PBANKA_0609600.1		heat shock protein, class I, putative	1498.5	725.529	-1.04641	5e-05	0.000901508	yes
PBANKA_1106900	PBANKA_1106900.1	PIMMS2	hypothetical protein, conserved	449.195	218.889	-1.03714	5e-05	0.000901508	yes
PBANKA_1422800	PBANKA_1422800.1		hypothetical protein, conserved	480.978	236.036	-1.02696	5e-05	0.000901508	yes
PBANKA_0412900	PBANKA_0412900.1	CTRP	circumsporozoite- and TRAP-related protein, putative	1233.35	605.65	-1.02602	0.00015	0.00237616	yes
PBANKA_1129800	PBANKA_1129800.1		hypothetical protein, conserved	960.508	474.131	-1.01851	5e-05	0.000901508	yes
PBANKA_1450800	PBANKA_1450800.1		hypothetical protein, conserved	146.176	72.1993	-1.01765	5e-05	0.000901508	yes
PBANKA_1218100	PBANKA_1218100.1	Cap380	oocyst capsule protein, putative	1550.53	769.908	-1.01	0.00465	0.0390388	yes
PBANKA_0701900	PBANKA_0701900.1	GAMA	GPI-anchored micronemal antigen, putative	762.019	378.998	-1.00763	5e-05	0.000901508	yes
PBANKA_0927900	PBANKA_0927900.1	MIT1	CorA-like Mg2+ transporter protein, putative; RNA splicing protein MRS2, mitochondrial precursor, putative	68.5799	34.2704	-1.00082	0.0005	0.00657745	yes
PBANKA_0711100	PBANKA_0711100.1		hypothetical protein, conserved	117.892	58.9698	-0.99942	0.0001	0.00166787	yes
PBANKA_0906800	PBANKA_0906800.1		hypothetical protein, conserved	142.208	71.6874	-0.988211	0.0006	0.00764082	yes
PBANKA_1117600	PBANKA_1117600.1		hypothetical protein, conserved	165.419	83.4286	-0.987509	5e-05	0.000901508	yes
PBANKA_1457700	PBANKA_1457700.1	PSOP26	hypothetical protein, conserved	1733.6	876.003	-0.984761	0.001	0.0117016	yes
PBANKA_1242900	PBANKA_1242900.1		hypothetical protein, conserved	116.391	58.9186	-0.982189	0.0001	0.00166787	yes
PBANKA_1200096	PBANKA_1200096.1			122.482	62.4669	-0.971403	0.0043	0.0369432	yes
PBANKA_1037800	PBANKA_1037800.1	SOAP	secreted ookinete adhesive protein, putative	19982.8	10289.8	-0.957546	0.00275	0.0261464	yes
PBANKA_1209500	PBANKA_1209500.1		hypothetical protein, conserved	25.3469	13.1318	-0.94874	0.00105	0.0121725	yes
PBANKA_0816500	PBANKA_0816500.1		hypothetical protein, conserved	178.145	92.8819	-0.939579	5e-05	0.000901508	yes
PBANKA_0921200	PBANKA_0921200.1		hypothetical protein, conserved	2036.67	1061.92	-0.939541	0.0004	0.00546223	yes
PBANKA_0403400	PBANKA_0403400.1		hypothetical protein, conserved	162.5	85.153	-0.932309	0.00205	0.020756	yes
PBANKA_1342000	PBANKA_1342000.1		hypothetical protein, conserved	889.266	467.114	-0.92884	5e-05	0.000901508	yes
PBANKA_1427900	PBANKA_1427900.1		histone acetyltransferase subunit NuA4, putative	385.773	202.864	-0.92724	0.00165	0.0174573	yes
PBANKA_0412400	PBANKA_0412400.1	RNF1	hypothetical protein	84.3824	44.4058	-0.926194	5e-05	0.000901508	yes
PBANKA_0715100	PBANKA_0715100.1		ubiquitin, putative	44.8821	23.6389	-0.924977	0.0055	0.044371	yes
PBANKA_0809300	PBANKA_0809300.1	PDF	peptide deformylase, putative	143.511	75.8589	-0.919775	0.0003	0.00429915	yes
PBANKA_0816200	PBANKA_0816200.1		ribonuclease H2 subunit C, putative	178.836	95.4865	-0.905267	0.0001	0.00166787	yes
PBANKA_1233200	PBANKA_1233200.1	CYC3	cyclin, putative	1391.33	742.889	-0.90525	0.0001	0.00166787	yes
PBANKA_1224600	PBANKA_1224600.1		hypothetical protein, conserved	225.802	121.41	-0.895172	0.0001	0.00166787	yes
PBANKA_0506200	PBANKA_0506200.1	UIS12	RNA-binding protein, putative	154.67	83.2855	-0.893059	5e-05	0.000901508	yes
PBANKA_0713200	PBANKA_0713200.1		hypothetical protein, conserved	135.524	73.3466	-0.885751	5e-05	0.000901508	yes
PBANKA_1243000	PBANKA_1243000.1	DHHC7	palmitoyltransferase, putative	224.28	121.437	-0.885097	0.0001	0.00166787	yes
PBANKA_1017500	PBANKA_1017500.1	UIS28	hypothetical protein, conserved	20.0473	10.8709	-0.88293	0.00255	0.0246531	yes
PBANKA_0929100	PBANKA_0929100.1		acyl-CoA-binding protein, putative	267.437	145.791	-0.875303	0.0002	0.00306339	yes
PBANKA_0916000	PBANKA_0916000.1		hypothetical protein, conserved	251.212	137.201	-0.872612	5e-05	0.000901508	yes
PBANKA_0703400	PBANKA_0703400.1			444.351	243.408	-0.868321	5e-05	0.000901508	yes
PBANKA_1006200	PBANKA_1006200.1	SIAP1	sporozoite invasion-associated protein 1, putative	471.239	260.91	-0.852906	0.0003	0.00429915	yes
PBANKA_1437800	PBANKA_1437800.1		hypothetical protein, conserved	225.95	125.133	-0.852545	0.0001	0.00166787	yes
PBANKA_1311800	PBANKA_1311800.1	UTP12	WD domain, G-beta repeat domain containing protein	72.0264	40.1029	-0.844818	0.0001	0.00166787	yes
PBANKA_1364400	PBANKA_1364400.1	IMC1f	inner membrane complex protein 1f, putative	395.943	220.936	-0.841663	0.00015	0.00237616	yes
PBANKA_1416800	PBANKA_1416800.1		hypothetical protein, conserved	34.855	19.4503	-0.841573	0.0004	0.00546223	yes
PBANKA_1200700	PBANKA_1200700.1		hypothetical protein, conserved	270.301	152.492	-0.825833	0.00015	0.00237616	yes
PBANKA_1222500	PBANKA_1222500.1	PMX	aspartyl protease, putative	527.126	297.909	-0.823277	0.00025	0.00368189	yes
PBANKA_1034500	PBANKA_1034500.1		hypothetical protein, conserved	124.905	70.6103	-0.822882	0.00075	0.00921181	yes
PBANKA_0700900	PBANKA_0700900.1	Pb235		42.9035	24.3095	-0.819576	0.0004	0.00546223	yes
PBANKA_0936600	PBANKA_0936600.1		hypothetical protein, conserved	150.957	85.9309	-0.812886	0.00035	0.00489352	yes
PBANKA_1342200	PBANKA_1342200.1		hypothetical protein, conserved	28.7114	16.4326	-0.805061	0.00305	0.0283692	yes
PBANKA_0608500	PBANKA_0608500.1		syntaxin 5, putative	112.814	64.9356	-0.79687	0.00265	0.025406	yes
PBANKA_1422900	PBANKA_1422900.1		hypothetical protein, conserved	549.337	316.297	-0.796412	0.00015	0.00237616	yes
PBANKA_0619200	PBANKA_0619200.1	PSOP1	hypothetical protein, conserved	1675.93	967.799	-0.792179	0.0011	0.0126399	yes
PBANKA_1347200	PBANKA_1347200.1		hypothetical protein, conserved	307.462	177.614	-0.791659	0.0004	0.00546223	yes
PBANKA_0413000	PBANKA_0413000.1		hypothetical protein, conserved	23.2703	13.4651	-0.789263	0.0015	0.0162537	yes
PBANKA_0827300	PBANKA_0827300.1		hypothetical protein, conserved	16.6474	9.63357	-0.789158	0.0054	0.0437363	yes
PBANKA_0618800	PBANKA_0618800.1	DBP7	conserved Plasmodium protein, unknown function; DEAD/DEAH box ATP-dependent RNA helicase, putative	118.421	68.6	-0.78764	0.0004	0.00546223	yes
PBANKA_0403300	PBANKA_0403300.1		hypothetical protein, conserved	13.8107	8.01114	-0.785704	0.00445	0.037802	yes
PBANKA_0917300	PBANKA_0917300.1		hypothetical protein, conserved	50.2223	29.3225	-0.776319	0.0016	0.017073	yes
PBANKA_0823700	PBANKA_0823700.1		hypothetical protein, conserved	14.9659	8.7422	-0.77561	0.00105	0.0121725	yes
PBANKA_0622500	PBANKA_0622500.1		exonuclease I, putative	37.9116	22.1632	-0.77447	0.0014	0.0153732	yes
PBANKA_1131300	PBANKA_1131300.1		hypothetical protein, conserved	72.8518	42.768	-0.768435	0.0042	0.0362359	yes
PBANKA_0909400	PBANKA_0909400.1			66.9679	39.432	-0.764101	0.0021	0.0211577	yes
PBANKA_1024400	PBANKA_1024400.1		calmodulin, putative	1985.6	1173.35	-0.758947	0.00085	0.0102043	yes
PBANKA_0616500	PBANKA_0616500.1		hypothetical protein, conserved	846.156	500.605	-0.757251	0.00075	0.00921181	yes
PBANKA_1228900	PBANKA_1228900.1	WARP	von Willebrand factor A domain-related protein, putative	1757.9	1041.16	-0.75566	0.00125	0.0140266	yes
PBANKA_1362700	PBANKA_1362700.1		hypothetical protein, conserved	170.822	101.187	-0.755476	0.00565	0.045339	yes
PBANKA_0810200	PBANKA_0810200.1		hypothetical protein, conserved	247.553	146.666	-0.755206	0.0005	0.00657745	yes
PBANKA_1349500	PBANKA_1349500.1		hypothetical protein, conserved	145.438	86.3297	-0.752477	0.0016	0.017073	yes
PBANKA_1227900	PBANKA_1227900.1	PWP2	hypothetical protein, conserved	135.488	80.747	-0.746683	0.00045	0.00602463	yes
PBANKA_0312800	PBANKA_0312800.1		hypothetical protein	68.7732	40.9958	-0.74637	0.0005	0.00657745	yes
PBANKA_0209800	PBANKA_0209800.1		hypothetical protein, conserved	44.0286	26.4194	-0.736844	0.00445	0.037802	yes
PBANKA_1225400	PBANKA_1225400.1	GAMER	gamete release protein, putative	3513.77	2108.92	-0.736516	0.00065	0.00817957	yes
PBANKA_1304000	PBANKA_1304000.1		hypothetical protein, conserved	79.1879	47.5713	-0.735188	0.00045	0.00602463	yes
PBANKA_1128900	PBANKA_1128900.1		hypothetical protein, conserved	112.601	67.6634	-0.734772	0.00105	0.0121725	yes
PBANKA_0608000	PBANKA_0608000.1	PBGD	porphobilinogen deaminase, putative	105.889	63.7289	-0.732536	0.0021	0.0211577	yes
PBANKA_1104900	PBANKA_1104900.1		hypothetical protein, conserved	167.245	100.896	-0.729083	0.0011	0.0126399	yes
PBANKA_0410650	PBANKA_0410650.1			404.037	245.009	-0.721653	0.0011	0.0126399	yes
PBANKA_0825000	PBANKA_0825000.1		hypothetical protein, conserved	282.64	171.706	-0.719025	0.0009	0.0107238	yes
PBANKA_0720300	PBANKA_0720300.1	EIF3M	hypothetical protein, conserved	103.242	63.0267	-0.712002	0.0028	0.0264989	yes
PBANKA_1011200	PBANKA_1011200.1		hypothetical protein, conserved	18.8738	11.5472	-0.708844	0.00435	0.0372168	yes
PBANKA_0711600	PBANKA_0711600.1	PLP5	perforin-like protein 5	125.36	77.1863	-0.699661	0.00215	0.0215631	yes
PBANKA_1110000	PBANKA_1110000.1		hypothetical protein, conserved	93.9509	58.0193	-0.695373	0.0045	0.0381027	yes
PBANKA_1462800	PBANKA_1462800.1		dimethyladenosine transferase, putative	87.5833	54.4393	-0.686008	0.00495	0.0409466	yes
PBANKA_0403600	PBANKA_0403600.1		hypothetical protein, conserved	59.9785	37.3865	-0.681928	0.00105	0.0121725	yes
PBANKA_1212900	PBANKA_1212900.1		hypothetical protein, conserved	29.049	18.1759	-0.676461	0.0054	0.0437363	yes
PBANKA_0408200	PBANKA_0408200.1	CDPK3	calcium-dependent protein kinase 4, putative; calcium-dependent protein kinase 1, putative; calcium-dependent protein kinase, putative; calcium-dependent protein kinase 3, putative	945.462	591.626	-0.676333	0.00305	0.0283692	yes
PBANKA_0305400	PBANKA_0305400.1		hypothetical protein, conserved	30.5601	19.1861	-0.671586	0.0039	0.0343919	yes
PBANKA_0832400	PBANKA_0832400.1		conserved protein, unknown function	299.812	188.274	-0.671222	0.0054	0.0437363	yes
PBANKA_0711400	PBANKA_0711400.1	PLP4	perforin-like protein 4	121.907	76.5872	-0.670611	0.00365	0.0326996	yes
PBANKA_0617500	PBANKA_0617500.1	CSL4	exosome complex component CSL4, putative	369.642	232.345	-0.669858	0.0045	0.0381027	yes
PBANKA_0808600	PBANKA_0808600.1		hypothetical protein, conserved	29.3565	18.4666	-0.668766	0.00625	0.0489762	yes
PBANKA_1006800	PBANKA_1006800.1	SOF1	ribosomal processing protein, putative	130.46	82.4319	-0.662337	0.00405	0.0353132	yes
PBANKA_0303900	PBANKA_0303900.1	PAT	pantothenate transporter, putative	246.233	156.209	-0.656545	0.0033	0.0301474	yes
PBANKA_1129700	PBANKA_1129700.1	HAS1	ATP-dependent RNA helicase HAS1, putative	278.571	176.873	-0.65533	0.00275	0.0261464	yes
PBANKA_0204100	PBANKA_0204100.1		N-acetyltransferase, putative	983.044	624.286	-0.655048	0.003	0.0280495	yes
PBANKA_1209900	PBANKA_1209900.1		hypothetical protein, conserved	1862.02	1195.16	-0.639666	0.00245	0.0238632	yes
PBANKA_0112000	PBANKA_0112000.1		syntaxin binding protein, putative	109.255	70.5625	-0.630728	0.0048	0.0399592	yes
PBANKA_0617900	PBANKA_0617900.1		ferrodoxin reductase, putative	182.932	118.19	-0.630198	0.00315	0.0290919	yes
PBANKA_1353400	PBANKA_1353400.1	PSOP7	hypothetical protein, conserved	127.893	82.9524	-0.624582	0.0054	0.0437363	yes
PBANKA_0820200	PBANKA_0820200.1	TrxL1	thioredoxin-like protein 1, putative	1073.46	697.086	-0.622854	0.00415	0.0359558	yes
PBANKA_0311900	PBANKA_0311900.1		RING zinc finger protein, putative	273.89	178.327	-0.619075	0.0041	0.0356625	yes
PBANKA_1226300	PBANKA_1226300.1		hypothetical protein, conserved	83.2578	54.3637	-0.614942	0.00585	0.046631	yes
PBANKA_0917700	PBANKA_0917700.1		hypothetical protein, conserved	111.293	73.0813	-0.606792	0.00455	0.0384353	yes
PBANKA_1006100	PBANKA_1006100.1	FEN1	flap endonuclease 1, putative	159.726	105.399	-0.599739	0.0055	0.044371	yes
PBANKA_1122700	PBANKA_1122700.1	TKL4	tyrosine kinase-like protein, putative	249.634	165.426	-0.593626	0.00515	0.04226	yes
PBANKA_1019600	PBANKA_1019600.1	VPS3	vacuolar protein sorting-associated protein 3, putative	105.122	70.3651	-0.579139	0.0062	0.0486908	yes
PBANKA_1238900	PBANKA_1238900.1		hypothetical protein, conserved	94.6707	63.4374	-0.577584	0.0062	0.0486908	yes
PBANKA_1345800	PBANKA_1345800.1		hypothetical protein, conserved	787.727	529.26	-0.57372	0.00625	0.0489762	yes
PBANKA_0702000	PBANKA_0702000.1		hypothetical protein, conserved	93.6601	142.614	0.606607	0.00455	0.0384353	yes
PBANKA_1428980	PBANKA_1428980.1			39765.4	64168	0.690342	0.002	0.0203719	yes
PBANKA_0520800	PBANKA_0520800.1		hypothetical protein	63.7858	106.202	0.735501	0.0063	0.0492605	yes
PBANKA_1241100	PBANKA_1241100.1	WDR55	WD domain, G-beta repeat domain containing protein; hypothetical protein, conserved	33.0862	56.9425	0.783274	0.00595	0.0472314	yes
PBANKA_0830100	PBANKA_0830100.1			24.7015	42.5251	0.783712	0.00395	0.0346412	yes
PBANKA_0722801	PBANKA_0722801.1			161.293	283.54	0.813865	0.0003	0.00429915	yes
PBANKA_0521261	PBANKA_0521261.1			125.202	222.371	0.828709	0.00255	0.0246531	yes
PBANKA_1336200	PBANKA_1336200.1		hypothetical protein, conserved	106.795	193.902	0.86048	0.0023	0.0227261	yes
PBANKA_1434600	PBANKA_1434600.1	FRM2	formin 2, putative	13.7518	25.0518	0.865296	0.0001	0.00166787	yes
PBANKA_1213200	PBANKA_1213200.1		hypothetical protein, conserved	11.8133	21.7612	0.881338	0.00215	0.0215631	yes
PBANKA_1403700	PBANKA_1403700.1	ApiAP2	transcription factor with AP2 domain(s), putative	32.8567	61.0262	0.893242	0.0018	0.0187268	yes
PBANKA_0216781	PBANKA_0216781.1			20.0724	37.3946	0.897615	0.0057	0.0456509	yes
PBANKA_0521221	PBANKA_0521221.1			16.4815	30.9646	0.909775	0.00255	0.0246531	yes
PBANKA_1439700	PBANKA_1439700.1		hypothetical protein, conserved	32.3009	61.6487	0.932495	0.0023	0.0227261	yes
PBANKA_0927700	PBANKA_0927700.1		knob-associated histidine-rich protein, putative; hypothetical protein	7.83959	14.9687	0.933098	0.0005	0.00657745	yes
PBANKA_1337700	PBANKA_1337700.1		hypothetical protein	18.4649	36.0888	0.966761	0.0045	0.0381027	yes
PBANKA_1452900	PBANKA_1452900.1		hypothetical protein, conserved	36.3313	72.044	0.987665	0.00165	0.0174573	yes
PBANKA_1209600	PBANKA_1209600.1		SNARE domain containing protein	127.811	261.636	1.03354	0.00135	0.0149212	yes
PBANKA_1324800	PBANKA_1324800.1		hypothetical protein, conserved	8.39626	17.8337	1.08679	0.00375	0.0333457	yes
PBANKA_1425700	PBANKA_1425700.1		hypothetical protein, conserved	9.29931	19.7695	1.08808	0.00375	0.0333457	yes
PBANKA_0700761	PBANKA_0700761.1			157.366	350.363	1.15473	5e-05	0.000901508	yes
PBANKA_0621100	PBANKA_0621100.1		hypothetical protein, conserved	48.5783	116.203	1.25826	0.00075	0.00921181	yes
PBANKA_1245841	PBANKA_1245841.1			4311.16	11156	1.37167	5e-05	0.000901508	yes
PBANKA_1310100	PBANKA_1310100.1		pyruvate dehydrogenase E1 component subunit beta, putative	7.0199	18.9719	1.43434	0.00155	0.0167009	yes
PBANKA_1418000	PBANKA_1418000.1		hypothetical protein, conserved	100.989	309.418	1.61536	0.00605	0.0478005	yes
PBANKA_0317121	PBANKA_0317121.1			8.61864	26.6184	1.62689	0.0016	0.017073	yes
PBANKA_1026100	PBANKA_1026100.1		hypothetical protein, conserved	1.13297	1.02474	-0.144856	1	1	no
PBANKA_0820500	PBANKA_0820500.1		dolichyl-diphosphooligosaccharide--protein glycosyltransferase, putative	5.19047	1.10858	-2.22715	1	1	no
PBANKA_1400061	PBANKA_1400061.1			2.64304	1.11887	-1.24016	1	1	no
PBANKA_0934900	PBANKA_0934900.1		hypothetical protein, conserved	2.02042	1.12414	-0.845839	1	1	no
PBANKA_0900900	PBANKA_0900900.1	Pb235	reticulocyte binding protein 2c; reticulocyte binding protein 2b; reticulocyte binding protein 1b; reticulocyte binding protein 1a; reticulocyte binding protein 2 precursor, pseudogene, putative; reticulocyte binding protein 2a; unspecified product	1.71427	1.13071	-0.600366	1	1	no
PBANKA_0304700	PBANKA_0304700.1	SERA5	serine-repeat antigen (SERA), putative	2.26966	1.19682	-0.923269	1	1	no
PBANKA_0700061	PBANKA_0700061.1			1.27459	1.22017	-0.0629498	1	1	no
PBANKA_0606700	PBANKA_0606700.1	CRMP3	cysteine repeat modular protein 3, putative	2.24982	1.28616	-0.806737	1	1	no
PBANKA_0700081	PBANKA_0700081.1			3.49663	1.29807	-1.42959	1	1	no
PBANKA_0722200	PBANKA_0722200.1			3.3524	1.32444	-1.33981	1	1	no
PBANKA_1465600	PBANKA_1465600.1			1.8732	1.32928	-0.494864	1	1	no
PBANKA_1400500	PBANKA_1400500.1			2.24676	1.34451	-0.740763	1	1	no
PBANKA_0714900	PBANKA_0714900.1	aLipDH	dihydrolipoyl dehydrogenase, apicoplast, putative	4.1954	1.37766	-1.60658	1	1	no
PBANKA_1100750	PBANKA_1100750.1			1.16781	1.39394	0.255369	1	1	no
PBANKA_0916300	PBANKA_0916300.1		hypothetical protein, conserved	2.58933	1.4406	-0.845911	1	1	no
PBANKA_0201100	PBANKA_0201100.1			1.51854	1.45371	-0.0629498	1	1	no
PBANKA_1465500	PBANKA_1465500.1			6.04876	1.48023	-2.03082	1	1	no
PBANKA_0934600	PBANKA_0934600.1		hypothetical protein, conserved	1.30448	1.53936	0.238852	1	1	no
PBANKA_1002300	PBANKA_1002300.1		hypothetical protein, conserved	1.11549	1.57529	0.497937	1	1	no
PBANKA_1300800	PBANKA_1300800.1	CRMP4	hypothetical protein, conserved	2.1349	1.62084	-0.397423	1	1	no
PBANKA_0944081	PBANKA_0944081.1			1.89426	1.64332	-0.205024	1	1	no
PBANKA_0316921	PBANKA_0316921.1			1.49565	1.68248	0.169817	1	1	no
PBANKA_1300096	PBANKA_1300096.1			71.1944	1.77819	-5.32328	0.01895	0.111031	no
PBANKA_1040521	PBANKA_1040521.1			46.4039	1.80784	-4.6819	0.01895	0.111031	no
PBANKA_1100441	PBANKA_1100441.1			63.3428	1.80784	-5.13084	0.01895	0.111031	no
PBANKA_1200300	PBANKA_1200300.1			4.75026	1.87642	-1.34002	1	1	no
PBANKA_1100351	PBANKA_1100351.1			3.71909	1.92737	-0.948313	1	1	no
PBANKA_1402300	PBANKA_1402300.1		hypothetical protein, conserved	2.73779	1.98103	-0.466764	1	1	no
PBANKA_0600251	PBANKA_0600251.1			1.72849	1.99696	0.208292	1	1	no
PBANKA_0001201	PBANKA_0001201.1			3.50218	2.03148	-0.785724	1	1	no
PBANKA_1040300	PBANKA_1040300.1			21.2543	2.09519	-3.3426	0.0245	0.133621	no
PBANKA_1135900	PBANKA_1135900.1		hypothetical protein, conserved	1.54692	2.09721	0.439076	1	1	no
PBANKA_1462500	PBANKA_1462500.1	LRR12	hypothetical protein, conserved	6.93884	2.17855	-1.67133	0.00665	0.0513399	no
PBANKA_0700721	PBANKA_0700721.1			1.53655	2.21689	0.528846	1	1	no
PBANKA_0214000	PBANKA_0214000.1		hypothetical protein; dynein heavy chain, putative	2.31366	2.21771	-0.0611063	1	1	no
PBANKA_0820400	PBANKA_0820400.1	MFS3	sugar transporter, putative	7.24769	2.22359	-1.70463	1	1	no
PBANKA_0600041	PBANKA_0600041.1			2.16389	2.22702	0.041489	1	1	no
PBANKA_0317181	PBANKA_0317181.1			2.64911	2.25415	-0.232927	1	1	no
PBANKA_1025300	PBANKA_1025300.1	EPAC	rap guanine nucleotide exchange factor, putative	2.29249	2.31486	0.0140074	1	1	no
PBANKA_1302000	PBANKA_1302000.1		hypothetical protein, conserved	2.70351	2.32496	-0.217628	1	1	no
PBANKA_1040541	PBANKA_1040541.1			7.53582	2.43206	-1.63159	0.03895	0.185903	no
PBANKA_1040581	PBANKA_1040581.1			2.8919	2.4368	-0.247032	1	1	no
PBANKA_0001101	PBANKA_0001101.1			2.63961	2.44169	-0.11244	1	1	no
PBANKA_0112701	PBANKA_0112701.1			3.79304	2.45784	-0.625962	1	1	no
PBANKA_1360800	PBANKA_1360800.1		hypothetical protein, conserved	3.57491	2.46428	-0.536739	1	1	no
PBANKA_1462600	PBANKA_1462600.1		hypothetical protein, conserved	2.68818	2.48473	-0.113542	1	1	no
PBANKA_1100850	PBANKA_1100850.1			24.1339	2.50004	-3.27104	0.0253	0.13666	no
PBANKA_1417700	PBANKA_1417700.1		hypothetical protein, conserved	3.18185	2.51738	-0.337944	1	1	no
PBANKA_0400800	PBANKA_0400800.1			1.41731	2.61832	0.885491	1	1	no
PBANKA_1404500	PBANKA_1404500.1		hypothetical protein, conserved	3.98484	2.66592	-0.579888	1	1	no
PBANKA_0316650	PBANKA_0316650.1			1.52407	2.67338	0.810737	1	1	no
PBANKA_0837121	PBANKA_0837121.1			1.40997	2.69277	0.933429	1	1	no
PBANKA_0316900	PBANKA_0316900.1			2.29682	2.70401	0.235467	1	1	no
PBANKA_1000011	PBANKA_1000011.1		reticulocyte binding protein 2c; reticulocyte binding protein 2b; reticulocyte binding protein 1b; reticulocyte binding protein 1a; reticulocyte binding protein 2 precursor, pseudogene, putative; reticulocyte binding protein 2a; unspecified product	2.27426	2.80738	0.303828	1	1	no
PBANKA_1003000	PBANKA_1003000.1	LISP2		4.16084	2.81189	-0.565335	1	1	no
PBANKA_1040151	PBANKA_1040151.1			2.51987	2.82599	0.165407	1	1	no
PBANKA_1441000	PBANKA_1441000.1	HAD3	haloacid dehalogenase-like hydrolase, putative	24.4481	2.85861	-3.09633	0.009	0.0641351	no
PBANKA_0930800	PBANKA_0930800.1		hypothetical protein, conserved	5.67599	2.88344	-0.977083	1	1	no
PBANKA_0201360	PBANKA_0201360.1			3.65452	2.96579	-0.301264	1	1	no
PBANKA_0300500	PBANKA_0300500.1			1.60944	2.97326	0.885491	1	1	no
PBANKA_1146200	PBANKA_1146200.1			16.4166	3.09954	-2.40503	0.01185	0.0786638	no
PBANKA_1404300	PBANKA_1404300.1		hypothetical protein, conserved	3.88256	3.13254	-0.309676	1	1	no
PBANKA_1005200	PBANKA_1005200.1			4.37011	3.14974	-0.472438	1	1	no
PBANKA_1466000	PBANKA_1466000.1			7.47519	3.15174	-1.24596	0.06525	0.262537	no
PBANKA_0600081	PBANKA_0600081.1			1.64016	3.2247	0.97533	1	1	no
PBANKA_0600200	PBANKA_0600200.1			2.22782	3.2507	0.545122	1	1	no
PBANKA_1206800	PBANKA_1206800.1		hypothetical protein, conserved	5.9138	3.29728	-0.842807	1	1	no
PBANKA_1246800	PBANKA_1246800.1			5.04273	3.37213	-0.580544	1	1	no
PBANKA_1245500	PBANKA_1245500.1		hypothetical protein, conserved	3.20724	3.50684	0.128837	1	1	no
PBANKA_1465000	PBANKA_1465000.1		Pv-fam-d protein	6.33721	3.59868	-0.816382	1	1	no
PBANKA_0406200	PBANKA_0406200.1		hypothetical protein, conserved	2.74706	3.6427	0.407124	1	1	no
PBANKA_0215700	PBANKA_0215700.1			4.26943	3.67494	-0.216324	1	1	no
PBANKA_1413600	PBANKA_1413600.1		serine/threonine protein kinase, putative	8.13705	3.72893	-1.12575	0.0636	0.258105	no
PBANKA_0943800	PBANKA_0943800.1			3.92952	3.80433	-0.0467091	1	1	no
PBANKA_0521500	PBANKA_0521500.1		hypothetical protein, conserved	5.3315	3.80586	-0.486319	1	1	no
PBANKA_0509700	PBANKA_0509700.1		hypothetical protein, conserved	3.72215	3.92343	0.0759785	1	1	no
PBANKA_1365650	PBANKA_1365650.1			6.07515	4.00748	-0.600224	1	1	no
PBANKA_0112621	PBANKA_0112621.1			7.17892	4.0147	-0.838474	0.07995	0.300181	no
PBANKA_0944101	PBANKA_0944101.1			4.8365	4.02263	-0.265824	1	1	no
PBANKA_0916800	PBANKA_0916800.1		hypothetical protein, conserved	2.88582	4.04713	0.487918	1	1	no
PBANKA_1309600	PBANKA_1309600.1		hypothetical protein, conserved	3.11936	4.0806	0.387533	1	1	no
PBANKA_1146721	PBANKA_1146721.1			13.1392	4.1105	-1.67649	0.0145	0.0909148	no
PBANKA_1235700	PBANKA_1235700.1		hypothetical protein, conserved	5.55017	4.12151	-0.429361	1	1	no
PBANKA_0623600	PBANKA_0623600.1			2.00103	4.26087	1.09041	1	1	no
PBANKA_1031500	PBANKA_1031500.1		hypothetical protein, conserved	5.56747	4.27194	-0.38213	1	1	no
PBANKA_0910400	PBANKA_0910400.1		hypothetical protein, conserved	12.1844	4.29861	-1.50309	0.15765	0.457829	no
PBANKA_1400051	PBANKA_1400051.1			3.94761	4.30115	0.123742	1	1	no
PBANKA_1300031	PBANKA_1300031.1			2.40532	4.37853	0.864216	1	1	no
PBANKA_1411900	PBANKA_1411900.1		hypothetical protein, conserved	4.19445	4.48009	0.0950436	1	1	no
PBANKA_0703000	PBANKA_0703000.1		hypothetical protein, conserved	6.68323	4.49052	-0.573661	1	1	no
PBANKA_1465400	PBANKA_1465400.1			6.45359	4.4906	-0.523194	0.452	0.790571	no
PBANKA_1145300	PBANKA_1145300.1		hypothetical protein, conserved	4.50287	4.51655	0.00437537	1	1	no
PBANKA_0722921	PBANKA_0722921.1			8.16568	4.54949	-0.843868	0.03615	0.176561	no
PBANKA_0902100	PBANKA_0902100.1	SLARP	sporozoite and liver stage asparagine-rich protein	4.22592	4.57138	0.113364	1	1	no
PBANKA_1034600	PBANKA_1034600.1		hypothetical protein	3.94762	4.5929	0.218423	1	1	no
PBANKA_1040400	PBANKA_1040400.1			10.3621	4.59893	-1.17195	0.04075	0.191658	no
PBANKA_0417100	PBANKA_0417100.1		hypothetical protein, conserved	6.13879	4.63472	-0.405471	1	1	no
PBANKA_1126800	PBANKA_1126800.1		hypothetical protein, conserved	3.46948	4.666	0.427467	1	1	no
PBANKA_1001200	PBANKA_1001200.1		hypothetical protein	2.51758	4.69522	0.899156	1	1	no
PBANKA_0601200	PBANKA_0601200.1		dynein heavy chain, putative	4.18179	4.78986	0.195862	1	1	no
PBANKA_1244800	PBANKA_1244800.1		hypothetical protein, conserved	6.62384	4.83606	-0.453838	1	1	no
PBANKA_1326700	PBANKA_1326700.1		hypothetical protein	6.60456	4.87476	-0.438132	1	1	no
PBANKA_1427800	PBANKA_1427800.1		hypothetical protein, conserved	5.24304	4.90898	-0.0949825	1	1	no
PBANKA_0908400	PBANKA_0908400.1		hypothetical protein	5.02936	4.91	-0.034653	1	1	no
PBANKA_1342700	PBANKA_1342700.1		hypothetical protein, conserved	5.21704	4.95433	-0.0745409	1	1	no
PBANKA_0412000	PBANKA_0412000.1	DER1-2	DER1-like protein, putative; hypothetical protein, conserved	7.17528	4.98831	-0.524485	0.312	0.669481	no
PBANKA_1205500	PBANKA_1205500.1		RING zinc finger protein, putative	6.89988	5.00634	-0.462813	0.2591	0.605932	no
PBANKA_1308000	PBANKA_1308000.1		hypothetical protein, conserved	5.33004	5.0474	-0.0786069	1	1	no
PBANKA_1306700	PBANKA_1306700.1		hypothetical protein, conserved	7.5224	5.05786	-0.572666	0.258	0.604807	no
PBANKA_0812400	PBANKA_0812400.1	CRMP1	cysteine repeat modular protein 2, putative; cysteine repeat modular protein 1, putative	5.07029	5.06662	-0.00104666	1	1	no
PBANKA_0700500	PBANKA_0700500.1			2.31273	5.06979	1.13233	1	1	no
PBANKA_1214500	PBANKA_1214500.1		hypothetical protein, conserved	2.18181	5.18731	1.24946	1	1	no
PBANKA_0400600	PBANKA_0400600.1			8.33288	5.2714	-0.660628	0.23685	0.578353	no
PBANKA_0801700	PBANKA_0801700.1		hypothetical protein, conserved	6.14266	5.31251	-0.209471	1	1	no
PBANKA_0915900	PBANKA_0915900.1		hypothetical protein, conserved	6.61229	5.41982	-0.286905	1	1	no
PBANKA_0515600	PBANKA_0515600.1		hypothetical protein, conserved	3.97423	5.48089	0.463735	1	1	no
PBANKA_1328900	PBANKA_1328900.1	K2	potassium channel, putative	7.13331	5.48818	-0.378244	0.22415	0.560258	no
PBANKA_0700100	PBANKA_0700100.1			9.01246	5.51672	-0.708112	0.21675	0.550194	no
PBANKA_0701200	PBANKA_0701200.1			5.74552	5.53852	-0.0529383	1	1	no
PBANKA_1116000	PBANKA_1116000.1	TLP	hypothetical protein, conserved	10.622	5.54645	-0.937416	0.0067	0.0516287	no
PBANKA_0932800	PBANKA_0932800.1		hypothetical protein, conserved	4.84324	5.60955	0.211914	1	1	no
PBANKA_1464100	PBANKA_1464100.1		coronin, putative	8.40264	5.6859	-0.563455	0.18795	0.506232	no
PBANKA_0720100	PBANKA_0720100.1		hypothetical protein, conserved	7.1959	5.702	-0.335708	1	1	no
PBANKA_0507900	PBANKA_0507900.1		hypothetical protein, conserved	7.29458	5.71751	-0.351438	0.3529	0.711251	no
PBANKA_1406000	PBANKA_1406000.1		conserved Plasmodium protein, unknown function	47.4944	5.71992	-3.05369	0.1597	0.460799	no
PBANKA_0300200	PBANKA_0300200.1			7.44979	5.7699	-0.368653	0.5295	0.845033	no
PBANKA_0216801	PBANKA_0216801.1		reticulocyte binding protein 2c; reticulocyte binding protein 2b; reticulocyte binding protein 1b; reticulocyte binding protein 1a; reticulocyte binding protein 2 precursor, pseudogene, putative; reticulocyte binding protein 2a; unspecified product	1.24553	5.78784	2.21627	1	1	no
PBANKA_0102400	PBANKA_0102400.1		ARID/BRIGHT DNA binding domain containing protein	5.06178	5.79068	0.19409	1	1	no
PBANKA_0813600	PBANKA_0813600.1		hypothetical protein, conserved	7.25876	5.80177	-0.323229	0.34	0.698194	no
PBANKA_1412000	PBANKA_1412000.1		hypothetical protein, conserved	6.76042	5.89584	-0.197416	1	1	no
PBANKA_1356800	PBANKA_1356800.1		hypothetical protein, conserved	5.64526	5.92946	0.0708619	1	1	no
PBANKA_0306100	PBANKA_0306100.1	P230	6-cysteine protein	5.83262	5.96686	0.0328272	1	1	no
PBANKA_0112721	PBANKA_0112721.1			3.07396	5.97266	0.958276	1	1	no
PBANKA_1006300	PBANKA_1006300.1	PLP1	perforin-like protein 1; perforin-like protein 3	10.7436	5.98628	-0.843749	0.01185	0.0786638	no
PBANKA_0910800	PBANKA_0910800.1		hypothetical protein, conserved	7.18299	5.99632	-0.260506	1	1	no
PBANKA_1418600	PBANKA_1418600.1		hypothetical protein, conserved	4.3997	6.00399	0.448516	1	1	no
PBANKA_1006600	PBANKA_1006600.1		hypothetical protein, conserved	5.40026	6.03667	0.160725	1	1	no
PBANKA_0200500	PBANKA_0200500.1			8.10308	6.05001	-0.421534	0.4689	0.804549	no
PBANKA_0622921	PBANKA_0622921.1			9.41931	6.07385	-0.63301	0.0639	0.258627	no
PBANKA_0216761	PBANKA_0216761.1	Pb235		3.93508	6.08022	0.627729	1	1	no
PBANKA_1019900	PBANKA_1019900.1			5.82797	6.20579	0.090622	1	1	no
PBANKA_1212500	PBANKA_1212500.1	MSA180	hypothetical protein, conserved	7.99488	6.23925	-0.357702	0.23655	0.577866	no
PBANKA_MIT01100	PBANKA_MIT01100.1	COX3	cytochrome c oxidase subunit 3; unspecified product	14.4835	6.31174	-1.1983	0.1436	0.432246	no
PBANKA_1300091	PBANKA_1300091.1			7.06232	6.33582	-0.156612	0.7608	0.944637	no
PBANKA_0923800	PBANKA_0923800.1	pdhA	pyruvate dehydrogenase E1 component subunit alpha, putative	2.60808	6.38474	1.29164	1	1	no
PBANKA_1416700	PBANKA_1416700.1	G3PAT	glycerol-3-phosphate 1-O-acyltransferase, putative	5.86041	6.4558	0.139595	0.7753	0.949129	no
PBANKA_0100400	PBANKA_0100400.1	Pb235		9.42614	6.47903	-0.540889	0.1733	0.482952	no
PBANKA_1146700	PBANKA_1146700.1			12.224	6.53001	-0.904554	0.05455	0.233354	no
PBANKA_1419600	PBANKA_1419600.1		hypothetical protein, conserved	7.13005	6.54647	-0.123196	0.62145	0.88937	no
PBANKA_1329200	PBANKA_1329200.1		dynein beta chain, putative	6.20508	6.56645	0.0816626	1	1	no
PBANKA_1119500	PBANKA_1119500.1		hypothetical protein, conserved	4.99892	6.60121	0.401115	1	1	no
PBANKA_0316861	PBANKA_0316861.1			6.64881	6.60236	-0.0101136	0.94985	0.98802	no
PBANKA_0201450	PBANKA_0201450.1			16.4512	6.63826	-1.30931	0.1145	0.375355	no
PBANKA_1461900	PBANKA_1461900.1		hypothetical protein, conserved	5.64507	6.67164	0.241049	0.5606	0.860092	no
PBANKA_0717100	PBANKA_0717100.1		hypothetical protein, conserved	12.0275	6.67768	-0.848911	0.0715	0.278699	no
PBANKA_0943700	PBANKA_0943700.1			11.0769	6.74175	-0.716359	0.2086	0.538749	no
PBANKA_1465200	PBANKA_1465200.1			4.17214	6.82562	0.710174	0.26025	0.60773	no
PBANKA_0104400	PBANKA_0104400.1		nucleoside diphosphate kinase, putative	9.80696	6.94907	-0.496985	0.08985	0.322221	no
PBANKA_0944061	PBANKA_0944061.1			4.95877	6.99426	0.496189	0.41915	0.767987	no
PBANKA_0820900	PBANKA_0820900.1		GNS1/SUR4 domain containing protein	4.87664	7.05227	0.5322	0.2507	0.595999	no
PBANKA_0918900	PBANKA_0918900.1		hypothetical protein, conserved	4.82732	7.06217	0.548888	0.06635	0.265437	no
PBANKA_0913600	PBANKA_0913600.1		hypothetical protein, conserved	6.32434	7.0632	0.159406	0.7134	0.92653	no
PBANKA_0307500	PBANKA_0307500.1		hypothetical protein, conserved	9.59281	7.09827	-0.434486	0.30205	0.659319	no
PBANKA_1466121	PBANKA_1466121.1			7.55802	7.10314	-0.0895523	0.85625	0.969921	no
PBANKA_0818300	PBANKA_0818300.1		hypothetical protein, conserved	7.50508	7.14985	-0.0699541	0.88315	0.975108	no
PBANKA_1442000	PBANKA_1442000.1	K1	potassium channel, putative	7.48625	7.15026	-0.0662483	0.80615	0.956662	no
PBANKA_1319300	PBANKA_1319300.1		ferlin, putative	7.92455	7.15412	-0.147555	0.577	0.869499	no
PBANKA_1341700	PBANKA_1341700.1		hypothetical protein, conserved	8.34881	7.17639	-0.218313	0.41195	0.763026	no
PBANKA_1002200	PBANKA_1002200.1	P36p	6-cysteine protein	10.6352	7.20563	-0.561656	0.16205	0.464591	no
PBANKA_0206700	PBANKA_0206700.1		hypothetical protein, conserved	12.2423	7.24657	-0.756506	0.15055	0.445458	no
PBANKA_1342100	PBANKA_1342100.1		hypothetical protein, conserved	3.74729	7.27228	0.95656	1	1	no
PBANKA_0400100	PBANKA_0400100.1			6.90498	7.28632	0.077553	0.8423	0.966205	no
PBANKA_0316600	PBANKA_0316600.1	Pb235	reticulocyte binding protein 2c; reticulocyte binding protein 2b; reticulocyte binding protein 1b; reticulocyte binding protein 1a; reticulocyte binding protein 2 precursor, pseudogene, putative; reticulocyte binding protein 2a; unspecified product	6.92459	7.29769	0.0757118	0.77005	0.947877	no
PBANKA_1203100	PBANKA_1203100.1		ADP/ATP carrier protein, putative	11.8548	7.37046	-0.685649	0.1404	0.42655	no
PBANKA_0615700	PBANKA_0615700.1		hypothetical protein, conserved	9.06228	7.37643	-0.29695	0.18595	0.503769	no
PBANKA_0933100	PBANKA_0933100.1		hypothetical protein, conserved	5.95363	7.39515	0.31281	0.5761	0.869237	no
PBANKA_0836550	PBANKA_0836550.1			17.2718	7.39938	-1.22294	0.09575	0.335868	no
PBANKA_1244900	PBANKA_1244900.1		hypothetical protein, conserved	7.89374	7.40839	-0.0915504	0.7874	0.952045	no
PBANKA_0303000	PBANKA_0303000.1		hypothetical protein, conserved	10.7471	7.41583	-0.535268	0.17935	0.49212	no
PBANKA_1010900	PBANKA_1010900.1		protein kinase, putative	7.51952	7.43771	-0.0157814	0.95535	0.98887	no
PBANKA_MIT01900	PBANKA_MIT01900.1	CYTB	cytochrome b	10.5281	7.45918	-0.497154	0.27375	0.625167	no
PBANKA_0507300	PBANKA_0507300.1		hypothetical protein; dynein heavy chain, putative	9.81307	7.46021	-0.395488	0.0812	0.303406	no
PBANKA_1327700	PBANKA_1327700.1		hypothetical protein, conserved	7.17661	7.5295	0.0692516	0.84775	0.967367	no
PBANKA_1355300	PBANKA_1355300.1		hypothetical protein, conserved	7.37156	7.53874	0.0323547	0.9227	0.982279	no
PBANKA_0814600	PBANKA_0814600.1		hypothetical protein, conserved	7.17495	7.55446	0.0743612	0.8306	0.962789	no
PBANKA_0600100	PBANKA_0600100.1			7.28078	7.56908	0.0560255	0.9143	0.98092	no
PBANKA_0918200	PBANKA_0918200.1		phosphoacetylglucosamine mutase, putative	11.0996	7.61237	-0.544091	0.1288	0.40445	no
PBANKA_1217400	PBANKA_1217400.1		hypothetical protein, conserved	9.46054	7.65265	-0.305962	0.24505	0.589056	no
PBANKA_0300100	PBANKA_0300100.1			13.7891	7.66159	-0.847812	0.01745	0.104613	no
PBANKA_0911000	PBANKA_0911000.1		hypothetical protein, conserved	6.96206	7.66244	0.138288	0.7143	0.926534	no
PBANKA_1339500	PBANKA_1339500.1		hypothetical protein, conserved	8.61354	7.7082	-0.160213	0.4987	0.82579	no
PBANKA_0416100	PBANKA_0416100.1		hypothetical protein; dynein heavy chain, putative	10.0423	7.72592	-0.378312	0.0876	0.317283	no
PBANKA_1425800	PBANKA_1425800.1		hypothetical protein, conserved	7.02594	7.76869	0.14498	0.65835	0.90608	no
PBANKA_1459200	PBANKA_1459200.1	ALAS	delta-aminolevulinic acid synthetase, putative	14.1182	7.87352	-0.842477	0.02025	0.116648	no
PBANKA_1411500	PBANKA_1411500.1		hypothetical protein, conserved	11.6958	7.92109	-0.562221	0.0216	0.122	no
PBANKA_1318000	PBANKA_1318000.1	KIN		6.1115	7.9564	0.380589	0.2524	0.597911	no
PBANKA_0910700	PBANKA_0910700.1		hypothetical protein, conserved	6.40981	7.97574	0.315337	0.20895	0.539022	no
PBANKA_1344800	PBANKA_1344800.1		hypothetical protein, conserved	11.1608	8.00903	-0.478737	0.14595	0.4368	no
PBANKA_0001001	PBANKA_0001001.1			2.667	8.05029	1.59382	0.0289	0.150171	no
PBANKA_0317021	PBANKA_0317021.1			5.52528	8.05948	0.544639	0.38785	0.743475	no
PBANKA_1115900	PBANKA_1115900.1		hypothetical protein, conserved	9.32097	8.10828	-0.201084	0.50665	0.83097	no
PBANKA_1203600	PBANKA_1203600.1		conserved Plasmodium protein, unknown function	2.12719	8.10884	1.93055	1	1	no
PBANKA_0100100	PBANKA_0100100.1			12.6786	8.11938	-0.642954	0.18725	0.505517	no
PBANKA_0212200	PBANKA_0212200.1		conserved Plasmodium protein, unknown function	7.85893	8.12109	0.047341	0.8268	0.962462	no
PBANKA_0826600	PBANKA_0826600.1		hypothetical protein, conserved	11.6396	8.12126	-0.519268	0.0774	0.293138	no
PBANKA_1400300	PBANKA_1400300.1			16.6579	8.12632	-1.03553	0.0319	0.161549	no
PBANKA_0210500	PBANKA_0210500.1		hypothetical protein, conserved	8.26941	8.14203	-0.0223961	0.92365	0.982743	no
PBANKA_1001800	PBANKA_1001800.1	AP2-SP2	transcription factor with AP2 domain(s), putative	8.36511	8.16772	-0.0344514	0.88315	0.975108	no
PBANKA_1412200	PBANKA_1412200.1		hypothetical protein, conserved	12.0063	8.20198	-0.549745	0.0174	0.104444	no
PBANKA_1335600	PBANKA_1335600.1		M1-family alanyl aminopeptidase, putative	6.87799	8.22089	0.257308	0.42575	0.773261	no
PBANKA_0925400	PBANKA_0925400.1		hypothetical protein; dynein heavy chain, putative	8.14733	8.23697	0.0157857	0.9435	0.987347	no
PBANKA_1435900	PBANKA_1435900.1	UIS27	hypothetical protein, conserved	5.49906	8.24253	0.583903	0.13145	0.410347	no
PBANKA_1440900	PBANKA_1440900.1		hypothetical protein, conserved	8.25509	8.27466	0.0034175	0.97685	0.993397	no
PBANKA_0944000	PBANKA_0944000.1			3.12309	8.33856	1.41682	0.038	0.182644	no
PBANKA_0916500	PBANKA_0916500.1		hypothetical protein, conserved	6.52434	8.34207	0.354574	0.3458	0.70416	no
PBANKA_0606900	PBANKA_0606900.1		amino acid transporter, putative	7.32575	8.3764	0.193355	0.48845	0.817997	no
PBANKA_0102900	PBANKA_0102900.1	SIP2	transcription factor with AP2 domain(s), putative	11.6349	8.38941	-0.47182	0.0647	0.261092	no
PBANKA_0800700	PBANKA_0800700.1		hypothetical protein, conserved	9.86534	8.39251	-0.233267	0.3728	0.730234	no
PBANKA_1212600	PBANKA_1212600.1	HAP2	male gamete fusion factor HAP2, putative	11.809	8.46981	-0.479489	0.13615	0.418735	no
PBANKA_1119000	PBANKA_1119000.1		hypothetical protein, conserved	9.2305	8.51137	-0.117016	0.66365	0.90875	no
PBANKA_0216000	PBANKA_0216000.1			15.6344	8.55074	-0.8706	0.01735	0.104231	no
PBANKA_0707900	PBANKA_0707900.1	TRP1	hypothetical protein, conserved	9.90116	8.55338	-0.211102	0.51855	0.838231	no
PBANKA_1340900	PBANKA_1340900.1		hypothetical protein, conserved	8.87471	8.55991	-0.0521045	0.854	0.968902	no
PBANKA_1038700	PBANKA_1038700.1		hypothetical protein	8.82662	8.63683	-0.0313595	0.911	0.980651	no
PBANKA_0811200	PBANKA_0811200.1	SET4	SET domain protein, putative	10.6702	8.68227	-0.297443	0.3027	0.659985	no
PBANKA_0802500	PBANKA_0802500.1	PPM12	hypothetical protein, conserved	8.16802	8.70043	0.0910998	0.77245	0.948739	no
PBANKA_0103500	PBANKA_0103500.1		RAP protein, putative	14.4719	8.73884	-0.727739	0.0086	0.0620861	no
PBANKA_1133100	PBANKA_1133100.1	ARK3	protein kinase domain containing protein	6.81425	8.75808	0.362061	0.1303	0.40791	no
PBANKA_1240300	PBANKA_1240300.1		hypothetical protein, conserved	6.21183	8.79527	0.501709	0.09875	0.342457	no
PBANKA_1212400	PBANKA_1212400.1	FS	GDP-L-fucose synthase, putative	11.9861	8.83782	-0.439602	0.30995	0.666977	no
PBANKA_0718000	PBANKA_0718000.1			13.1365	8.87307	-0.566076	0.1289	0.404631	no
PBANKA_0412500	PBANKA_0412500.1		hypothetical protein, conserved	4.1784	8.9452	1.09816	0.0087	0.062572	no
PBANKA_1413300	PBANKA_1413300.1		ubiquitin-like protein, putative	12.746	8.97696	-0.505743	0.43855	0.781953	no
PBANKA_0909000	PBANKA_0909000.1	CA		7.68945	8.98617	0.224825	0.5278	0.844104	no
PBANKA_1246500	PBANKA_1246500.1			7.10535	9.03764	0.347041	0.4771	0.810602	no
PBANKA_0209600	PBANKA_0209600.1		hypothetical protein, conserved	12.0806	9.04119	-0.418102	0.1217	0.389788	no
PBANKA_1435400	PBANKA_1435400.1		hypothetical protein, conserved	8.94098	9.05422	0.0181584	0.94455	0.987664	no
PBANKA_1321600	PBANKA_1321600.1		hypothetical protein, conserved	9.1083	9.10583	-0.000390795	0.992	0.996328	no
PBANKA_0609800	PBANKA_0609800.1	MCM8	DNA replication licensing factor MCM8, putative	12.7565	9.17299	-0.475763	0.1085	0.363193	no
PBANKA_1340500	PBANKA_1340500.1			7.63584	9.21035	0.270468	0.2443	0.588633	no
PBANKA_0702600	PBANKA_0702600.1		hypothetical protein, conserved	16.5854	9.22708	-0.845965	0.0067	0.0516287	no
PBANKA_1008600	PBANKA_1008600.1			8.56026	9.23076	0.108795	0.69375	0.920638	no
PBANKA_0410200	PBANKA_0410200.1		hypothetical protein, conserved	11.2313	9.3272	-0.268012	0.41985	0.768828	no
PBANKA_1235800	PBANKA_1235800.1		hypothetical protein, conserved	20.2148	9.34735	-1.11278	0.01635	0.0997684	no
PBANKA_1324500	PBANKA_1324500.1		snRNA-activating protein complex subunit 3, putative	10.8975	9.37685	-0.216818	0.52825	0.84439	no
PBANKA_0911100	PBANKA_0911100.1		hypothetical protein, conserved	8.14977	9.46094	0.215225	0.5949	0.877989	no
PBANKA_0712500	PBANKA_0712500.1		dynactin subunit 6, putative	13.5871	9.51106	-0.514556	0.14855	0.44168	no
PBANKA_1408600	PBANKA_1408600.1		hypothetical protein, conserved	9.7224	9.54077	-0.027207	0.9343	0.984441	no
PBANKA_1410500	PBANKA_1410500.1	MCAT	malonyl CoA-acyl carrier protein transacylase precursor, putative	8.80146	9.54101	0.116399	0.7787	0.94979	no
PBANKA_0716100	PBANKA_0716100.1		hypothetical protein, conserved	8.2124	9.58805	0.223433	0.41805	0.767539	no
PBANKA_1301800	PBANKA_1301800.1		hypothetical protein, conserved	10.5512	9.65664	-0.12781	0.5935	0.877436	no
PBANKA_1207400	PBANKA_1207400.1		hypothetical protein, conserved	5.35611	9.7875	0.869754	0.0834	0.308613	no
PBANKA_1003900	PBANKA_1003900.1			14.8454	9.78832	-0.600882	0.3192	0.676335	no
PBANKA_0831500	PBANKA_0831500.1		hypothetical protein, conserved	9.66126	9.83617	0.0258856	0.91195	0.980802	no
PBANKA_0516700	PBANKA_0516700.1		hypothetical protein, conserved	11.3989	9.84556	-0.211348	0.4173	0.766793	no
PBANKA_1127200	PBANKA_1127200.1		hypothetical protein, conserved	7.83567	9.89246	0.336272	0.54175	0.850911	no
PBANKA_1022400	PBANKA_1022400.1		dynein-associated protein, putative	14.5876	9.93984	-0.553445	0.2671	0.616206	no
PBANKA_0802400	PBANKA_0802400.1	PPAT	phosphopantetheine adenylyltransferase, putative	12.0461	9.98304	-0.27101	0.32385	0.68096	no
PBANKA_0522100	PBANKA_0522100.1		hypothetical protein, conserved	12.3042	9.99762	-0.29949	0.24795	0.59211	no
PBANKA_0216701	PBANKA_0216701.1			5.62066	10.007	0.832203	0.14635	0.437632	no
PBANKA_0808100	PBANKA_0808100.1	B9	6-cysteine protein	15.7342	10.0144	-0.651835	0.0292	0.151401	no
PBANKA_1460300	PBANKA_1460300.1		GPI mannosyltransferase 2, putative	11.2536	10.0279	-0.166377	0.65825	0.90608	no
PBANKA_0713400	PBANKA_0713400.1		phosphatase, putative	14.2315	10.0568	-0.500927	0.1535	0.45061	no
PBANKA_1419900	PBANKA_1419900.1	PDEgamma	phosphodiesterase gamma, putative	11.4468	10.0805	-0.183374	0.53845	0.849291	no
PBANKA_1324200	PBANKA_1324200.1		hypothetical protein	9.41966	10.081	0.0978966	0.72095	0.928947	no
PBANKA_0613000	PBANKA_0613000.1		hypothetical protein, conserved	14.8315	10.104	-0.553739	0.0418	0.194493	no
PBANKA_0942300	PBANKA_0942300.1		hypothetical protein, conserved	5.53134	10.1098	0.870059	0.0411	0.192578	no
PBANKA_1130600	PBANKA_1130600.1			10.7385	10.1111	-0.0868486	0.83095	0.962922	no
PBANKA_0806700	PBANKA_0806700.1		hypothetical protein, conserved	8.84399	10.1173	0.194053	0.3839	0.739512	no
PBANKA_1106100	PBANKA_1106100.1			10.2296	10.1436	-0.0121748	0.95755	0.98936	no
PBANKA_1325800	PBANKA_1325800.1		hypothetical protein, conserved; thioredoxin-like protein	9.29516	10.1453	0.126263	0.66195	0.907817	no
PBANKA_1227700	PBANKA_1227700.1		inositol 5-phosphatase, putative	12.9542	10.1949	-0.345566	0.20755	0.537375	no
PBANKA_1446000	PBANKA_1446000.1		hypothetical protein, conserved	9.60293	10.2188	0.0896818	0.7711	0.948274	no
PBANKA_0910300	PBANKA_0910300.1	GCalpha	Adenylate and Guanylate cyclase catalytic domain containing protein	11.312	10.24	-0.143636	0.5169	0.837267	no
PBANKA_0914800	PBANKA_0914800.1		hypothetical protein, conserved	13.557	10.2534	-0.402936	0.2535	0.599231	no
PBANKA_1238500	PBANKA_1238500.1		hypothetical protein, conserved	14.1592	10.3051	-0.458382	0.09725	0.339305	no
PBANKA_0201400	PBANKA_0201400.1			9.48879	10.3623	0.127042	0.77585	0.949236	no
PBANKA_0406400	PBANKA_0406400.1		hypothetical protein, conserved	9.11517	10.409	0.191495	0.46495	0.801653	no
PBANKA_0902400	PBANKA_0902400.1		kinesin-like protein, putative	10.7785	10.4187	-0.0489877	0.88125	0.974879	no
PBANKA_0212000	PBANKA_0212000.1		hypothetical protein, conserved	14.7203	10.4622	-0.492623	0.0582	0.243488	no
PBANKA_1442400	PBANKA_1442400.1		hypothetical protein, conserved	11.371	10.506	-0.114153	0.7193	0.928279	no
PBANKA_1339200	PBANKA_1339200.1		hypothetical protein, conserved	10.6616	10.5103	-0.0206194	0.94815	0.98802	no
PBANKA_0608800	PBANKA_0608800.1			14.8708	10.5246	-0.49872	0.15795	0.45833	no
PBANKA_0700071	PBANKA_0700071.1			4.41733	10.5256	1.25266	0.03735	0.180335	no
PBANKA_1106300	PBANKA_1106300.1		TBC domain containing protein	13.5267	10.5524	-0.358237	0.3001	0.657412	no
PBANKA_1435500	PBANKA_1435500.1		hypothetical protein, conserved	12.3793	10.5683	-0.228192	0.33975	0.697881	no
PBANKA_0925700	PBANKA_0925700.1		hypothetical protein, conserved	9.81504	10.5824	0.108606	0.66735	0.909771	no
PBANKA_1411600	PBANKA_1411600.1		methionyl-tRNA formyltransferase, putative	13.995	10.5903	-0.40216	0.21495	0.547659	no
PBANKA_1134600	PBANKA_1134600.1	ROM7	rhomboid protease ROM7, putative	15.4816	10.599	-0.54662	0.21415	0.546785	no
PBANKA_1108100	PBANKA_1108100.1		guanidine nucleotide exchange factor, putative	15.9514	10.604	-0.589071	0.01585	0.0974632	no
PBANKA_1355600	PBANKA_1355600.1	SPECT1	sporozoite protein essential for cell traversal, putative	5.15358	10.6609	1.04868	0.09945	0.343929	no
PBANKA_1354700	PBANKA_1354700.1	GPI10	GPI mannosyltransferase 3, putative	10.1643	10.6987	0.0739324	0.82135	0.961754	no
PBANKA_0908500	PBANKA_0908500.1	MyoK	myosin heavy chain subunit, putative	13.2379	10.7228	-0.303986	0.23635	0.577673	no
PBANKA_1219800	PBANKA_1219800.1		cloroquine resistance associated protein Cg2, putative	13.1057	10.7463	-0.286348	0.22205	0.557046	no
PBANKA_1027400	PBANKA_1027400.1		RNA-binding protein Nova-1, putative	10.5024	10.7874	0.0386344	0.9329	0.983949	no
PBANKA_0607900	PBANKA_0607900.1		3',5'-cyclic nucleotide phosphodiesterase, putative	13.4071	10.8196	-0.309345	0.2872	0.642841	no
PBANKA_0700561	PBANKA_0700561.1			6.5102	10.8969	0.74315	0.09335	0.330193	no
PBANKA_0720700	PBANKA_0720700.1		hypothetical protein, conserved	8.71626	10.952	0.329418	0.2284	0.566539	no
PBANKA_0928300	PBANKA_0928300.1		hypothetical protein, conserved	11.1914	10.9571	-0.0305246	0.9106	0.980651	no
PBANKA_0913900	PBANKA_0913900.1		hypothetical protein, conserved	12.4501	10.9613	-0.183749	0.4726	0.807856	no
PBANKA_1124200	PBANKA_1124200.1		DNA polymerase 1, putative	12.008	10.9658	-0.130978	0.64365	0.899007	no
PBANKA_0313000	PBANKA_0313000.1		hypothetical protein, conserved	17.3229	10.9951	-0.655814	0.023	0.127549	no
PBANKA_0902600	PBANKA_0902600.1	LRR10		9.72632	11.0069	0.178442	0.7271	0.931602	no
PBANKA_1036800	PBANKA_1036800.1	MutS	DNA mismatch repair protein, putative	10.0038	11.0208	0.139679	0.5999	0.880154	no
PBANKA_0619700	PBANKA_0619700.1	RALP1	rhoptry-associated leucine zipper-like protein 1, putative	16.7401	11.0344	-0.601301	0.07505	0.287308	no
PBANKA_1443600	PBANKA_1443600.1		hypothetical protein, conserved	10.66	11.0711	0.0545874	0.8411	0.965833	no
PBANKA_1230300	PBANKA_1230300.1		hypothetical protein, conserved	10.7744	11.1753	0.0526977	0.8269	0.962462	no
PBANKA_1237100	PBANKA_1237100.1		hypothetical protein, conserved	11.1631	11.189	0.00333837	0.9874	0.995298	no
PBANKA_1012600	PBANKA_1012600.1		hypothetical protein, conserved	15.392	11.1905	-0.459912	0.08305	0.307874	no
PBANKA_0211700	PBANKA_0211700.1		hypothetical protein, conserved	13.0303	11.207	-0.217472	0.4667	0.802838	no
PBANKA_1208300	PBANKA_1208300.1		hypothetical protein, conserved	6.01722	11.2614	0.904216	0.0149	0.0927944	no
PBANKA_1240800	PBANKA_1240800.1		hypothetical protein, conserved	11.2015	11.2668	0.00838129	0.9784	0.99358	no
PBANKA_0810100	PBANKA_0810100.1		hypothetical protein, conserved	15.5964	11.2718	-0.468499	0.15155	0.446805	no
PBANKA_1458400	PBANKA_1458400.1		hypothetical protein, conserved	7.6853	11.2747	0.552914	0.06515	0.262409	no
PBANKA_0902800	PBANKA_0902800.1		hypothetical protein, conserved	12.6647	11.2953	-0.165099	0.80665	0.95678	no
PBANKA_1036100	PBANKA_1036100.1		hypothetical protein, conserved	15.3871	11.3099	-0.444136	0.1081	0.362489	no
PBANKA_1112100	PBANKA_1112100.1		conserved Plasmodium protein, unknown function	17.5057	11.3758	-0.621857	0.2996	0.657019	no
PBANKA_1423800	PBANKA_1423800.1	ABCF1	ABC transporter F family member 1, putative	10.8048	11.3844	0.0753897	0.7831	0.950569	no
PBANKA_0711500	PBANKA_0711500.1		hypothetical protein, conserved	12.6134	11.3904	-0.147135	0.64105	0.898673	no
PBANKA_1011700	PBANKA_1011700.1		hypothetical protein, conserved	11.2373	11.3911	0.0196101	0.94425	0.987563	no
PBANKA_0804300	PBANKA_0804300.1	MSH2-2	DNA mismatch repair enzyme, putative	12.8909	11.4334	-0.1731	0.5483	0.853724	no
PBANKA_1400200	PBANKA_1400200.1			9.40548	11.4938	0.289285	0.37985	0.736007	no
PBANKA_0701300	PBANKA_0701300.1		prolyl 4-hydroxylase subunit alpha, putative	8.55466	11.5152	0.428755	0.27485	0.626532	no
PBANKA_1427600	PBANKA_1427600.1		hypothetical protein, conserved	14.2033	11.5186	-0.302265	0.2752	0.626975	no
PBANKA_1212000	PBANKA_1212000.1		hypothetical protein, conserved	11.9362	11.5527	-0.0471035	0.8452	0.967097	no
PBANKA_1144900	PBANKA_1144900.1	GPAA1	glycosylphosphatidylinositol anchor attachment 1 protein, putative	9.03263	11.5643	0.356461	0.27705	0.629149	no
PBANKA_1010300	PBANKA_1010300.1		dynein-related AAA-type ATPase, putative	16.1694	11.5924	-0.480088	0.0204	0.1173	no
PBANKA_1407100	PBANKA_1407100.1		hypothetical protein, conserved	16.4435	11.6001	-0.503382	0.05285	0.228327	no
PBANKA_1420100	PBANKA_1420100.1		hypothetical protein, conserved	9.68478	11.6654	0.268448	0.3601	0.717999	no
PBANKA_1025400	PBANKA_1025400.1	ATG4	cysteine protease ATG4, putative	11.3269	11.6696	0.0430004	0.88025	0.974718	no
PBANKA_1303100	PBANKA_1303100.1		hypothetical protein, conserved	10.493	11.6763	0.154152	0.5705	0.866665	no
PBANKA_1127100	PBANKA_1127100.1		hypothetical protein, conserved	18.5497	11.7085	-0.663846	0.09525	0.334769	no
PBANKA_1134300	PBANKA_1134300.1		hypothetical protein, conserved	10.2299	11.7329	0.197766	0.4299	0.776677	no
PBANKA_0902700	PBANKA_0902700.1			8.44101	11.7401	0.475954	0.339	0.697138	no
PBANKA_1238000	PBANKA_1238000.1		hypothetical protein, conserved	12.184	11.7442	-0.0530398	0.84445	0.966741	no
PBANKA_1315800	PBANKA_1315800.1	LRR3	hypothetical protein, conserved	8.0558	11.7454	0.543998	0.2549	0.601253	no
PBANKA_1431400	PBANKA_1431400.1		hypothetical protein	9.50995	11.8112	0.312643	0.26635	0.615168	no
PBANKA_1410900	PBANKA_1410900.1	IF2a	translation initiation factor IF-2, putative	11.2879	11.9045	0.0767368	0.77015	0.947877	no
PBANKA_1321100	PBANKA_1321100.1		hypothetical protein, conserved	13.1946	11.9225	-0.146259	0.5143	0.835454	no
PBANKA_1434300	PBANKA_1434300.1		hypothetical protein, conserved	16.3043	11.9326	-0.450343	0.17775	0.489695	no
PBANKA_0101600	PBANKA_0101600.1	JmjC2	hypothetical protein, conserved	15.4689	11.9963	-0.366776	0.2424	0.58627	no
PBANKA_1129100	PBANKA_1129100.1		DNA polymerase epsilon, catalytic subunit a, putative	12.9935	12.0357	-0.110479	0.62805	0.89263	no
PBANKA_1004500	PBANKA_1004500.1		hypothetical protein, conserved	12.7633	12.036	-0.0846538	0.714	0.92653	no
PBANKA_1203300	PBANKA_1203300.1		methionine--tRNA ligase, putative	14.4852	12.0569	-0.264718	0.41375	0.764239	no
PBANKA_1365700	PBANKA_1365700.1			6.42236	12.0619	0.909287	0.0786	0.296626	no
PBANKA_1416500	PBANKA_1416500.1		hypothetical protein, conserved	23.2619	12.1052	-0.942337	0.07545	0.288263	no
PBANKA_1111500	PBANKA_1111500.1		hypothetical protein, conserved	7.62187	12.1117	0.668181	0.08485	0.31125	no
PBANKA_1447400	PBANKA_1447400.1		hypothetical protein, conserved	10.9571	12.1125	0.144624	0.6221	0.889928	no
PBANKA_1307900	PBANKA_1307900.1		conserved Plasmodium protein, unknown function	12.9771	12.1388	-0.096342	0.85115	0.9683	no
PBANKA_0313700	PBANKA_0313700.1		hypothetical protein, conserved	10.0594	12.1424	0.271504	0.3864	0.742186	no
PBANKA_1001000	PBANKA_1001000.1		hypothetical protein, conserved	13.076	12.1555	-0.105315	0.63435	0.896215	no
PBANKA_0505900	PBANKA_0505900.1		hypothetical protein, conserved	13.9712	12.1614	-0.200154	0.3519	0.710233	no
PBANKA_0913300	PBANKA_0913300.1		hypothetical protein, conserved	14.2835	12.1661	-0.231473	0.39685	0.751442	no
PBANKA_1404000	PBANKA_1404000.1	MKP1	mitogen-activated protein kinase phosphatase 1, putative	12.6818	12.1821	-0.0579996	0.84875	0.967496	no
PBANKA_0800200	PBANKA_0800200.1			13.1843	12.2402	-0.107195	0.80355	0.956364	no
PBANKA_1125100	PBANKA_1125100.1	FabB/FabF	3-oxoacyl-[acyl-carrier-protein] synthase i/ii, putative	16.3392	12.2636	-0.413961	0.2092	0.539425	no
PBANKA_0502100	PBANKA_0502100.1		hypothetical protein, conserved	8.63715	12.2839	0.508146	0.0933	0.330138	no
PBANKA_1410600	PBANKA_1410600.1		hypothetical protein, conserved	16.335	12.3676	-0.401406	0.13795	0.42192	no
PBANKA_0939300	PBANKA_0939300.1		hypothetical protein, conserved	7.68472	12.4182	0.692388	0.02745	0.144759	no
PBANKA_1038200	PBANKA_1038200.1	MISFIT	nuclear formin-like protein, putative	17.4474	12.4508	-0.48677	0.0584	0.243863	no
PBANKA_1110900	PBANKA_1110900.1		hypothetical protein, conserved	21.6261	12.4579	-0.795712	0.01275	0.0829689	no
PBANKA_1030200	PBANKA_1030200.1		hypothetical protein, conserved	13.3393	12.471	-0.0971059	0.67125	0.912463	no
PBANKA_1331700	PBANKA_1331700.1		D13 protein, putative	19.9509	12.4724	-0.677717	0.01725	0.103782	no
PBANKA_0938100	PBANKA_0938100.1		hypothetical protein, conserved	19.7718	12.5124	-0.660087	0.063	0.25654	no
PBANKA_1136700	PBANKA_1136700.1	GCbeta	guanylyl cyclase, putative	9.40897	12.5289	0.413152	0.0828	0.307503	no
PBANKA_1334500	PBANKA_1334500.1		hypothetical protein, conserved	15.0991	12.5551	-0.266188	0.4339	0.779344	no
PBANKA_0802800	PBANKA_0802800.1		hypothetical protein, conserved	11.5417	12.5627	0.122297	0.68095	0.915032	no
PBANKA_0402600	PBANKA_0402600.1	IMC1a	inner membrane complex protein 1a, putative	13.3058	12.588	-0.0800076	0.77365	0.948934	no
PBANKA_1002400	PBANKA_1002400.1	DPAP3	dipeptidyl aminopeptidase 3, putative	18.8947	12.6013	-0.584413	0.0482	0.214368	no
PBANKA_0310500	PBANKA_0310500.1		hypothetical protein, conserved	14.5326	12.6124	-0.20445	0.40245	0.755843	no
PBANKA_1413700	PBANKA_1413700.1		hypothetical protein, conserved	10.2051	12.622	0.306647	0.3026	0.659985	no
PBANKA_0307700	PBANKA_0307700.1		hypothetical protein, conserved	17.0147	12.6388	-0.428922	0.2663	0.615102	no
PBANKA_1039800	PBANKA_1039800.1		hypothetical protein, conserved	14.1584	12.6589	-0.161504	0.5756	0.868846	no
PBANKA_0836500	PBANKA_0836500.1			20.3589	12.7534	-0.674786	0.155	0.452929	no
PBANKA_1437500	PBANKA_1437500.1	AP2-G	polyadenylate-binding protein-interacting protein 1, putative; hypothetical protein, conserved; protein kinase, putative; transcription factor with AP2 domain(s), putative	16.0825	12.8396	-0.324888	0.17245	0.481471	no
PBANKA_1230700	PBANKA_1230700.1		hypothetical protein, conserved	18.1287	12.8448	-0.497092	0.04695	0.210999	no
PBANKA_0812500	PBANKA_0812500.1		hypothetical protein, conserved	13.9358	12.881	-0.113548	0.66305	0.908414	no
PBANKA_0205700	PBANKA_0205700.1	Pb51	hypothetical protein, conserved	7.96645	12.8927	0.694544	0.10195	0.349459	no
PBANKA_1228800	PBANKA_1228800.1		protein kinase, putative	7.81395	12.9764	0.731767	0.05225	0.226417	no
PBANKA_0216741	PBANKA_0216741.1			7.93369	13.0056	0.713072	0.0829	0.307755	no
PBANKA_1217200	PBANKA_1217200.1		hypothetical protein, conserved	9.95626	13.0972	0.395586	0.1591	0.459807	no
PBANKA_1309800	PBANKA_1309800.1		hypothetical protein, conserved	13.7611	13.1165	-0.0692175	0.8326	0.963296	no
PBANKA_1131800	PBANKA_1131800.1		histone-lysine N-methyltransferase, putative	16.0266	13.1255	-0.288092	0.3877	0.743439	no
PBANKA_1136000	PBANKA_1136000.1		ADP-ribosylation factor-like protein, putative	17.1357	13.1367	-0.383403	0.4291	0.776055	no
PBANKA_0926400	PBANKA_0926400.1		3-phosphoinositide dependent protein kinase-1, putative	13.0395	13.1403	0.011115	0.97815	0.99358	no
PBANKA_1304200	PBANKA_1304200.1	SPP	stromal-processing peptidase, putative	15.4414	13.1422	-0.2326	0.413	0.76364	no
PBANKA_0802900	PBANKA_0802900.1		hypothetical protein, conserved	16.8009	13.1471	-0.353795	0.17185	0.480919	no
PBANKA_1304300	PBANKA_1304300.1		hypothetical protein, conserved	14.5933	13.1619	-0.148936	0.5639	0.862526	no
PBANKA_0300300	PBANKA_0300300.1			18.1281	13.1745	-0.46048	0.24495	0.589034	no
PBANKA_1227600	PBANKA_1227600.1	ACbeta	adenylyl cyclase beta, putative	12.0325	13.2163	0.135383	0.581	0.871382	no
PBANKA_1015300	PBANKA_1015300.1		rRNA (adenosine-2'-O-)-methyltransferase, putative	15.9152	13.2212	-0.267551	0.2563	0.602624	no
PBANKA_1030400	PBANKA_1030400.1		hypothetical protein, conserved	12.3266	13.2311	0.102157	0.7382	0.936875	no
PBANKA_0902300	PBANKA_0902300.1		polyadenylate-binding protein-interacting protein 1, putative; hypothetical protein, conserved; protein kinase, putative; transcription factor with AP2 domain(s), putative	11.7392	13.3074	0.180897	0.4319	0.778267	no
PBANKA_1412800	PBANKA_1412800.1		hypothetical protein, conserved	21.5066	13.3119	-0.692064	0.0394	0.187365	no
PBANKA_0613100	PBANKA_0613100.1		hypothetical protein	18.3415	13.3121	-0.462374	0.034	0.16911	no
PBANKA_0905300	PBANKA_0905300.1		hypothetical protein, conserved	14.7037	13.3698	-0.137206	0.6501	0.901951	no
PBANKA_1138500	PBANKA_1138500.1		3'-5' exonuclease domain containing protein	15.8563	13.3729	-0.245751	0.4234	0.771343	no
PBANKA_1327500	PBANKA_1327500.1		hypothetical protein, conserved	14.264	13.3793	-0.0923683	0.7435	0.93891	no
PBANKA_0100200	PBANKA_0100200.1		Pv-fam-d protein; Plasmodium exported protein, unknown function	15.6867	13.4239	-0.224734	0.54525	0.852257	no
PBANKA_0909200	PBANKA_0909200.1		hypothetical protein, conserved	14.8727	13.4316	-0.147038	0.53385	0.847124	no
PBANKA_1300500	PBANKA_1300500.1		tubulin epsilon chain, putative	14.9805	13.4769	-0.152602	0.63875	0.897791	no
PBANKA_0600300	PBANKA_0600300.1			18.9903	13.5125	-0.490964	0.20915	0.539344	no
PBANKA_1339800	PBANKA_1339800.1		hypothetical protein, conserved	12.8044	13.545	0.0811242	0.77085	0.94821	no
PBANKA_0415800	PBANKA_0415800.1	WDR66	hypothetical protein, conserved	8.68663	13.5535	0.641793	0.04035	0.190401	no
PBANKA_0905500	PBANKA_0905500.1		hypothetical protein, conserved	16.4577	13.5587	-0.279537	0.3454	0.703695	no
PBANKA_1442100	PBANKA_1442100.1		hypothetical protein, conserved	11.4269	13.5815	0.249214	0.36395	0.721614	no
PBANKA_1308400	PBANKA_1308400.1	eIK1	serine/threonine protein kinase, putative	12.6708	13.5938	0.101444	0.6864	0.917416	no
PBANKA_0308700	PBANKA_0308700.1		hypothetical protein, conserved	16.8728	13.6367	-0.307203	0.40905	0.76084	no
PBANKA_0932900	PBANKA_0932900.1	G3PDH	glycerol-3-phosphate dehydrogenase, putative	14.8858	13.6474	-0.125316	0.7142	0.92653	no
PBANKA_0524500	PBANKA_0524500.1			21.5862	13.6674	-0.659368	0.18355	0.49991	no
PBANKA_1351500	PBANKA_1351500.1	CDPK5	calcium-dependent protein kinase 4, putative; calcium-dependent protein kinase 1, putative; calcium-dependent protein kinase, putative; calcium-dependent protein kinase 3, putative	13.8979	13.6933	-0.0213941	0.94245	0.987191	no
PBANKA_0940400	PBANKA_0940400.1		hypothetical protein, conserved	13.8711	13.8109	-0.00627956	0.98035	0.993904	no
PBANKA_0313600	PBANKA_0313600.1		hypothetical protein, conserved	17.6567	13.8211	-0.353343	0.31955	0.676727	no
PBANKA_1418100	PBANKA_1418100.1		hypothetical protein, conserved	11.3655	13.8485	0.285071	0.2449	0.589034	no
PBANKA_1104600	PBANKA_1104600.1		hypothetical protein, conserved	16.3271	13.8521	-0.237172	0.3092	0.666262	no
PBANKA_0313500	PBANKA_0313500.1		hypothetical protein, conserved	14.3132	13.8983	-0.0424377	0.88475	0.975579	no
PBANKA_1301100	PBANKA_1301100.1		hypothetical protein, conserved	14.4586	13.9248	-0.0542699	0.82455	0.962304	no
PBANKA_1333300	PBANKA_1333300.1		hypothetical protein, conserved	20.5281	13.9297	-0.559434	0.03225	0.16289	no
PBANKA_1436700	PBANKA_1436700.1		hypothetical protein, conserved	12.9315	13.9335	0.107672	0.70275	0.923149	no
PBANKA_1317100	PBANKA_1317100.1		hypothetical protein, conserved	15.7189	13.9626	-0.170935	0.47295	0.807935	no
PBANKA_1400071	PBANKA_1400071.1			8.24601	13.9627	0.759813	0.0837	0.309126	no
PBANKA_1138800	PBANKA_1138800.1		hypothetical protein, conserved	11.9275	13.9956	0.230681	0.3463	0.704479	no
PBANKA_0408500	PBANKA_0408500.1	PIESP1	hypothetical protein, conserved	14.0159	14.0104	-0.00056675	0.98495	0.994789	no
PBANKA_0814900	PBANKA_0814900.1	RRSapi	arginine--tRNA ligase, putative	17.9237	14.0149	-0.354903	0.2187	0.552749	no
PBANKA_1216400	PBANKA_1216400.1		mRNA capping enzyme, putative	19.0676	14.0235	-0.443275	0.13125	0.410035	no
PBANKA_1146600	PBANKA_1146600.1			37.3596	14.0479	-1.41113	0.00665	0.0513399	no
PBANKA_1303400	PBANKA_1303400.1	ORP2	histone, putative	14.1721	14.1127	-0.00606548	0.98605	0.994915	no
PBANKA_1451700	PBANKA_1451700.1		hypothetical protein, conserved	18.4006	14.1608	-0.377854	0.1144	0.375241	no
PBANKA_0802200	PBANKA_0802200.1		calcium-dependent protein kinase 3, putative	19.0681	14.1713	-0.428191	0.1004	0.346214	no
PBANKA_1223700	PBANKA_1223700.1		hypothetical protein, conserved	24.7325	14.1768	-0.80288	0.02815	0.147395	no
PBANKA_0107600	PBANKA_0107600.1		hypothetical protein, conserved	17.3927	14.1873	-0.293883	0.1598	0.460856	no
PBANKA_1306600	PBANKA_1306600.1		hypothetical protein	10.9253	14.244	0.382685	0.1057	0.357321	no
PBANKA_1442800	PBANKA_1442800.1	LRR13	hypothetical protein, conserved	14.3663	14.252	-0.011523	0.9735	0.993219	no
PBANKA_0413700	PBANKA_0413700.1		hypothetical protein, conserved	15.1171	14.4051	-0.069595	0.87205	0.972884	no
PBANKA_1011500	PBANKA_1011500.1		hypothetical protein, conserved	15.7976	14.4285	-0.130781	0.5305	0.845595	no
PBANKA_0503900	PBANKA_0503900.1			16.6621	14.4385	-0.206651	0.53745	0.848694	no
PBANKA_1412600	PBANKA_1412600.1	TERT	telomerase reverse transcriptase, putative	13.0739	14.4461	0.143988	0.53625	0.84817	no
PBANKA_0515700	PBANKA_0515700.1		hypothetical protein, conserved	14.304	14.4725	0.016895	0.9505	0.98802	no
PBANKA_1346000	PBANKA_1346000.1	POLQ	helicase, putative	12.9555	14.4953	0.162021	0.5322	0.846096	no
PBANKA_0607000	PBANKA_0607000.1		hypothetical protein, conserved	13.8418	14.548	0.0717969	0.77825	0.94979	no
PBANKA_0801600	PBANKA_0801600.1		hypothetical protein, conserved	15.8886	14.5491	-0.127061	0.5483	0.853724	no
PBANKA_1319900	PBANKA_1319900.1		hypothetical protein, conserved	12.8744	14.5808	0.179565	0.5241	0.841878	no
PBANKA_1426600	PBANKA_1426600.1		hypothetical protein, conserved	22.5501	14.6196	-0.62523	0.08495	0.311498	no
PBANKA_0100021	PBANKA_0100021.1			20.0112	14.6489	-0.450013	0.27545	0.627004	no
PBANKA_1331300	PBANKA_1331300.1		conserved Plasmodium protein, unknown function	12.6708	14.6913	0.213458	0.3731	0.730619	no
PBANKA_0837141	PBANKA_0837141.1			5.63104	14.7188	1.38619	0.0154	0.0951855	no
PBANKA_0104300	PBANKA_0104300.1		cyclin dependent kinase binding protein, putative	14.8625	14.7259	-0.0133216	0.9783	0.99358	no
PBANKA_1204600	PBANKA_1204600.1		hypothetical protein, conserved	15.7385	14.7438	-0.0941978	0.74105	0.938025	no
PBANKA_0909300	PBANKA_0909300.1		adrenodoxin reductase, putative; unspecified product	16.6022	14.8222	-0.163609	0.6225	0.890084	no
PBANKA_0903500	PBANKA_0903500.1	ABCB3	ABC transporter B family member 3, putative	12.4154	14.8629	0.259591	0.38515	0.740975	no
PBANKA_0809500	PBANKA_0809500.1		conserved Plasmodium membrane protein, unknown function	15.6147	14.8878	-0.0687746	0.8348	0.96388	no
PBANKA_0702100	PBANKA_0702100.1	FT1	folate transporter 1, putative; folate transporter 2, putative	10.5994	14.9609	0.497206	0.16515	0.470238	no
PBANKA_0408000	PBANKA_0408000.1		hypothetical protein, conserved	14.1375	14.9626	0.0818309	0.7495	0.941393	no
PBANKA_1317000	PBANKA_1317000.1		conserved Plasmodium protein, unknown function	7.47218	14.9838	1.0038	1	1	no
PBANKA_1425900	PBANKA_1425900.1		hypothetical protein, conserved	22.5014	15.0421	-0.581016	0.0178	0.106179	no
PBANKA_1230600	PBANKA_1230600.1		hypothetical protein, conserved	14.1283	15.087	0.0947235	0.7326	0.93396	no
PBANKA_0813100	PBANKA_0813100.1		hypothetical protein, conserved	14.1502	15.1137	0.0950279	0.69995	0.922407	no
PBANKA_0908100	PBANKA_0908100.1		hypothetical protein, conserved	17.0898	15.1571	-0.173139	0.4673	0.803148	no
PBANKA_1220600	PBANKA_1220600.1		hypothetical protein, conserved	18.1188	15.1634	-0.256899	0.25975	0.607007	no
PBANKA_1353900	PBANKA_1353900.1		hypothetical protein, conserved	17.636	15.1821	-0.21615	0.38635	0.742139	no
PBANKA_1459100	PBANKA_1459100.1		hypothetical protein, conserved	27.3714	15.2388	-0.844918	0.00875	0.0628371	no
PBANKA_MIT01800	PBANKA_MIT01800.1	COX1	cytochrome c oxidase subunit I	14.5098	15.2458	0.071389	0.8408	0.965833	no
PBANKA_0913000	PBANKA_0913000.1		hypothetical protein, conserved	15.7704	15.2935	-0.0442961	0.8601	0.97091	no
PBANKA_1349400	PBANKA_1349400.1		hypothetical protein, conserved	21.8495	15.316	-0.512559	0.1191	0.384204	no
PBANKA_1123700	PBANKA_1123700.1		hypothetical protein, conserved	17.1123	15.3367	-0.158042	0.62815	0.892639	no
PBANKA_0313200	PBANKA_0313200.1		hypothetical protein, conserved	16.5061	15.3651	-0.103345	0.66955	0.911101	no
PBANKA_1422500	PBANKA_1422500.1		hypothetical protein, conserved	22.8822	15.3791	-0.573253	0.03305	0.16588	no
PBANKA_0108100	PBANKA_0108100.1		hypothetical protein, conserved	19.6746	15.4168	-0.351833	0.1652	0.470243	no
PBANKA_0301800	PBANKA_0301800.1		hypothetical protein, conserved	15.1995	15.4307	0.0217769	0.9478	0.98802	no
PBANKA_0313900	PBANKA_0313900.1		hypothetical protein, conserved	12.3543	15.4763	0.325046	0.2056	0.534318	no
PBANKA_1313600	PBANKA_1313600.1		hypothetical protein, conserved	20.0217	15.4854	-0.370662	0.335	0.692484	no
PBANKA_0905400	PBANKA_0905400.1		hypothetical protein, conserved	3.82879	15.4977	2.01709	0.01265	0.0824116	no
PBANKA_0912600	PBANKA_0912600.1		polyadenylate-binding protein-interacting protein 1, putative; hypothetical protein, conserved; protein kinase, putative; transcription factor with AP2 domain(s), putative	15.2068	15.5343	0.030744	0.88735	0.975879	no
PBANKA_0719500	PBANKA_0719500.1		hypothetical protein, conserved	17.729	15.5403	-0.190094	0.3766	0.733523	no
PBANKA_0411900	PBANKA_0411900.1		hypothetical protein	10.3096	15.5576	0.593629	0.141	0.427874	no
PBANKA_0924200	PBANKA_0924200.1		hypothetical protein, conserved	21.0115	15.6091	-0.428794	0.0777	0.294041	no
PBANKA_1104400	PBANKA_1104400.1		hypothetical protein, conserved	20.851	15.6183	-0.416882	0.0559	0.237114	no
PBANKA_1215900	PBANKA_1215900.1		hypothetical protein, conserved	13.8054	15.6298	0.179068	0.48405	0.814764	no
PBANKA_0801800	PBANKA_0801800.1		hypothetical protein, conserved	11.0701	15.6555	0.500006	0.03155	0.160342	no
PBANKA_1405000	PBANKA_1405000.1		hypothetical protein, conserved	12.9756	15.6827	0.273365	0.28775	0.643419	no
PBANKA_0809600	PBANKA_0809600.1		hypothetical protein, conserved	21.4484	15.6993	-0.45017	0.06935	0.273362	no
PBANKA_1336500	PBANKA_1336500.1		hypothetical protein, conserved	16.8935	15.7327	-0.102702	0.6891	0.918616	no
PBANKA_0915000	PBANKA_0915000.1	AMA1	apical membrane antigen 1	22.3143	15.7413	-0.503413	0.0978	0.340397	no
PBANKA_1316700	PBANKA_1316700.1		hypothetical protein, conserved	19.9112	15.7462	-0.338577	0.2076	0.537375	no
PBANKA_1323500	PBANKA_1323500.1		hypothetical protein, conserved	19.4644	15.7876	-0.302047	0.55145	0.855135	no
PBANKA_1428300	PBANKA_1428300.1		hypothetical protein, conserved	12.7348	15.8099	0.312056	0.23135	0.570553	no
PBANKA_1301500	PBANKA_1301500.1		hypothetical protein, conserved	18.3486	15.8102	-0.214818	0.4395	0.782594	no
PBANKA_1332800	PBANKA_1332800.1	ACC	biotin carboxylase subunit of acetyl CoA carboxylase, putative	14.6147	15.856	0.117609	0.5869	0.874682	no
PBANKA_1319700	PBANKA_1319700.1	ApiAP2	transcription factor with AP2 domain(s), putative	18.7119	15.9031	-0.234644	0.3928	0.747476	no
PBANKA_1406900	PBANKA_1406900.1		hypothetical protein, conserved	17.2013	15.9315	-0.110636	0.59645	0.878048	no
PBANKA_1118500	PBANKA_1118500.1		hypothetical protein, conserved	18.2015	15.9346	-0.191888	0.37165	0.729126	no
PBANKA_1326200	PBANKA_1326200.1		hypothetical protein, conserved	9.78407	15.9441	0.704515	0.05115	0.223132	no
PBANKA_1439600	PBANKA_1439600.1		hypothetical protein, conserved	13.9187	15.9457	0.196138	0.44875	0.788644	no
PBANKA_1464900	PBANKA_1464900.1	RON3	rhoptry neck protein 3, putative	17.6219	16.0141	-0.13802	0.5347	0.847259	no
PBANKA_1417000	PBANKA_1417000.1		conserved Plasmodium protein, unknown function	18.9593	16.0158	-0.243405	0.56135	0.860568	no
PBANKA_0700541	PBANKA_0700541.1			7.85583	16.1435	1.03912	0.0313	0.159523	no
PBANKA_1450400	PBANKA_1450400.1		hypothetical protein, conserved	13.6172	16.1878	0.249482	0.32085	0.67808	no
PBANKA_1101500	PBANKA_1101500.1		hypothetical protein	13.2493	16.2003	0.290104	0.3571	0.714848	no
PBANKA_0942000	PBANKA_0942000.1		protein kinase domain containing protein	15.0569	16.2138	0.106801	0.6839	0.916451	no
PBANKA_0411950	PBANKA_0411950.1		DER1-like protein, putative; hypothetical protein, conserved	13.65	16.2813	0.254315	0.32785	0.685305	no
PBANKA_1412500	PBANKA_1412500.1		hypothetical protein, conserved	17.7164	16.3578	-0.115107	0.69945	0.922261	no
PBANKA_1027200	PBANKA_1027200.1		hypothetical protein, conserved	25.9507	16.3831	-0.663566	0.0103	0.0707299	no
PBANKA_1400081	PBANKA_1400081.1			24.7591	16.389	-0.595232	0.10995	0.365995	no
PBANKA_0511100	PBANKA_0511100.1			10.2591	16.4116	0.677807	0.0131	0.0846897	no
PBANKA_0418100	PBANKA_0418100.1		hypothetical protein, conserved	18.5741	16.4632	-0.174046	0.43465	0.779462	no
PBANKA_1220500	PBANKA_1220500.1		hypothetical protein, conserved	14.4157	16.4704	0.192234	0.41425	0.764456	no
PBANKA_1425200	PBANKA_1425200.1	SSP3	sporozoite surface protein 3, putative	17.9871	16.5018	-0.124335	0.7193	0.928279	no
PBANKA_0304000	PBANKA_0304000.1	AROM	pentafunctional AROM polypeptide, putative	18.3061	16.502	-0.149685	0.5073	0.831302	no
PBANKA_0510600	PBANKA_0510600.1	CDC20	cell division cycle protein 20 homolog, putative	20.2045	16.5158	-0.290833	0.35415	0.71232	no
PBANKA_1425600	PBANKA_1425600.1		rRNA biogenesis protein RRP5, putative; hypothetical protein, conserved	19.8035	16.5235	-0.261232	0.2889	0.644986	no
PBANKA_1359300	PBANKA_1359300.1		hypothetical protein, conserved	20.0242	16.528	-0.276834	0.18735	0.505517	no
PBANKA_0622961	PBANKA_0622961.1			14.9468	16.5334	0.145549	0.54975	0.85436	no
PBANKA_1014200	PBANKA_1014200.1		hypothetical protein, conserved	13.6139	16.5887	0.285122	0.43745	0.781415	no
PBANKA_1405600	PBANKA_1405600.1	UTP6	U3 small nucleolar RNA-associated protein 6, putative	21.7336	16.6	-0.388741	0.13145	0.410347	no
PBANKA_1035700	PBANKA_1035700.1	WDR65	hypothetical protein, conserved	15.8132	16.6029	0.070306	0.77905	0.94979	no
PBANKA_0709900	PBANKA_0709900.1		hypothetical protein, conserved	14.8387	16.6206	0.163602	0.5231	0.841227	no
PBANKA_0708500	PBANKA_0708500.1		hypothetical protein, conserved	20.8636	16.6262	-0.327532	0.19075	0.511041	no
PBANKA_1244700	PBANKA_1244700.1		hypothetical protein, conserved	13.4001	16.6467	0.31299	0.2213	0.55565	no
PBANKA_1001300	PBANKA_1001300.1		hypothetical protein, conserved	22.7042	16.7058	-0.442608	0.10345	0.352496	no
PBANKA_1134500	PBANKA_1134500.1		hypothetical protein, conserved	24.5327	16.7345	-0.551877	0.02035	0.117083	no
PBANKA_1323100	PBANKA_1323100.1		hypothetical protein, conserved	21.0235	16.7403	-0.328681	0.21905	0.553029	no
PBANKA_0801500	PBANKA_0801500.1		hypothetical protein, conserved	20.2876	16.7656	-0.275099	0.3186	0.675862	no
PBANKA_1030800	PBANKA_1030800.1		hypothetical protein, conserved	14.6119	16.7918	0.20061	0.5262	0.843283	no
PBANKA_1230000	PBANKA_1230000.1	GWT1	GPI-anchored wall transfer protein 1, putative	13.7517	16.8196	0.290528	0.34705	0.705105	no
PBANKA_0907400	PBANKA_0907400.1	DPM1	dolichol-phosphate mannosyltransferase, putative	20.1507	16.8322	-0.25961	0.52665	0.843533	no
PBANKA_1440000	PBANKA_1440000.1		isoleucine--tRNA ligase, putative	21.1133	16.8492	-0.325475	0.1689	0.476379	no
PBANKA_0940200	PBANKA_0940200.1	DNA2	hypothetical protein, conserved	22.9191	16.8756	-0.441612	0.0913	0.32555	no
PBANKA_0934800	PBANKA_0934800.1		hypothetical protein, conserved	12.0176	16.8775	0.489949	0.21515	0.547828	no
PBANKA_0925800	PBANKA_0925800.1		hypothetical protein, conserved	12.9786	16.8957	0.380523	0.1062	0.35842	no
PBANKA_0811800	PBANKA_0811800.1	ALP5a	actin-like protein, putative	13.4894	16.9486	0.329337	0.29845	0.655749	no
PBANKA_1419000	PBANKA_1419000.1		hypothetical protein, conserved	13.4193	16.949	0.336895	0.17745	0.489057	no
PBANKA_1356000	PBANKA_1356000.1	ApiAP2	transcription factor with AP2 domain(s), putative	20.3192	16.9608	-0.260637	0.21885	0.552884	no
PBANKA_1022100	PBANKA_1022100.1		hypothetical protein, conserved	13.7666	16.968	0.301645	0.28065	0.634513	no
PBANKA_1449800	PBANKA_1449800.1	VP2	vacuolar-type H+ pumping pyrophosphatase, putative; V-type H(+)-translocating pyrophosphatase, putative	22.6741	16.9743	-0.4177	0.0983	0.341598	no
PBANKA_0500971	PBANKA_0500971.1			8.94957	17.0485	0.929756	0.0454	0.206392	no
PBANKA_0102800	PBANKA_0102800.1		hypothetical protein, conserved	19.3265	17.064	-0.179627	0.4612	0.798256	no
PBANKA_1211400	PBANKA_1211400.1		hypothetical protein, conserved	16.9098	17.0895	0.0152456	0.9554	0.988887	no
PBANKA_0806300	PBANKA_0806300.1	ATPase7	potential phospholipid-transporting ATPase, putative	17.8282	17.0922	-0.0608199	0.79795	0.955802	no
PBANKA_0515200	PBANKA_0515200.1	MORN1	MORN repeat-containing protein 1, putative	18.3756	17.102	-0.103632	0.7588	0.944294	no
PBANKA_1365000	PBANKA_1365000.1		hypothetical protein, conserved	15.8478	17.1345	0.112622	0.72565	0.930805	no
PBANKA_1356600	PBANKA_1356600.1		UDP-N-acteylglucosamine pyrophosphorylase 1, putative	10.6705	17.1583	0.685281	0.04585	0.207747	no
PBANKA_1125300	PBANKA_1125300.1		hypothetical protein, conserved	13.5715	17.1661	0.33898	0.21745	0.551045	no
PBANKA_0616900	PBANKA_0616900.1		hypothetical protein, conserved	15.4024	17.1786	0.157458	0.52405	0.841878	no
PBANKA_1219900	PBANKA_1219900.1		cloroquine resistance asscociatd protein Cg7, putative	15.8112	17.2363	0.124508	0.63385	0.896037	no
PBANKA_0810800	PBANKA_0810800.1		hypothetical protein, conserved	21.2316	17.2954	-0.295826	0.3306	0.688546	no
PBANKA_1361600	PBANKA_1361600.1		plasma membrane Ca2+ ATPase, putative	20.5052	17.3207	-0.243491	0.3201	0.677492	no
PBANKA_0818400	PBANKA_0818400.1		hypothetical protein, conserved	19.4544	17.3363	-0.166306	0.4915	0.820269	no
PBANKA_1362800	PBANKA_1362800.1		hypothetical protein, conserved	26.5868	17.3381	-0.616767	0.1063	0.358547	no
PBANKA_1312000	PBANKA_1312000.1		hypothetical protein, conserved	19.0304	17.3556	-0.132911	0.6098	0.884919	no
PBANKA_1100700	PBANKA_1100700.1			12.4016	17.3742	0.486411	0.24195	0.585873	no
PBANKA_0942400	PBANKA_0942400.1		WD domain, G-beta repeat domain containing protein	18.3341	17.475	-0.0692391	0.81445	0.958781	no
PBANKA_1029100	PBANKA_1029100.1			30.0648	17.4833	-0.782094	0.0976	0.339907	no
PBANKA_0931000	PBANKA_0931000.1		hypothetical protein, conserved	17.8079	17.5029	-0.0249256	0.9271	0.983042	no
PBANKA_0804200	PBANKA_0804200.1		hypothetical protein, conserved	20.4007	17.5059	-0.220776	0.4397	0.78265	no
PBANKA_0515350	PBANKA_0515350.1	OTU	hypothetical protein, conserved	14.6375	17.5167	0.259054	0.46885	0.804549	no
PBANKA_1034200	PBANKA_1034200.1			43.4968	17.5529	-1.3092	0.12675	0.400422	no
PBANKA_0940300	PBANKA_0940300.1		DEAD/DEAH box helicase, putative	19.9577	17.6088	-0.18065	0.46375	0.800594	no
PBANKA_1219400	PBANKA_1219400.1	SCO1	cloroquine resistance associated protein Cg3, putative	18.0802	17.6097	-0.0380373	0.91335	0.980837	no
PBANKA_1139600	PBANKA_1139600.1		hypothetical protein, conserved	26.4686	17.6159	-0.587405	0.2474	0.59183	no
PBANKA_0829600	PBANKA_0829600.1		serine/threonine protein kinase, putative	19.4461	17.642	-0.140471	0.63525	0.896215	no
PBANKA_1460600	PBANKA_1460600.1		hypothetical protein, conserved	19.9166	17.6567	-0.173755	0.59355	0.877436	no
PBANKA_1454200	PBANKA_1454200.1		hypothetical protein, conserved; autophagy-related protein 11, putative; repetitive organellar protein, putative; hypothetical protein, conserved; Plasmodium exported protein, unknown function; hypothetical protein, conserved	14.8461	17.7069	0.254233	0.2271	0.564779	no
PBANKA_1002600	PBANKA_1002600.1	P41	6-cysteine protein	20.2626	17.7668	-0.18963	0.554	0.856115	no
PBANKA_1240900	PBANKA_1240900.1		hypothetical protein, conserved	15.0014	17.8667	0.25217	0.5001	0.826846	no
PBANKA_0818800	PBANKA_0818800.1		hypothetical protein, conserved	13.1673	17.8868	0.441937	0.22345	0.559239	no
PBANKA_0903200	PBANKA_0903200.1		hypothetical protein, conserved	15.9139	17.927	0.171848	0.51695	0.837267	no
PBANKA_0305500	PBANKA_0305500.1		hypothetical protein, conserved	18.9586	17.9463	-0.0791681	0.7623	0.945023	no
PBANKA_1030900	PBANKA_1030900.1		GTP-binding protein, putative	19.0536	17.9617	-0.0851391	0.7743	0.948941	no
PBANKA_1434500	PBANKA_1434500.1		hypothetical protein, conserved	20.1349	17.9862	-0.162811	0.55475	0.856335	no
PBANKA_0309700	PBANKA_0309700.1	MATE	hypothetical protein, conserved	21.4349	17.9934	-0.252493	0.38265	0.738144	no
PBANKA_1301200	PBANKA_1301200.1	MED31	hypothetical protein, conserved	24.6948	17.9946	-0.456642	0.4619	0.798842	no
PBANKA_1127600	PBANKA_1127600.1		N-acetyltransferase, putative	20.4091	18.0453	-0.177588	0.6424	0.898888	no
PBANKA_0831600	PBANKA_0831600.1		hypothetical protein	16.3562	18.0822	0.144734	0.679	0.914227	no
PBANKA_1128500	PBANKA_1128500.1		SET domain containing protein	19.5448	18.0918	-0.111454	0.5995	0.880027	no
PBANKA_1139400	PBANKA_1139400.1	DOA1	polyubiquitin binding protein, putative	17.3168	18.1314	0.066317	0.8032	0.956363	no
PBANKA_0211800	PBANKA_0211800.1		hypothetical protein, conserved	16.5801	18.1618	0.131452	0.64015	0.898526	no
PBANKA_1308300	PBANKA_1308300.1		hypothetical protein, conserved	14.6895	18.1696	0.306742	0.3538	0.712115	no
PBANKA_1033800	PBANKA_1033800.1		hypothetical protein, conserved	20.0647	18.2286	-0.138459	0.5058	0.83091	no
PBANKA_0901300	PBANKA_0901300.2	MAEBL	Nucleosomal binding protein 1, putative; merozoite adhesive erythrocytic binding protein; merozoite surface protein 3	8.29782	18.2329	1.13574	0.0288	0.149814	no
PBANKA_1208100	PBANKA_1208100.1		hypothetical protein, conserved	21.2989	18.2527	-0.222673	0.36985	0.727334	no
PBANKA_1311600	PBANKA_1311600.1		calponin homology domain-containing protein, putative	13.8941	18.3485	0.401186	0.0925	0.328401	no
PBANKA_1449600	PBANKA_1449600.1	PIH1	PIH1 domain-containing protein, putative	15.7328	18.3561	0.222481	0.5287	0.844588	no
PBANKA_1211800	PBANKA_1211800.1		hypothetical protein, conserved	17.5596	18.3586	0.0641956	0.8054	0.956365	no
PBANKA_1328500	PBANKA_1328500.1	COG6	hypothetical protein, conserved	21.4769	18.3747	-0.225066	0.40585	0.758624	no
PBANKA_1114300	PBANKA_1114300.1		hypothetical protein, conserved	17.6325	18.3766	0.0596333	0.8091	0.95751	no
PBANKA_0206400	PBANKA_0206400.1	IspD	2-C-methyl-D-erythritol 4-phosphate cytidylyltransferase, putative	15.5159	18.3776	0.244199	0.4095	0.761387	no
PBANKA_0814100	PBANKA_0814100.1		hypothetical protein, conserved	16.2403	18.3815	0.178676	0.531	0.845696	no
PBANKA_0912400	PBANKA_0912400.1		hypothetical protein, conserved	22.191	18.424	-0.268388	0.3091	0.666197	no
PBANKA_0617400	PBANKA_0617400.1		hypothetical protein, conserved	19.7228	18.4635	-0.0951877	0.65645	0.904944	no
PBANKA_1357600	PBANKA_1357600.1		hypothetical protein, conserved	25.2203	18.4701	-0.449392	0.06525	0.262537	no
PBANKA_1357300	PBANKA_1357300.1		hypothetical protein, conserved	15.4183	18.5316	0.26534	0.3114	0.668751	no
PBANKA_1118800	PBANKA_1118800.1		hypothetical protein, conserved	18.5126	18.5493	0.00286025	0.98355	0.994249	no
PBANKA_1208600	PBANKA_1208600.1		hypothetical protein, conserved	23.1508	18.5494	-0.319683	0.16815	0.47501	no
PBANKA_0108000	PBANKA_0108000.1	CLS	cardiolipin synthetase, putative	27.0023	18.7487	-0.526288	0.0652	0.262409	no
PBANKA_1245300	PBANKA_1245300.1	FRM1	hypothetical protein, conserved	19.4894	18.7593	-0.0550788	0.80045	0.956104	no
PBANKA_0914500	PBANKA_0914500.1		hypothetical protein, conserved	26.4098	18.7714	-0.492538	0.03855	0.184577	no
PBANKA_1316900	PBANKA_1316900.1		hypothetical protein, conserved	16.0139	18.7912	0.230732	0.33415	0.691873	no
PBANKA_0828200	PBANKA_0828200.1		hypothetical protein, conserved	13.1562	18.7956	0.514648	0.07465	0.286388	no
PBANKA_0510500	PBANKA_0510500.1		hypothetical protein, conserved	22.0034	18.8032	-0.226742	0.3818	0.737347	no
PBANKA_0402400	PBANKA_0402400.1		hypothetical protein, conserved	11.1062	18.8042	0.759691	0.02215	0.123961	no
PBANKA_1408400	PBANKA_1408400.1		hypothetical protein, conserved	20.1534	18.8207	-0.0987068	0.8217	0.961754	no
PBANKA_1452700	PBANKA_1452700.1		hypothetical protein, conserved	17.4574	18.8208	0.108486	0.76	0.944538	no
PBANKA_1360900	PBANKA_1360900.1		GTPase, putative	20.7396	18.8348	-0.138986	0.73245	0.933935	no
PBANKA_1009200	PBANKA_1009200.1		hypothetical protein, conserved	16.2765	18.8467	0.211528	0.38385	0.739512	no
PBANKA_1244100	PBANKA_1244100.1		hypothetical protein, conserved	20.4694	18.9018	-0.114942	0.6477	0.900973	no
PBANKA_1224000	PBANKA_1224000.1		hypothetical protein, conserved	18.5534	18.9041	0.0270156	0.9083	0.980651	no
PBANKA_1203500	PBANKA_1203500.1		hypothetical protein, conserved	9.62434	18.9071	0.974165	0.0336	0.167731	no
PBANKA_1141200	PBANKA_1141200.1	Uba2	ubiquitin-activating enzyme, putative	24.9196	18.9331	-0.39637	0.1942	0.515949	no
PBANKA_0818700	PBANKA_0818700.1		XPA binding protein 1, putative	16.4991	18.9444	0.199388	0.5882	0.875029	no
PBANKA_0205300	PBANKA_0205300.1		hypothetical protein, conserved	17.2566	18.9476	0.134867	0.6322	0.894894	no
PBANKA_0307900	PBANKA_0307900.1		hypothetical protein, conserved	16.9317	18.9689	0.163912	0.53025	0.845478	no
PBANKA_0513100	PBANKA_0513100.1		hypothetical protein, conserved	26.7332	18.9925	-0.493206	0.04355	0.200362	no
PBANKA_0915100	PBANKA_0915100.1		LEM3/CDC50 family protein, putative	12.2522	18.9995	0.632918	0.08645	0.314667	no
PBANKA_1102900	PBANKA_1102900.1		hypothetical protein, conserved	21.1771	19.0386	-0.153575	0.5631	0.861763	no
PBANKA_0914100	PBANKA_0914100.1		hypothetical protein, conserved	18.0328	19.0771	0.0812226	0.71135	0.926152	no
PBANKA_1403100	PBANKA_1403100.1		hypothetical protein, conserved	20.3529	19.0914	-0.092312	0.70145	0.922713	no
PBANKA_1418500	PBANKA_1418500.1		TBC domain protein, putative	22.4614	19.0924	-0.234449	0.431	0.777637	no
PBANKA_0940500	PBANKA_0940500.1		hypothetical protein, conserved	24.5299	19.1	-0.360967	0.58685	0.874682	no
PBANKA_0823800	PBANKA_0823800.1	FabG	3-oxoacyl-[acyl-carrier-protein] reductase, putative	13.7367	19.1209	0.477113	0.2014	0.527944	no
PBANKA_1465300	PBANKA_1465300.1			23.1736	19.138	-0.276046	0.43525	0.779751	no
PBANKA_1016200	PBANKA_1016200.1		protein kinase, putative	20.9511	19.1422	-0.130267	0.55825	0.858506	no
PBANKA_1322300	PBANKA_1322300.1		hypothetical protein, conserved	20.4902	19.1489	-0.0976704	0.684	0.916451	no
PBANKA_1322200	PBANKA_1322200.1	SAS4	spindle assembly abnormal protein 4, putative	16.1125	19.154	0.249468	0.307	0.663864	no
PBANKA_1137500	PBANKA_1137500.1	ADF2	actin-depolymerizing factor 2, putative	20.3481	19.159	-0.0868734	0.87495	0.973546	no
PBANKA_0102700	PBANKA_0102700.1		hypothetical protein, conserved	25.1332	19.1753	-0.390346	0.2243	0.560486	no
PBANKA_1401000	PBANKA_1401000.1		hypothetical protein, conserved	19.1785	19.1967	0.00137306	0.9956	0.996881	no
PBANKA_1446600	PBANKA_1446600.1		hypothetical protein, conserved	25.0608	19.2028	-0.384111	0.12825	0.403296	no
PBANKA_1311700	PBANKA_1311700.1	MDR2	multidrug resistance protein 2, putative	15.9103	19.2066	0.271642	0.3125	0.670053	no
PBANKA_1120500	PBANKA_1120500.1	RPP1	ribonuclease P/MRP protein subunit RPP1, putative	24.1585	19.226	-0.329468	0.35425	0.712421	no
PBANKA_1224400	PBANKA_1224400.1		ferlin, putative	21.3593	19.2351	-0.15112	0.4999	0.826846	no
PBANKA_0805500	PBANKA_0805500.1		hypothetical protein, conserved	19.1563	19.3533	0.0147609	0.94925	0.98802	no
PBANKA_0806600	PBANKA_0806600.1		RNA-metabolising metallo-beta-lactamase domain containing protein	20.4283	19.3718	-0.0766145	0.7614	0.944723	no
PBANKA_1203000	PBANKA_1203000.1		hypothetical protein, conserved	9.44179	19.3735	1.03695	0.0293	0.151564	no
PBANKA_0933800	PBANKA_0933800.1		hypothetical protein, conserved	16.227	19.3816	0.256296	0.38385	0.739512	no
PBANKA_1307100	PBANKA_1307100.1		hypothetical protein, conserved	15.088	19.4012	0.362742	0.2406	0.583588	no
PBANKA_0803900	PBANKA_0803900.1			15.7657	19.4061	0.299724	0.58015	0.870726	no
PBANKA_0505300	PBANKA_0505300.1		hypothetical protein, conserved	21.8646	19.4623	-0.167915	0.4868	0.816663	no
PBANKA_1145100	PBANKA_1145100.1		hypothetical protein, conserved	19.6067	19.4727	-0.00990037	0.9608	0.989887	no
PBANKA_0927000	PBANKA_0927000.1	TKL2	tyrosine kinase-like protein, putative	14.6796	19.4892	0.408855	0.09505	0.334189	no
PBANKA_1104700	PBANKA_1104700.1	TRS85	trafficking protein particle complex subunit 8, putative	21.8899	19.4998	-0.16681	0.44355	0.785275	no
PBANKA_1330300	PBANKA_1330300.1		rhoptry protein, putative	20.7246	19.5243	-0.086071	0.72825	0.932202	no
PBANKA_1215800	PBANKA_1215800.1		hypothetical protein, conserved	23.0657	19.5798	-0.236382	0.28165	0.636022	no
PBANKA_1308800	PBANKA_1308800.1		hypothetical protein, conserved	15.3568	19.611	0.352784	0.313	0.670774	no
PBANKA_1002900	PBANKA_1002900.1		Plasmodium yoelii blood stage membrane protein ag-1, putative	16.5265	19.6649	0.250839	0.42755	0.774772	no
PBANKA_0903300	PBANKA_0903300.1		bicoid-interacting protein BIN3, putative	23.8498	19.6889	-0.276592	0.4377	0.781611	no
PBANKA_1036700	PBANKA_1036700.1	CBWD1	COBW domain-containing protein 1, putative	23.4548	19.7149	-0.250598	0.37965	0.735868	no
PBANKA_1408700	PBANKA_1408700.1		hypothetical protein, conserved	23.6436	19.7299	-0.261066	0.6069	0.883334	no
PBANKA_0901600	PBANKA_0901600.1	FTB	conserved Plasmodium protein, unknown function; farnesyltransferase beta subunit, putative	24.8494	19.7345	-0.332491	0.1704	0.478447	no
PBANKA_0619000	PBANKA_0619000.1		conserved Plasmodium membrane protein, unknown function	27.6405	19.7653	-0.483816	0.06225	0.254751	no
PBANKA_1342900	PBANKA_1342900.1	UPF3B	mRNA decay protein, putative	16.0276	19.7739	0.303035	0.4477	0.787811	no
PBANKA_1033700	PBANKA_1033700.1		hypothetical protein, conserved	12.1874	19.7974	0.699918	0.08345	0.308719	no
PBANKA_1444500	PBANKA_1444500.1	MyoJ	myosin D, putative	26.6311	19.798	-0.427755	0.0553	0.23523	no
PBANKA_1314000	PBANKA_1314000.1	CPR	flavodoxin domain containing protein	20.3685	19.8225	-0.0391973	0.8831	0.975108	no
PBANKA_1300900	PBANKA_1300900.1	COX11	cytochrome c oxidase assembly protein COX11, putative	8.78076	19.8277	1.1751	0.0272	0.143758	no
PBANKA_1140700	PBANKA_1140700.1	FC	ferrochelatase, putative	16.8023	19.8548	0.240825	0.4799	0.812197	no
PBANKA_0832100	PBANKA_0832100.1			17.603	19.8645	0.174373	0.55255	0.855515	no
PBANKA_0824100	PBANKA_0824100.1	NOS	NADPH-cytochrome p450 reductase, putative	19.1906	19.8645	0.0497922	0.846	0.967281	no
PBANKA_1342300	PBANKA_1342300.1		hypothetical protein, conserved	10.9882	19.8957	0.856507	0.68445	0.916645	no
PBANKA_1428200	PBANKA_1428200.1		hypothetical protein, conserved	14.3121	19.9306	0.477753	0.0978	0.340397	no
PBANKA_0612800	PBANKA_0612800.1		RNA helicase, putative	18.8523	19.9411	0.0810044	0.7409	0.938025	no
PBANKA_1112900	PBANKA_1112900.1		hypothetical protein, conserved	29.2501	19.978	-0.55003	0.01465	0.0915952	no
PBANKA_1136500	PBANKA_1136500.1		hypothetical protein, conserved	16.5355	19.9792	0.272931	0.43845	0.781839	no
PBANKA_1131700	PBANKA_1131700.1		hypothetical protein, conserved	13.7881	19.9834	0.535373	0.05675	0.239552	no
PBANKA_1201100	PBANKA_1201100.1		hypothetical protein, conserved	19.4558	19.994	0.0393659	0.87965	0.974525	no
PBANKA_0833500	PBANKA_0833500.1		hypothetical protein, conserved	23.1379	20.0008	-0.210203	0.40555	0.758217	no
PBANKA_1406500	PBANKA_1406500.1		hypothetical protein, conserved	15.9369	20.0038	0.327897	0.2634	0.611553	no
PBANKA_0901100	PBANKA_0901100.1		serine/threonine protein kinase, putative	21.1579	20.0345	-0.078713	0.7368	0.936174	no
PBANKA_1344700	PBANKA_1344700.1	ACBP1	apicoplast calcium binding protein 1, putative	24.169	20.0369	-0.270498	0.3981	0.752374	no
PBANKA_0605900	PBANKA_0605900.1		hypothetical protein, conserved	27.4157	20.1067	-0.447326	0.1602	0.461499	no
PBANKA_1009700	PBANKA_1009700.1		ribonuclease H2 subunit B, putative	24.4916	20.2443	-0.274773	0.41895	0.767767	no
PBANKA_1120900	PBANKA_1120900.1		hypothetical protein, conserved	26.3841	20.2477	-0.38191	0.34025	0.698508	no
PBANKA_0414000	PBANKA_0414000.1		hypothetical protein, conserved	25.9389	20.2564	-0.356742	0.10905	0.36427	no
PBANKA_0612600	PBANKA_0612600.1		hypothetical protein, conserved	22.9142	20.2857	-0.175782	0.4963	0.823742	no
PBANKA_1124800	PBANKA_1124800.1		hypothetical protein, conserved	25.4168	20.2959	-0.324591	0.1608	0.462439	no
PBANKA_0402200	PBANKA_0402200.1	Plrx	thioredoxin-like redox-active protein, putative	49.1808	20.3181	-1.27533	0.00975	0.0679446	no
PBANKA_1408200	PBANKA_1408200.1	VPS18	vacuolar protein sorting-associated protein 18, putative	19.7531	20.3641	0.0439493	0.85395	0.968902	no
PBANKA_0308200	PBANKA_0308200.1		beta-ketoacyl-acyl carrier protein synthase III precursor, putative	18.6958	20.383	0.124658	0.70685	0.924769	no
PBANKA_1460100	PBANKA_1460100.1		hypothetical protein, conserved	40.8082	20.3971	-1.00049	0.0086	0.0620861	no
PBANKA_0935400	PBANKA_0935400.1	COQ4	ubiquinone biosynthesis protein COQ4, putative	19.0734	20.3974	0.0968276	0.7949	0.954698	no
PBANKA_0933700	PBANKA_0933700.1	MAPK2	mitogen-activated protein kinase 2, putative	23.6085	20.4263	-0.208881	0.46725	0.803148	no
PBANKA_1363300	PBANKA_1363300.1		hypothetical protein, conserved	17.4435	20.4642	0.230418	0.3577	0.71555	no
PBANKA_0722000	PBANKA_0722000.1		phosphatidylinositol 4-kinase, putative	23.4257	20.4648	-0.194948	0.35345	0.71176	no
PBANKA_1454600	PBANKA_1454600.1		hypothetical protein, conserved	21.366	20.5951	-0.0530132	0.8075	0.956958	no
PBANKA_1422300	PBANKA_1422300.1		FAD-dependent monooxygenase, putative	21.2035	20.6093	-0.0410028	0.8759	0.973558	no
PBANKA_0936000	PBANKA_0936000.1		endonuclease/exonuclease/phosphatase domain containing protein	26.0331	20.644	-0.334625	0.20325	0.530516	no
PBANKA_0208500	PBANKA_0208500.1		hypothetical protein, conserved	20.5343	20.6447	0.00773543	0.9731	0.993062	no
PBANKA_1316800	PBANKA_1316800.1		dynactin subunit 4, putative	20.1028	20.6801	0.040843	0.87775	0.974207	no
PBANKA_1229400	PBANKA_1229400.1		hypothetical protein, conserved	23.7962	20.6845	-0.202186	0.5238	0.841726	no
PBANKA_1322100	PBANKA_1322100.1	ADCL	aminodeoxychorismate lyase, putative	22.0386	20.698	-0.0905378	0.7959	0.95516	no
PBANKA_0407500	PBANKA_0407500.1		hypothetical protein, conserved	26.8867	20.6989	-0.377342	0.16505	0.470093	no
PBANKA_1009000	PBANKA_1009000.1	ERA	GTPase Era, putative	34.687	20.7339	-0.742402	0.0082	0.0600594	no
PBANKA_0612100	PBANKA_0612100.1		ATP-dependent Clp protease proteolytic subunit, putative	20.47	20.7401	0.0189103	0.9389	0.98565	no
PBANKA_1448800	PBANKA_1448800.1		hypothetical protein, conserved	20.4635	20.7724	0.0216174	0.92135	0.981898	no
PBANKA_0822500	PBANKA_0822500.1		hypothetical protein, conserved	23.811	20.7756	-0.196735	0.3837	0.739474	no
PBANKA_1418700	PBANKA_1418700.1		big signal peptidase, putative	35.3816	20.777	-0.768008	0.02055	0.117761	no
PBANKA_1307500	PBANKA_1307500.1		gamma-tubulin complex component, putative	23.3896	20.7844	-0.170366	0.45345	0.791669	no
PBANKA_0719200	PBANKA_0719200.1	PUF2	mRNA-binding protein PUF2, putative	29.7145	20.8206	-0.513154	0.07235	0.28083	no
PBANKA_0311400	PBANKA_0311400.1		calcium-dependent protein kinase 4, putative	30.1377	20.8309	-0.532846	0.0192	0.112061	no
PBANKA_1115100	PBANKA_1115100.1		hypothetical protein, conserved	28.8621	20.8321	-0.470373	0.0625	0.25541	no
PBANKA_1324700	PBANKA_1324700.1		hypothetical protein, conserved	16.5272	20.8408	0.334572	0.37625	0.73309	no
PBANKA_0205600	PBANKA_0205600.1	MRE11	double-strand break repair protein MRE11, putative	18.2592	20.8935	0.194436	0.44555	0.786285	no
PBANKA_0614400	PBANKA_0614400.1		hypothetical protein, conserved	21.339	20.9226	-0.0284303	0.91025	0.980651	no
PBANKA_1305600	PBANKA_1305600.1	ATP23	metalloprotease, putative	15.8947	20.9308	0.397085	0.21675	0.550194	no
PBANKA_0503400	PBANKA_0503400.1		hypothetical protein, conserved	11.4042	20.9742	0.879045	0.0607	0.250659	no
PBANKA_1119600	PBANKA_1119600.1	MSP10	merozoite surface protein 10, putative	11.5099	21.0553	0.871313	0.01375	0.0877652	no
PBANKA_1318700	PBANKA_1318700.1	PPM3	protein phosphatase PPM3, putative	26.9971	21.1148	-0.354551	0.2317	0.570926	no
PBANKA_0706100	PBANKA_0706100.1		hypothetical protein, conserved	14.4798	21.1227	0.544752	0.1312	0.409923	no
PBANKA_1225100	PBANKA_1225100.1		hypothetical protein, conserved	23.1855	21.1408	-0.133192	0.58395	0.872778	no
PBANKA_1450000	PBANKA_1450000.1		tetQ family GTPase, putative	19.4734	21.1528	0.119345	0.64455	0.899381	no
PBANKA_0401200	PBANKA_0401200.1	ABCB4	ABC transporter B family member 4, putative	18.8691	21.2123	0.168877	0.4959	0.823316	no
PBANKA_1425400	PBANKA_1425400.1		hypothetical protein, conserved	22.8004	21.2728	-0.100051	0.6478	0.900989	no
PBANKA_0906100	PBANKA_0906100.1		hypothetical protein	31.8189	21.2758	-0.580669	0.0811	0.30319	no
PBANKA_1011100	PBANKA_1011100.1		hypothetical protein, conserved	18.4138	21.2857	0.209098	0.35125	0.70967	no
PBANKA_1304700	PBANKA_1304700.1	MFS6	transporter, putative	22.6887	21.2948	-0.0914736	0.75505	0.943246	no
PBANKA_1357100	PBANKA_1357100.1		hypothetical protein, conserved	14.4935	21.3589	0.559436	0.0499	0.21938	no
PBANKA_1129300	PBANKA_1129300.1	YTM1	microtubule-associated protein ytm1 homologue, putative	38.1028	21.3662	-0.834567	0.00685	0.0524606	no
PBANKA_0309200	PBANKA_0309200.1		hypothetical protein, conserved	25.7896	21.403	-0.268976	0.2128	0.544889	no
PBANKA_1446100	PBANKA_1446100.1		amino acid transporter, putative	21.6106	21.4133	-0.0132329	0.9527	0.988123	no
PBANKA_0514200	PBANKA_0514200.1	CLAMP	hypothetical protein, conserved	21.1598	21.4152	0.0173031	0.94755	0.98802	no
PBANKA_0603100	PBANKA_0603100.1		hypothetical protein, conserved	21.2394	21.4169	0.0120054	0.98065	0.993993	no
PBANKA_0824600	PBANKA_0824600.1		conserved protein, unknown function	15.5108	21.4733	0.469272	0.206	0.534873	no
PBANKA_0302400	PBANKA_0302400.1		5'-3' exoribonuclease, putative	27.0079	21.4906	-0.329677	0.1861	0.503945	no
PBANKA_0907700	PBANKA_0907700.1		hypothetical protein, conserved	17.6723	21.5356	0.285229	0.26185	0.609631	no
PBANKA_1441300	PBANKA_1441300.1		hypothetical protein, conserved	24.2001	21.557	-0.166858	0.49	0.819254	no
PBANKA_0811500	PBANKA_0811500.1		hypothetical protein, conserved	17.8147	21.5803	0.276645	0.41665	0.766372	no
PBANKA_1212200	PBANKA_1212200.1		hypothetical protein, conserved	19.7793	21.5848	0.126022	0.6891	0.918616	no
PBANKA_1143100	PBANKA_1143100.1		hypothetical protein, conserved	29.8248	21.5946	-0.465843	0.155	0.452929	no
PBANKA_0918700	PBANKA_0918700.1		A/G-specific adenine glycosylase, putative	18.0209	21.6533	0.264916	0.3539	0.712167	no
PBANKA_1132400	PBANKA_1132400.1		hypothetical protein, conserved	19.8745	21.6711	0.124853	0.61755	0.887861	no
PBANKA_1027600	PBANKA_1027600.1		hypothetical protein, conserved	30.209	21.7041	-0.477008	0.08795	0.31823	no
PBANKA_1117200	PBANKA_1117200.1		hypothetical protein, conserved	26.2859	21.7076	-0.27609	0.29795	0.655253	no
PBANKA_0503100	PBANKA_0503100.1		hypothetical protein, conserved	28.0513	21.7311	-0.368305	0.17895	0.491492	no
PBANKA_1004700	PBANKA_1004700.1		methyltransferase, putative	28.6402	21.7527	-0.396848	0.2303	0.568795	no
PBANKA_0501400	PBANKA_0501400.1	RON12	rhoptry neck protein 12, putative	30.1738	21.8153	-0.467956	0.2365	0.577794	no
PBANKA_1202500	PBANKA_1202500.1		hypothetical protein, conserved	21.218	21.8244	0.0406522	0.84945	0.967756	no
PBANKA_1236600	PBANKA_1236600.1		hypothetical protein, conserved	16.9306	21.8412	0.367418	0.1202	0.386579	no
PBANKA_0309400	PBANKA_0309400.1		hypothetical protein, conserved	25.1902	21.8666	-0.204134	0.33785	0.69592	no
PBANKA_1451900	PBANKA_1451900.1		hypothetical protein, conserved	16.7402	21.9391	0.390186	0.3268	0.684256	no
PBANKA_0826100	PBANKA_0826100.1	aPRS	proline--tRNA ligase, putative	20.7229	21.9409	0.0823986	0.7803	0.950074	no
PBANKA_1304600	PBANKA_1304600.1		clathrin coat assembly protein AP50, putative	22.2888	21.9614	-0.0213485	0.93675	0.985195	no
PBANKA_1219600	PBANKA_1219600.1		cloroquine resistance associated protein cg1, putative	19.4494	21.9653	0.175496	0.49195	0.820603	no
PBANKA_0112200	PBANKA_0112200.1	myoE	myosin-like protein, putative	21.2111	21.9903	0.0520501	0.82485	0.962356	no
PBANKA_1361400	PBANKA_1361400.1		hypothetical protein, conserved	21.6085	22.0922	0.0319437	0.9276	0.983136	no
PBANKA_0815000	PBANKA_0815000.1		pseudouridylate synthase, putative	23.3486	22.0998	-0.0793048	0.76505	0.946144	no
PBANKA_1341000	PBANKA_1341000.1		hypothetical protein, conserved	18.5571	22.1436	0.254919	0.2535	0.599231	no
PBANKA_0811100	PBANKA_0811100.1		DEAD/DEAH box helicase, putative	24.5845	22.1518	-0.150323	0.51635	0.836937	no
PBANKA_0112100	PBANKA_0112100.1	ApiAP2	transcription factor with AP2 domain(s), putative	22.9519	22.2206	-0.0467145	0.83395	0.963714	no
PBANKA_1451400	PBANKA_1451400.1		protein-S-isoprenylcysteine O-methyltransferase, putative	15.6059	22.2275	0.510258	0.10285	0.351035	no
PBANKA_1458800	PBANKA_1458800.1		kinesin motor domain containing protein	19.5009	22.2317	0.189079	0.4346	0.779429	no
PBANKA_0409200	PBANKA_0409200.1		valine--tRNA ligase, putative	20.394	22.2843	0.12788	0.6002	0.880154	no
PBANKA_0925100	PBANKA_0925100.1	LRR11	leucine-rich repeat protein	18.6232	22.287	0.259105	0.32915	0.686872	no
PBANKA_0932000	PBANKA_0932000.1	RON4	rhoptry neck protein 4	24.89	22.3509	-0.155232	0.55795	0.858412	no
PBANKA_0819400	PBANKA_0819400.1		hypothetical protein, conserved	23.1404	22.3547	-0.0498347	0.8252	0.962356	no
PBANKA_1459600	PBANKA_1459600.1		hypothetical protein, conserved; S-adenosylmethionine-dependent methyltransferase, putative	19.0533	22.3601	0.230886	0.43235	0.778604	no
PBANKA_1031700	PBANKA_1031700.1		hypothetical protein, conserved	15.5685	22.3622	0.522437	0.28265	0.637153	no
PBANKA_1139800	PBANKA_1139800.1	GEX1	nuclear fusion protein, putative	34.5443	22.3711	-0.62681	0.0143	0.090074	no
PBANKA_1120300	PBANKA_1120300.1	PUF3	hypothetical protein, conserved	22.7914	22.3748	-0.0266149	0.9203	0.981833	no
PBANKA_0101100	PBANKA_0101100.1	PALM	liver merozoite formation protein, putative	31.4033	22.4124	-0.486622	0.14265	0.430243	no
PBANKA_0919700	PBANKA_0919700.1		hypothetical protein, conserved; cytosolic Fe-S cluster assembly factor NBP35, putative	19.7962	22.4455	0.181204	0.512	0.834362	no
PBANKA_1236300	PBANKA_1236300.1	DDX1	DEAD/DEAH box ATP-dependent RNA helicase, putative	25.37	22.4799	-0.174487	0.49705	0.824224	no
PBANKA_1339700	PBANKA_1339700.1		DEAD box helicase, putative	24.8788	22.5001	-0.144982	0.54725	0.853571	no
PBANKA_0721200	PBANKA_0721200.1		hypothetical protein, conserved	21.3289	22.5027	0.0772866	0.84195	0.966205	no
PBANKA_0621500	PBANKA_0621500.1		Rab GTPase activator and protein kinase, putative	25.2523	22.6238	-0.158572	0.4922	0.820626	no
PBANKA_1114900	PBANKA_1114900.1	PI3K	phosphatidylinositol 3-kinase, putative	20.7553	22.6928	0.128755	0.57115	0.867147	no
PBANKA_1403300	PBANKA_1403300.1	NIF1	NLI interacting factor-like phosphatase, putative	21.5936	22.7024	0.0722431	0.75605	0.943632	no
PBANKA_0905100	PBANKA_0905100.1		carbohydrate kinase, putative	26.1383	22.7107	-0.202792	0.529	0.844705	no
PBANKA_0818000	PBANKA_0818000.1	MOP	hypothetical protein, conserved	23.1717	22.7176	-0.0285504	0.8984	0.978372	no
PBANKA_0411200	PBANKA_0411200.1		hypothetical protein, conserved	24.8755	22.7197	-0.130781	0.60215	0.881213	no
PBANKA_0818100	PBANKA_0818100.1	OGG1	N-glycosylase/DNA lyase, putative	15.0064	22.7467	0.600081	0.05635	0.238424	no
PBANKA_1135300	PBANKA_1135300.1		hypothetical protein	28.1213	22.7527	-0.305622	0.1459	0.436787	no
PBANKA_1106200	PBANKA_1106200.1		histone deacetylase, putative	23.3366	22.7652	-0.0357615	0.9062	0.980308	no
PBANKA_0815500	PBANKA_0815500.1		hypothetical protein, conserved	17.3618	22.77	0.391223	0.0985	0.342128	no
PBANKA_0311300	PBANKA_0311300.1		hypothetical protein, conserved	33.8473	22.7874	-0.570806	0.1114	0.3689	no
PBANKA_1429900	PBANKA_1429900.1	PIGO	GPI ethanolamine phosphate transferase 3, putative	25.8069	22.8147	-0.177795	0.4395	0.782594	no
PBANKA_1442900	PBANKA_1442900.1		hypothetical protein, conserved	24.6671	22.8277	-0.111806	0.66485	0.908787	no
PBANKA_1413800	PBANKA_1413800.1		hypothetical protein, conserved	22.5667	22.8627	0.0188017	0.9487	0.98802	no
PBANKA_0917100	PBANKA_0917100.1		hypothetical protein, conserved	22.5661	22.8805	0.0199612	0.94905	0.98802	no
PBANKA_1145000	PBANKA_1145000.1		hypothetical protein, conserved	28.1741	22.9884	-0.293466	0.3272	0.684744	no
PBANKA_1432100	PBANKA_1432100.1		hypothetical protein, conserved	21.4917	22.9971	0.0976668	0.7162	0.926885	no
PBANKA_1139300	PBANKA_1139300.1		50S ribosomal protein L9, mitochondrial, putative	17.4691	23.0278	0.398569	0.32355	0.680844	no
PBANKA_0209000	PBANKA_0209000.1		hypothetical protein, conserved	18.6385	23.0346	0.305517	0.24825	0.592432	no
PBANKA_0314300	PBANKA_0314300.1		hypothetical protein, conserved	24.8795	23.098	-0.107186	0.64525	0.899702	no
PBANKA_0518900	PBANKA_0518900.1			19.987	23.1145	0.209732	0.45885	0.796013	no
PBANKA_1132700	PBANKA_1132700.1		hypothetical protein, conserved	18.9616	23.1238	0.286294	0.25925	0.606134	no
PBANKA_1316500	PBANKA_1316500.1		hypothetical protein, conserved	30.3849	23.1271	-0.393775	0.2942	0.651096	no
PBANKA_1039200	PBANKA_1039200.1		hypothetical protein, conserved	13.8527	23.2055	0.7443	0.03465	0.17163	no
PBANKA_0817300	PBANKA_0817300.1		hypothetical protein, conserved	28.7772	23.208	-0.3103	0.3552	0.713233	no
PBANKA_1129900	PBANKA_1129900.1		hypothetical protein, conserved	22.3534	23.2455	0.0564572	0.80555	0.956365	no
PBANKA_1306100	PBANKA_1306100.1		GTP-binding protein, putative	18.1459	23.3117	0.361411	0.15095	0.44609	no
PBANKA_1019300	PBANKA_1019300.1		enoyl-CoA hydratase, putative	31.2297	23.3144	-0.421699	0.16795	0.474772	no
PBANKA_0516100	PBANKA_0516100.1		hypothetical protein, conserved	28.8799	23.3579	-0.306153	0.23485	0.57528	no
PBANKA_0306700	PBANKA_0306700.1		amine transporter, putative	22.2176	23.3711	0.0730239	0.76255	0.945071	no
PBANKA_1204700	PBANKA_1204700.1		hypothetical protein, conserved	20.5481	23.3929	0.187068	0.6224	0.890084	no
PBANKA_1215200	PBANKA_1215200.1		conserved protein, unknown function	33.0075	23.4718	-0.491865	0.10175	0.348982	no
PBANKA_1316300	PBANKA_1316300.1		hypothetical protein, conserved	25.5963	23.4868	-0.124085	0.5497	0.85436	no
PBANKA_0503000	PBANKA_0503000.1		hypothetical protein, conserved	30.2078	23.49	-0.362875	0.214	0.546646	no
PBANKA_1419800	PBANKA_1419800.1			18.665	23.5173	0.333384	0.17455	0.485116	no
PBANKA_1410800	PBANKA_1410800.1		hypothetical protein, conserved	33.7618	23.5449	-0.519975	0.11555	0.377504	no
PBANKA_1302300	PBANKA_1302300.1	MCA2	metacaspase 2, putative	22.0582	23.5629	0.0952056	0.67815	0.914075	no
PBANKA_1464400	PBANKA_1464400.1		hypothetical protein, conserved	22.0748	23.563	0.0941225	0.7605	0.944637	no
PBANKA_0712700	PBANKA_0712700.1		D13 protein, putative	30.3869	23.5715	-0.366403	0.18095	0.49476	no
PBANKA_0904600	PBANKA_0904600.1		hypothetical protein, conserved	23.4287	23.6486	0.0134739	0.95645	0.988987	no
PBANKA_0809800	PBANKA_0809800.1		ribosomal RNA methyltransferase, putative	16.2337	23.7376	0.548188	0.09155	0.326158	no
PBANKA_1235500	PBANKA_1235500.1		hypothetical protein, conserved	23.9513	23.781	-0.010296	0.961	0.9899	no
PBANKA_1118400	PBANKA_1118400.1		hypothetical protein, conserved	32.0274	23.8467	-0.425519	0.08385	0.30952	no
PBANKA_1352200	PBANKA_1352200.1		hypothetical protein, conserved	23.6129	23.8546	0.0146958	0.95895	0.989599	no
PBANKA_1319400	PBANKA_1319400.1		hypothetical protein, conserved	23.2719	23.8624	0.0361508	0.8831	0.975108	no
PBANKA_1321500	PBANKA_1321500.1		hypothetical protein, conserved	24.6259	23.8641	-0.0453319	0.8716	0.972884	no
PBANKA_0300800	PBANKA_0300800.1	OPP	octaprenyl pyrophosphate synthase, putative	22.9113	23.866	0.0588964	0.83675	0.964581	no
PBANKA_0301400	PBANKA_0301400.1		hypothetical protein, conserved	31.8143	23.888	-0.413392	0.1565	0.455781	no
PBANKA_1140000	PBANKA_1140000.1		hypothetical protein, conserved	28.0106	23.9566	-0.225553	0.37835	0.734589	no
PBANKA_1448600	PBANKA_1448600.1		hypothetical protein, conserved	32.3089	23.98	-0.430095	0.166	0.471489	no
PBANKA_0610700	PBANKA_0610700.1		hypothetical protein	28.9403	24.0267	-0.268441	0.4498	0.789619	no
PBANKA_0401700	PBANKA_0401700.1		hypothetical protein, conserved	30.1547	24.1121	-0.322627	0.1845	0.501267	no
PBANKA_1438400	PBANKA_1438400.1		hypothetical protein, conserved	25.6907	24.1127	-0.091455	0.65775	0.905935	no
PBANKA_0316821	PBANKA_0316821.1			22.6239	24.1234	0.0925811	0.8396	0.965384	no
PBANKA_0933600	PBANKA_0933600.1		dynein light chain type 2, putative; dynein light chain, putative	7.65345	24.2179	1.66189	0.01195	0.0790716	no
PBANKA_0714500	PBANKA_0714500.1		hypothetical protein, conserved	38.9739	24.2513	-0.684447	0.00775	0.0576311	no
PBANKA_0409900	PBANKA_0409900.1		hypothetical protein, conserved	28.5848	24.2769	-0.235664	0.38815	0.743557	no
PBANKA_1347900	PBANKA_1347900.1	UBA1	ubiquitin-activating enzyme, putative	26.931	24.3121	-0.147595	0.50825	0.831603	no
PBANKA_0301700	PBANKA_0301700.1		5'-3' exonuclease, N-terminal resolvase-like domain, putative	38.7321	24.3869	-0.667423	0.02085	0.118934	no
PBANKA_1337500	PBANKA_1337500.1		hypothetical protein, conserved	25.1884	24.3883	-0.0465683	0.8303	0.962752	no
PBANKA_1351400	PBANKA_1351400.1		hypothetical protein, conserved	27.9931	24.3992	-0.198238	0.44425	0.785471	no
PBANKA_1232000	PBANKA_1232000.1		hypothetical protein, conserved	24.9102	24.4521	-0.026777	0.9193	0.981633	no
PBANKA_1303000	PBANKA_1303000.1		pre-mRNA-splicing helicase BRR2, putative; RNA helicase, putative	25.432	24.4885	-0.0545439	0.796	0.95516	no
PBANKA_0818200	PBANKA_0818200.1		hypothetical protein, conserved	23.482	24.6297	0.0688431	0.8428	0.966271	no
PBANKA_0202700	PBANKA_0202700.1		kinesin-8, putative	17.6538	24.6533	0.481802	0.03775	0.181717	no
PBANKA_1103600	PBANKA_1103600.1	ATPase3	P-type ATPase, putative	23.5775	24.6701	0.0653513	0.77215	0.948711	no
PBANKA_0513700	PBANKA_0513700.1		hypothetical protein, conserved	27.8864	24.7229	-0.173715	0.49225	0.820626	no
PBANKA_0606600	PBANKA_0606600.1		hypothetical protein, conserved	32.8695	24.7556	-0.408998	0.0496	0.218596	no
PBANKA_0934100	PBANKA_0934100.1		hypothetical protein, conserved	22.2204	24.7572	0.155964	0.54255	0.851096	no
PBANKA_1029000	PBANKA_1029000.1		hypothetical protein, conserved	33.8593	24.7936	-0.449586	0.05425	0.23266	no
PBANKA_1102000	PBANKA_1102000.1	MPV17	hypothetical protein, conserved	31.4464	24.8122	-0.341847	0.2202	0.554878	no
PBANKA_1139000	PBANKA_1139000.1		hypothetical protein, conserved	24.9155	24.8124	-0.00598539	0.97725	0.993397	no
PBANKA_0212800	PBANKA_0212800.1		alpha/beta hydrolase, putative	20.5657	24.8785	0.27466	0.3139	0.671648	no
PBANKA_1365100	PBANKA_1365100.1		hypothetical protein, conserved	31.2334	24.8921	-0.327398	0.1478	0.440637	no
PBANKA_1447200	PBANKA_1447200.1		F-box domain containing protein	21.4141	24.9015	0.217667	0.3977	0.752213	no
PBANKA_0829500	PBANKA_0829500.1		hypothetical protein	32.9791	24.9114	-0.404745	0.0821	0.305774	no
PBANKA_1229300	PBANKA_1229300.1		hypothetical protein, conserved	31.2855	24.9819	-0.324607	0.23485	0.57528	no
PBANKA_0102500	PBANKA_0102500.1		phenylalanine--tRNA ligase, putative	32.6607	24.9957	-0.385878	0.15245	0.448583	no
PBANKA_0520300	PBANKA_0520300.1		hypothetical protein, conserved	21.9081	25.0379	0.19265	0.42715	0.774578	no
PBANKA_0916600	PBANKA_0916600.1		oxysterol-binding protein/PH domain containing protein	18.553	25.0562	0.433514	0.0725	0.281146	no
PBANKA_0805200	PBANKA_0805200.1		cytoskeleton associated protein, putative	19.1934	25.0845	0.386184	0.1358	0.418196	no
PBANKA_1325500	PBANKA_1325500.1			24.6087	25.0921	0.0280623	0.90055	0.978958	no
PBANKA_1008400	PBANKA_1008400.1		hypothetical protein	23.7588	25.1067	0.0796077	0.7451	0.939732	no
PBANKA_0707000	PBANKA_0707000.1	LipB	lipoate-protein ligase B, putative	14.8585	25.124	0.757778	0.02655	0.141416	no
PBANKA_1104000	PBANKA_1104000.1		ATP-dependent helicase, putative	28.4399	25.1409	-0.177882	0.4786	0.811299	no
PBANKA_1213300	PBANKA_1213300.1		hypothetical protein, conserved	22.4274	25.2012	0.168234	0.4471	0.787142	no
PBANKA_0612000	PBANKA_0612000.1	ClpR	ATP-dependent Clp protease proteolytic subunit, putative	11.8442	25.2093	1.08978	0.02205	0.123618	no
PBANKA_1341800	PBANKA_1341800.1		hypothetical protein, conserved	25.8281	25.2093	-0.0349889	0.865	0.971597	no
PBANKA_1420200	PBANKA_1420200.1		hypothetical protein, conserved	20.641	25.2222	0.289182	0.2396	0.582146	no
PBANKA_1039100	PBANKA_1039100.1		hypothetical protein	26.7775	25.2274	-0.0860323	0.73125	0.933502	no
PBANKA_1400100	PBANKA_1400100.1			14.9767	25.2666	0.754511	0.0353	0.17368	no
PBANKA_1406400	PBANKA_1406400.1		hypothetical protein, conserved	18.5725	25.2841	0.445064	0.0859	0.3135	no
PBANKA_1229600	PBANKA_1229600.1		hypothetical protein, conserved	34.0088	25.3147	-0.425932	0.0625	0.25541	no
PBANKA_0824000	PBANKA_0824000.1		OTU-like cysteine protease, putative	31.4089	25.3748	-0.307781	0.4214	0.769695	no
PBANKA_0920700	PBANKA_0920700.1		hypothetical protein	26.4689	25.4014	-0.0593883	0.8468	0.967327	no
PBANKA_0811900	PBANKA_0811900.1	NBP35	hypothetical protein, conserved; cytosolic Fe-S cluster assembly factor NBP35, putative	22.9635	25.4509	0.148372	0.6187	0.888163	no
PBANKA_1031100	PBANKA_1031100.1	PREX	plastid replication-repair enzyme, putative	22.8	25.455	0.158917	0.46935	0.804937	no
PBANKA_0713500	PBANKA_0713500.1			25.7211	25.4766	-0.0137782	0.95135	0.98802	no
PBANKA_1133600	PBANKA_1133600.1		hypothetical protein, conserved	26.8574	25.4824	-0.0758179	0.90415	0.979717	no
PBANKA_1216100	PBANKA_1216100.1		D123 (regulator of eIF2), putative	30.5863	25.505	-0.262102	0.30375	0.661069	no
PBANKA_0820800	PBANKA_0820800.1		hypothetical protein, conserved	30.5878	25.5051	-0.262172	0.22075	0.555367	no
PBANKA_1301900	PBANKA_1301900.1		DNA repair metallo-beta-lactamase protein, putative	30.1113	25.5062	-0.239456	0.32255	0.679771	no
PBANKA_0202800	PBANKA_0202800.1	AKLP1	adenylate kinase-like protein 1, putative	20.5251	25.5303	0.314822	0.4594	0.796245	no
PBANKA_1208200	PBANKA_1208200.1		kinesin-4, putative	23.3032	25.534	0.131892	0.5428	0.851305	no
PBANKA_0834100	PBANKA_0834100.1		conserved Plasmodium protein, unknown function	22.7745	25.5356	0.165092	0.5199	0.83942	no
PBANKA_0509400	PBANKA_0509400.1	ATP12	hypothetical protein	27.3543	25.5357	-0.0992501	0.75235	0.942459	no
PBANKA_1121800	PBANKA_1121800.1	AP2-SP3	transcription factor with AP2 domain(s), putative	26.4898	25.5677	-0.0511152	0.81455	0.958781	no
PBANKA_1014100	PBANKA_1014100.1		exodeoxyribonuclease III, putative	31.6773	25.5915	-0.307781	0.21645	0.549773	no
PBANKA_0910600	PBANKA_0910600.1	URM1	ubiquitin-related modifier 1, putative	45.5016	25.5962	-0.829985	0.13705	0.420466	no
PBANKA_1229800	PBANKA_1229800.1	FABI	enoyl-acyl carrier protein reductase	21.5815	25.695	0.251693	0.42165	0.770005	no
PBANKA_1333100	PBANKA_1333100.1		hypothetical protein, conserved	30.1567	25.6989	-0.230772	0.43535	0.779751	no
PBANKA_1109700	PBANKA_1109700.1		hypothetical protein, conserved	24.2394	25.7001	0.0844213	0.69985	0.922379	no
PBANKA_1013400	PBANKA_1013400.1		hypothetical protein, conserved	21.2375	25.7268	0.276662	0.2827	0.637153	no
PBANKA_0805000	PBANKA_0805000.1		RAP protein, putative	28.2001	25.7357	-0.131929	0.56605	0.863745	no
PBANKA_1142100	PBANKA_1142100.1		hypothetical protein, conserved	27.0455	25.7412	-0.0713098	0.72955	0.932576	no
PBANKA_1360000	PBANKA_1360000.1	TOP3	DNA topoisomerase 3, putative	20.0363	25.7836	0.363834	0.16085	0.462536	no
PBANKA_1210400	PBANKA_1210400.1		hypothetical protein, conserved	28.5527	25.8233	-0.144959	0.55675	0.857669	no
PBANKA_0315300	PBANKA_0315300.1		hypothetical protein, conserved	28.3044	25.8275	-0.132116	0.5507	0.855135	no
PBANKA_1129200	PBANKA_1129200.1		hypothetical protein, conserved	27.4583	25.832	-0.0880782	0.7805	0.950074	no
PBANKA_0110700	PBANKA_0110700.1		hypothetical protein, conserved	24.4467	25.8427	0.0801166	0.8412	0.965851	no
PBANKA_1209200	PBANKA_1209200.1		50S ribosomal protein L22, mitochondrial, putative	35.9173	25.8476	-0.474651	0.175	0.485658	no
PBANKA_1314200	PBANKA_1314200.1		hypothetical protein, conserved	24.0423	25.8652	0.105436	0.63845	0.897633	no
PBANKA_1305400	PBANKA_1305400.1		hypothetical protein, conserved	34.8865	25.8761	-0.431047	0.11705	0.380274	no
PBANKA_0804400	PBANKA_0804400.1		hypothetical protein, conserved	22.7674	25.8807	0.184908	0.4006	0.754367	no
PBANKA_1329500	PBANKA_1329500.1	PPKL	protein phosphatase containing kelch-like domains, putative	27.3966	25.8897	-0.0816208	0.7314	0.933528	no
PBANKA_1444400	PBANKA_1444400.1			27.4049	26.001	-0.0758642	0.78325	0.95063	no
PBANKA_0935100	PBANKA_0935100.1		hypothetical protein, conserved	17.2316	26.0515	0.596304	0.1165	0.379226	no
PBANKA_1457200	PBANKA_1457200.1	DOC2	double C2-like domain-containing protein, putative	17.1812	26.0619	0.601112	0.0078	0.0578829	no
PBANKA_0831800	PBANKA_0831800.1		elongation factor Tu, putative	24.5059	26.1026	0.0910631	0.72505	0.930798	no
PBANKA_1107000	PBANKA_1107000.1		hypothetical protein, conserved	28.1043	26.1447	-0.104274	0.8114	0.957961	no
PBANKA_0404000	PBANKA_0404000.1		hypothetical protein, conserved	32.7592	26.1576	-0.324668	0.12075	0.387697	no
PBANKA_1436900	PBANKA_1436900.1		FbpA domain protein, putative	24.8573	26.2361	0.0778836	0.752	0.94243	no
PBANKA_1005400	PBANKA_1005400.1		hypothetical protein, conserved	22.8491	26.2447	0.199887	0.37325	0.730667	no
PBANKA_0306000	PBANKA_0306000.1	P230p	6-cysteine protein	27.7331	26.2755	-0.0778879	0.72005	0.928621	no
PBANKA_1125000	PBANKA_1125000.1		hypothetical protein, conserved	28.4742	26.3125	-0.113906	0.7196	0.928416	no
PBANKA_0922600	PBANKA_0922600.1		kelch domain-containing protein	24.3455	26.3283	0.112959	0.68485	0.916844	no
PBANKA_0518300	PBANKA_0518300.1		hypothetical protein, conserved	25.563	26.3287	0.0425789	0.85415	0.969034	no
PBANKA_1362300	PBANKA_1362300.1		hypothetical protein, conserved	25.9654	26.3809	0.0229035	0.91375	0.980914	no
PBANKA_1355400	PBANKA_1355400.1		hsp70 interacting protein, putative	36.4678	26.3878	-0.466752	0.17145	0.480314	no
PBANKA_1344100	PBANKA_1344100.1	MyoF		23.8854	26.4065	0.144766	0.5165	0.837085	no
PBANKA_1111000	PBANKA_1111000.1		RNA pseudouridylate synthase, putative	25.7822	26.4152	0.034995	0.86275	0.971381	no
PBANKA_0807700	PBANKA_0807700.1	EG5	kinesin-5	30.4936	26.4203	-0.206859	0.37095	0.728549	no
PBANKA_0605500	PBANKA_0605500.1		hypothetical protein, conserved	16.5508	26.424	0.674946	0.01825	0.108255	no
PBANKA_1349600	PBANKA_1349600.1		hypothetical protein, conserved	24.5252	26.4405	0.108486	0.63525	0.896215	no
PBANKA_1024200	PBANKA_1024200.1		hypothetical protein, conserved	28.2476	26.4587	-0.0943875	0.6933	0.920339	no
PBANKA_1327600	PBANKA_1327600.1		hypothetical protein, conserved	43.0125	26.4628	-0.700789	0.02545	0.137289	no
PBANKA_0621200	PBANKA_0621200.1		metallo-hydrolase/oxidoreductase, putative; hypothetical protein, conserved	31.1696	26.4964	-0.23434	0.35115	0.709618	no
PBANKA_1246700	PBANKA_1246700.1			18.6155	26.52	0.510577	0.14065	0.427038	no
PBANKA_1003400	PBANKA_1003400.1	UIS14	lysine decarboxylase, putative	21.4382	26.5429	0.308142	0.17025	0.47826	no
PBANKA_0810400	PBANKA_0810400.1	POFUT2	GDP-fucose protein O-fucosyltransferase 2, putative	16.8746	26.5575	0.65427	0.0416	0.193908	no
PBANKA_0707600	PBANKA_0707600.1	VPS15	serine/threonine protein kinase VPS15, putative	29.0187	26.6416	-0.1233	0.5889	0.8753	no
PBANKA_0821500	PBANKA_0821500.1		hypothetical protein, conserved	22.3555	26.6446	0.25321	0.29895	0.656295	no
PBANKA_1329800	PBANKA_1329800.1	AP2-SP	transcription factor with AP2 domain(s), putative	23.4218	26.7374	0.191006	0.42495	0.772793	no
PBANKA_0605000	PBANKA_0605000.1		rhodanese like protein, putative	38.6721	26.7695	-0.530703	0.09005	0.322553	no
PBANKA_1304900	PBANKA_1304900.1	NCS2	hypothetical protein, conserved	30.9721	26.7722	-0.210232	0.44115	0.783878	no
PBANKA_1031000	PBANKA_1031000.1		conserved Plasmodium protein, unknown function	25.5497	26.7862	0.0681837	0.77135	0.948297	no
PBANKA_0211100	PBANKA_0211100.1	VPS53	vacuolar protein sorting-associated protein 53, putative	39.956	26.7933	-0.576541	0.0166	0.100929	no
PBANKA_0510800	PBANKA_0510800.1		hypothetical protein	24.7366	26.8345	0.117442	0.6028	0.881715	no
PBANKA_1038600	PBANKA_1038600.1		hypothetical protein, conserved	17.7624	26.849	0.596042	0.0286	0.14899	no
PBANKA_0935700	PBANKA_0935700.1		hypothetical protein, conserved	35.2302	26.9084	-0.388759	0.29395	0.650944	no
PBANKA_0408300	PBANKA_0408300.1		hypothetical protein, conserved	28.732	26.9251	-0.0937054	0.6533	0.903596	no
PBANKA_1140300	PBANKA_1140300.1		hypothetical protein, conserved	32.9126	26.9347	-0.289173	0.16665	0.472353	no
PBANKA_0312600	PBANKA_0312600.1	DHHC11	palmitoyltransferase, putative	35.3461	26.956	-0.390944	0.23905	0.581424	no
PBANKA_0307400	PBANKA_0307400.1		hypothetical protein, conserved	39.0216	26.9879	-0.531958	0.0208	0.118791	no
PBANKA_0112300	PBANKA_0112300.1		hypothetical protein, conserved; cytosolic Fe-S cluster assembly factor NAR1, putative	20.5029	27.035	0.399003	0.11385	0.373907	no
PBANKA_0706200	PBANKA_0706200.1	NT2	nucleoside transporter 2, putative	27.9567	27.0441	-0.0478841	0.8568	0.970046	no
PBANKA_0802000	PBANKA_0802000.1		hypothetical protein, conserved	21.3282	27.0964	0.345341	0.13235	0.41217	no
PBANKA_1344400	PBANKA_1344400.1		adenosine/AMP deaminase, putative	33.2683	27.112	-0.295218	0.243	0.586782	no
PBANKA_0413400	PBANKA_0413400.1			27.9006	27.1166	-0.0411206	0.8805	0.974809	no
PBANKA_1448200	PBANKA_1448200.1		hypothetical protein, conserved	25.1685	27.1182	0.107642	0.60685	0.883318	no
PBANKA_0509600	PBANKA_0509600.1		hypothetical protein, conserved	26.1591	27.1365	0.0529172	0.82475	0.962342	no
PBANKA_0309500	PBANKA_0309500.1	SPATR	secreted protein with altered thrombospondin repeat domain, putative	26.3882	27.1412	0.0405915	0.9082	0.980651	no
PBANKA_1454300	PBANKA_1454300.1	VPS16	vacuolar protein sorting-associated protein 16, putative	30.3258	27.1715	-0.158455	0.5002	0.826916	no
PBANKA_1314600	PBANKA_1314600.1		acetyl-CoA acetyltransferase, putative	32.239	27.1842	-0.24604	0.398	0.752374	no
PBANKA_1454400	PBANKA_1454400.1		3-hydroxyisobutyryl-coenzyme A hydrolase, putative	33.7774	27.2029	-0.3123	0.2486	0.592971	no
PBANKA_0315500	PBANKA_0315500.1		hypothetical protein, conserved	24.8632	27.2697	0.133289	0.68395	0.916451	no
PBANKA_1445600	PBANKA_1445600.1	RIO1	serine/threonine protein kinase RIO1, putative	30.2125	27.2849	-0.147041	0.54765	0.853638	no
PBANKA_0600061	PBANKA_0600061.1			24.9122	27.3165	0.132918	0.7129	0.92653	no
PBANKA_0301900	PBANKA_0301900.1		hypothetical protein, conserved	35.8144	27.3562	-0.388671	0.08095	0.302906	no
PBANKA_0404300	PBANKA_0404300.1		hypothetical protein, conserved	30.4729	27.3987	-0.15342	0.5314	0.845714	no
PBANKA_0913500	PBANKA_0913500.1		PQ loop repeat family protein	33.4868	27.4079	-0.288998	0.4273	0.774662	no
PBANKA_1220700	PBANKA_1220700.1		hypothetical protein, conserved	34.2354	27.4274	-0.319871	0.25755	0.604326	no
PBANKA_0606100	PBANKA_0606100.1	MiaA	tRNA delta(2)-isopentenylpyrophosphate transferase, putative	24.3142	27.4477	0.174888	0.52045	0.839625	no
PBANKA_1426000	PBANKA_1426000.1	CARM1	hypothetical protein, conserved	26.4743	27.4888	0.0542534	0.8266	0.962462	no
PBANKA_0410100	PBANKA_0410100.1		E3 ubiquitin-protein ligase, putative	32.2179	27.5066	-0.228083	0.3777	0.734067	no
PBANKA_0605400	PBANKA_0605400.1		hypothetical protein, conserved	38.4491	27.5257	-0.482171	0.0543	0.23277	no
PBANKA_1019100	PBANKA_1019100.1		DEAD/DEAH box helicase, putative	29.9361	27.5444	-0.12013	0.60835	0.88438	no
PBANKA_1102300	PBANKA_1102300.1		hypothetical protein, conserved	29.3001	27.5454	-0.0890985	0.71985	0.928553	no
PBANKA_1013600	PBANKA_1013600.1	PIP2	hypothetical protein, conserved	22.5112	27.6261	0.29539	0.39415	0.748804	no
PBANKA_1109200	PBANKA_1109200.1		asparagine--tRNA ligase, putative	27.5571	27.6273	0.00367201	0.9882	0.995448	no
PBANKA_1438500	PBANKA_1438500.1		hypothetical protein, conserved	22.2347	27.6311	0.313483	0.16665	0.472353	no
PBANKA_1018300	PBANKA_1018300.1		dynein-associated protein, putative	25.5093	27.6365	0.115555	0.67765	0.914075	no
PBANKA_0611400	PBANKA_0611400.1	PANK2	hypothetical protein, conserved	34.0775	27.6948	-0.299205	0.2281	0.566236	no
PBANKA_1026500	PBANKA_1026500.1	MCA3	hypothetical protein, conserved	30.6986	27.718	-0.147347	0.4968	0.824048	no
PBANKA_1102400	PBANKA_1102400.1		hypothetical protein, conserved	23.9196	27.7202	0.212746	0.5074	0.831302	no
PBANKA_1110800	PBANKA_1110800.1		hypothetical protein, conserved	31.5147	27.723	-0.184942	0.40625	0.758834	no
PBANKA_1215100	PBANKA_1215100.1	RIPR	Rh5 interacting protein, putative	31.2946	27.7338	-0.174267	0.4523	0.790614	no
PBANKA_0710000	PBANKA_0710000.1		hypothetical protein, conserved	23.037	27.7648	0.269309	0.3042	0.661706	no
PBANKA_1215300	PBANKA_1215300.1		hypothetical protein, conserved	25.9592	27.816	0.0996712	0.749	0.9413	no
PBANKA_1114000	PBANKA_1114000.1		aspartate--tRNA ligase, putative	26.5359	27.8535	0.0699109	0.7712	0.948297	no
PBANKA_1304100	PBANKA_1304100.1	PBGS	delta-aminolevulinic acid dehydratase, putative	18.7584	27.861	0.570709	0.21785	0.55162	no
PBANKA_1005800	PBANKA_1005800.1		hypothetical protein, conserved	27.4155	27.9117	0.0258792	0.925	0.982889	no
PBANKA_1315100	PBANKA_1315100.1	Sir2b	hypothetical protein, conserved	25.3202	27.9147	0.140736	0.5292	0.844742	no
PBANKA_1109500	PBANKA_1109500.1		hypothetical protein, conserved	21.4277	27.9378	0.382739	0.26205	0.609751	no
PBANKA_1446300	PBANKA_1446300.1	PRP2	pre-mRNA splicing factor RNA helicase, putative	32.3821	28.0055	-0.209485	0.36	0.717899	no
PBANKA_0800100	PBANKA_0800100.1			21.2679	28.0321	0.398399	0.23345	0.573515	no
PBANKA_1421600	PBANKA_1421600.1		calcium-dependent protein kinase 3, putative	34.8811	28.0405	-0.314931	0.25405	0.599988	no
PBANKA_1127400	PBANKA_1127400.1		hypothetical protein, conserved	26.0679	28.0712	0.106817	0.6968	0.921429	no
PBANKA_1346900	PBANKA_1346900.1		hypothetical protein, conserved	25.4528	28.075	0.14146	0.61955	0.888539	no
PBANKA_0810300	PBANKA_0810300.1		hypothetical protein, conserved	19.0792	28.1062	0.558886	0.05315	0.229244	no
PBANKA_1003600	PBANKA_1003600.1	ASP	apical sushi protein, putative	30.1208	28.1103	-0.09966	0.6821	0.915872	no
PBANKA_1449200	PBANKA_1449200.1	TOC75	hypothetical protein, conserved	34.865	28.2223	-0.304945	0.19795	0.521903	no
PBANKA_1101800	PBANKA_1101800.1	VPS11	vacuolar protein sorting-associated protein 11, putative	25.2393	28.2411	0.162122	0.49695	0.824106	no
PBANKA_0316500	PBANKA_0316500.1			38.4178	28.2826	-0.441861	0.1472	0.439213	no
PBANKA_1012700	PBANKA_1012700.1		hypothetical protein, conserved	35.561	28.3179	-0.328584	0.13735	0.421252	no
PBANKA_1033600	PBANKA_1033600.1		tRNA-dihydrouridine synthase, putative	33.0964	28.3854	-0.221526	0.4705	0.806042	no
PBANKA_0519300	PBANKA_0519300.1			21.7048	28.4553	0.390685	0.144	0.432996	no
PBANKA_0807800	PBANKA_0807800.1		hypothetical protein, conserved	38.1704	28.4908	-0.421959	0.1257	0.3982	no
PBANKA_0935300	PBANKA_0935300.1		hypothetical protein, conserved	28.0131	28.5414	0.0269542	0.9137	0.980914	no
PBANKA_1203200	PBANKA_1203200.1		hypothetical protein, conserved	26.9162	28.5606	0.0855471	0.7906	0.953124	no
PBANKA_0825100	PBANKA_0825100.1		hypothetical protein, conserved	36.1091	28.5663	-0.338047	0.1602	0.461499	no
PBANKA_1216300	PBANKA_1216300.1		hypothetical protein, conserved	25.8789	28.5698	0.142712	0.55995	0.85983	no
PBANKA_1217300	PBANKA_1217300.1	ALG7	N-acetylglucosamine-1-phosphate transferase, putative	21.605	28.5853	0.403905	0.18735	0.505517	no
PBANKA_1425300	PBANKA_1425300.1		trypsin-like serine protease, putative; GTPase, putative	40.995	28.5973	-0.51957	0.05805	0.243251	no
PBANKA_1423200	PBANKA_1423200.1		AAA family ATPase, putative	33.2503	28.6559	-0.214533	0.36875	0.726316	no
PBANKA_1201400	PBANKA_1201400.1		hypothetical protein, conserved	28.9728	28.6802	-0.0146465	0.9508	0.98802	no
PBANKA_1315700	PBANKA_1315700.1	RON2	rhoptry neck protein 2, putative	30.7931	28.7081	-0.101152	0.64255	0.898888	no
PBANKA_0609000	PBANKA_0609000.1		hypothetical protein, conserved	31.5594	28.8388	-0.13006	0.653	0.903596	no
PBANKA_1018000	PBANKA_1018000.1		conserved Plasmodium protein, unknown function	36.9894	28.9206	-0.355018	0.1135	0.373099	no
PBANKA_1448300	PBANKA_1448300.1		homocysteine S-methyltransferase, putative	17.0632	28.9709	0.763719	0.0125	0.0816382	no
PBANKA_1235400	PBANKA_1235400.1		hypothetical protein, conserved	27.4038	29.0379	0.0835614	0.7313	0.933525	no
PBANKA_0931400	PBANKA_0931400.1	STT3	oligosaccharyl transferase STT3 subunit, putative	30.945	29.0682	-0.0902677	0.7121	0.92653	no
PBANKA_1354600	PBANKA_1354600.1	ISC1	inner membrane complex suture component, putative	29.8524	29.1022	-0.0367181	0.88885	0.976327	no
PBANKA_1230900	PBANKA_1230900.1		RAP protein, putative	37.4269	29.1064	-0.362743	0.12185	0.390007	no
PBANKA_0520400	PBANKA_0520400.1	DYN2	dynamin-like protein, putative; dynamin protein, putative	21.5501	29.1245	0.434538	0.083	0.307848	no
PBANKA_1133800	PBANKA_1133800.1		helicase, putative	38.9764	29.1922	-0.417019	0.08395	0.30977	no
PBANKA_1121000	PBANKA_1121000.1		hypothetical protein, conserved	26.5999	29.2213	0.135597	0.54845	0.853791	no
PBANKA_0935500	PBANKA_0935500.1		hypothetical protein, conserved	28.3511	29.3063	0.0478085	0.82175	0.961754	no
PBANKA_0718300	PBANKA_0718300.1	MCM9	DNA helicase MCM9, putative	32.8468	29.3144	-0.164143	0.46235	0.799331	no
PBANKA_0111600	PBANKA_0111600.1	ROP14	rhoptry protein ROP14, putative	29.2392	29.3163	0.00380098	0.9929	0.996328	no
PBANKA_1328700	PBANKA_1328700.1		metallo-hydrolase/oxidoreductase, putative; hypothetical protein, conserved	34.0582	29.3203	-0.2161	0.35875	0.716701	no
PBANKA_1014400	PBANKA_1014400.1		hypothetical protein, conserved	24.1355	29.3216	0.280805	0.19335	0.514872	no
PBANKA_1207600	PBANKA_1207600.1		hypothetical protein, conserved	35.3812	29.339	-0.270161	0.2905	0.647048	no
PBANKA_0915700	PBANKA_0915700.1		60S ribosomal protein L2, putative; 50S ribosomal protein L2, putative	37.4347	29.401	-0.348508	0.21925	0.553213	no
PBANKA_0613600	PBANKA_0613600.1	PPCS	phosphopantothenoylcysteine synthetase, putative	38.4117	29.4028	-0.385588	0.13885	0.423814	no
PBANKA_0806900	PBANKA_0806900.1		hypothetical protein, conserved	35.6696	29.4511	-0.276374	0.24	0.582773	no
PBANKA_0518400	PBANKA_0518400.1	IF3b	translation initiation factor IF-3, putative	49.4202	29.506	-0.744094	0.0197	0.11419	no
PBANKA_0407400	PBANKA_0407400.1	ARK2	serine/threonine protein kinase 6, putative	28.6334	29.5076	0.0433912	0.8431	0.966271	no
PBANKA_1403500	PBANKA_1403500.1		hypothetical protein, conserved	30.1625	29.5222	-0.030959	0.8938	0.977395	no
PBANKA_0516400	PBANKA_0516400.1		hypothetical protein, conserved	34.8934	29.5275	-0.240897	0.44045	0.783402	no
PBANKA_0501600	PBANKA_0501600.1	GRASP	golgi re-assembly stacking protein, putative	40.8873	29.534	-0.469274	0.08045	0.301624	no
PBANKA_1308100	PBANKA_1308100.1		hypothetical protein, conserved	41.1616	29.5803	-0.476663	0.1863	0.504344	no
PBANKA_1335100	PBANKA_1335100.1		hypothetical protein, conserved	31.4438	29.6521	-0.0846449	0.6916	0.919783	no
PBANKA_0721600	PBANKA_0721600.1		hypothetical protein, conserved	18.2629	29.6628	0.699743	0.0199	0.115094	no
PBANKA_1351600	PBANKA_1351600.1		hypothetical protein, conserved	27.8491	29.664	0.0910786	0.78375	0.950735	no
PBANKA_0614300	PBANKA_0614300.1	SufS	cysteine desulfurase, putative	37.7088	29.6793	-0.345443	0.1923	0.513325	no
PBANKA_1421900	PBANKA_1421900.1		GTP-binding protein TypA, putative	35.3301	29.7673	-0.247171	0.30255	0.659985	no
PBANKA_1453500	PBANKA_1453500.1		HD domain containing protein	33.5181	29.7981	-0.169722	0.4822	0.813893	no
PBANKA_0922200	PBANKA_0922200.1	ATG7	autophagy-related protein 7, putative	27.0608	29.8256	0.140349	0.5654	0.86338	no
PBANKA_1361100	PBANKA_1361100.1		translation elongation factor, putative	32.103	29.8453	-0.105205	0.6338	0.896037	no
PBANKA_1210600	PBANKA_1210600.1	RA	hypothetical protein, conserved	37.7494	29.9098	-0.335832	0.3018	0.658974	no
PBANKA_0713600	PBANKA_0713600.1		hypothetical protein, conserved	34.1817	29.9123	-0.192485	0.47395	0.808382	no
PBANKA_0206800	PBANKA_0206800.1			25.732	29.9716	0.220029	0.3316	0.689478	no
PBANKA_0717200	PBANKA_0717200.1		hypothetical protein, conserved	24.8579	29.9808	0.270335	0.227	0.564628	no
PBANKA_1439900	PBANKA_1439900.1		hypothetical protein, conserved	33.1432	29.9828	-0.14458	0.5205	0.839625	no
PBANKA_0942600	PBANKA_0942600.1		hypothetical protein, conserved	36.6492	29.9872	-0.289435	0.2256	0.562511	no
PBANKA_0612700	PBANKA_0612700.1		hypothetical protein, conserved	29.3188	30.0066	0.0334556	0.89545	0.977754	no
PBANKA_0204300	PBANKA_0204300.1		GNS1/SUR4 domain containing protein	32.9208	30.0718	-0.13059	0.6908	0.919425	no
PBANKA_1125200	PBANKA_1125200.1		hypothetical protein, conserved	27.3102	30.119	0.141236	0.5595	0.859507	no
PBANKA_0822400	PBANKA_0822400.1		hypothetical protein, conserved	25.7125	30.1311	0.228783	0.43875	0.781962	no
PBANKA_0918600	PBANKA_0918600.1		phosphatidylinositol-4-phosphate 5-kinase, putative	26.7273	30.1572	0.174189	0.4658	0.802365	no
PBANKA_1110100	PBANKA_1110100.1		topoisomerase I, putative	23.3146	30.1739	0.372065	0.11605	0.378362	no
PBANKA_0832900	PBANKA_0832900.1		protein MAM3, putative	25.9748	30.1785	0.21641	0.37065	0.728359	no
PBANKA_1331600	PBANKA_1331600.1	LRR14.1	hypothetical protein, conserved	32.317	30.2417	-0.0957495	0.7944	0.954697	no
PBANKA_0507000	PBANKA_0507000.1	ISPG	4-hydroxy-3-methylbut-2-en-1-yl diphosphate synthase, putative	42.0808	30.2694	-0.475301	0.04525	0.206004	no
PBANKA_1310000	PBANKA_1310000.1		hypothetical protein, conserved	32.7335	30.2842	-0.112201	0.6318	0.894664	no
PBANKA_0926500	PBANKA_0926500.1		hypothetical protein, conserved	25.5126	30.3044	0.24832	0.2687	0.618456	no
PBANKA_1221800	PBANKA_1221800.1		hypothetical protein, conserved	33.8447	30.3197	-0.158672	0.50295	0.828906	no
PBANKA_1312100	PBANKA_1312100.1		hypothetical protein, conserved	30.8744	30.3264	-0.0258384	0.91305	0.980837	no
PBANKA_0926200	PBANKA_0926200.1	GPI16	GPI transamidase component GPI16, putative	35.6466	30.3669	-0.231263	0.3909	0.745838	no
PBANKA_0827600	PBANKA_0827600.1		hypothetical protein	27.898	30.3878	0.12333	0.5897	0.875566	no
PBANKA_1303900	PBANKA_1303900.1		hypothetical protein, conserved	31.7344	30.3889	-0.0624998	0.7745	0.948941	no
PBANKA_1327100	PBANKA_1327100.1		hypothetical protein, conserved	40.5102	30.4007	-0.414181	0.0833	0.308363	no
PBANKA_0207100	PBANKA_0207100.1		hypothetical protein, conserved	29.6662	30.4076	0.0356137	0.91755	0.981363	no
PBANKA_1401200	PBANKA_1401200.1		DEAD/DEAH box ATP-dependent RNA helicase, putative	33.478	30.4117	-0.13859	0.53325	0.84672	no
PBANKA_1023100	PBANKA_1023100.1		hypothetical protein, conserved	42.5608	30.4128	-0.48485	0.03345	0.167273	no
PBANKA_1311500	PBANKA_1311500.1		hypothetical protein, conserved	40.5693	30.4144	-0.415633	0.1764	0.487567	no
PBANKA_0607200	PBANKA_0607200.1		conserved protein, unknown function	24.5067	30.4181	0.311755	0.2956	0.652484	no
PBANKA_1029200	PBANKA_1029200.1	SufC	FeS assembly ATPase SufC, putative	45.145	30.4195	-0.569571	0.04535	0.206328	no
PBANKA_1035600	PBANKA_1035600.1	ClpC	ATP-dependent Clp protease, putative	27.8615	30.4278	0.127116	0.58005	0.870712	no
PBANKA_1357000	PBANKA_1357000.1		aminomethyl transferase, putative	28.0014	30.443	0.120614	0.61915	0.888249	no
PBANKA_0835700	PBANKA_0835700.1		hypothetical protein, conserved	37.7781	30.447	-0.31125	0.2585	0.605268	no
PBANKA_1032800	PBANKA_1032800.1		hypothetical protein, conserved	33.6435	30.4609	-0.143368	0.5642	0.862526	no
PBANKA_1341300	PBANKA_1341300.1		GTPase-activating protein, putative	28.8109	30.4667	0.0806199	0.75225	0.942459	no
PBANKA_1460900	PBANKA_1460900.1		tRNA intron endonuclease, catalytic C-terminal domain containing protein	25.6511	30.4796	0.248822	0.52875	0.844588	no
PBANKA_1037500	PBANKA_1037500.1	ACalpha	adenylyl cyclase alpha, putative	30.8183	30.5005	-0.0149555	0.9509	0.98802	no
PBANKA_1014500	PBANKA_1014500.1	PMIX	aspartyl protease, putative	32.621	30.5273	-0.0957002	0.69785	0.921902	no
PBANKA_1201000	PBANKA_1201000.1		hypothetical protein, conserved	36.3726	30.5907	-0.249761	0.33465	0.69216	no
PBANKA_1206700	PBANKA_1206700.1		hypothetical protein, conserved	25.3109	30.5983	0.273694	0.2588	0.605625	no
PBANKA_1306900	PBANKA_1306900.1	SRPK2	serine/threonine protein kinase, putative	23.8814	30.609	0.358069	0.11645	0.379149	no
PBANKA_1326500	PBANKA_1326500.1		hypothetical protein, conserved	27.7017	30.6516	0.145986	0.55685	0.857685	no
PBANKA_1436200	PBANKA_1436200.1	SET10	histone-lysine N-methyltransferase, H3 lysine-4 specific, putative	31.5192	30.6587	-0.0399337	0.85265	0.968595	no
PBANKA_1365550	PBANKA_1365550.1			21.2949	30.6589	0.525797	0.1404	0.42655	no
PBANKA_1456000	PBANKA_1456000.1		prenyltransferase alpha subunit, putative	49.4551	30.6658	-0.689489	0.0074	0.0555901	no
PBANKA_1411700	PBANKA_1411700.1		peptidyl-prolyl cis-trans isomerase, putative	27.7955	30.6852	0.142691	0.68575	0.916998	no
PBANKA_1217100	PBANKA_1217100.1		protein kinase, putative	36.0785	30.7128	-0.232298	0.4594	0.796245	no
PBANKA_1246400	PBANKA_1246400.1			24.07	30.7144	0.351679	0.25415	0.600076	no
PBANKA_0928700	PBANKA_0928700.1		ubiquitin-protein ligase, putative	30.7198	30.781	0.00286991	0.9875	0.995298	no
PBANKA_0919500	PBANKA_0919500.1	GPI8	GPI-anchor transamidase, putative	20.5464	30.8179	0.584881	0.06885	0.272026	no
PBANKA_0710400	PBANKA_0710400.1		hypothetical protein, conserved	32.0447	30.8989	-0.0525307	0.8451	0.967097	no
PBANKA_1039000	PBANKA_1039000.1		hypothetical protein, conserved	29.1647	30.9053	0.0836312	0.75885	0.944294	no
PBANKA_0926800	PBANKA_0926800.1		hypothetical protein, conserved	38.8836	30.9355	-0.329898	0.20025	0.525746	no
PBANKA_0406100	PBANKA_0406100.1		hypothetical protein, conserved	36.6064	30.9952	-0.240053	0.3328	0.690972	no
PBANKA_0402100	PBANKA_0402100.1		hypothetical protein, conserved	37.9623	31.0536	-0.289806	0.1934	0.514872	no
PBANKA_0911500	PBANKA_0911500.1	AEP	hypothetical protein, conserved	20.0129	31.06	0.634127	0.03545	0.174269	no
PBANKA_1457300	PBANKA_1457300.1		glucose inhibited division protein a homologue, putative	28.1813	31.1436	0.144194	0.53785	0.848873	no
PBANKA_1438700	PBANKA_1438700.1	YHM2	mitochondrial carrier protein, putative; unspecified product	22.5656	31.2353	0.469049	0.1462	0.437366	no
PBANKA_0508200	PBANKA_0508200.1		hypothetical protein, conserved	41.9124	31.3076	-0.420864	0.11555	0.377504	no
PBANKA_1353000	PBANKA_1353000.1		hypothetical protein, conserved	28.7537	31.3123	0.122984	0.66235	0.908069	no
PBANKA_1327900	PBANKA_1327900.1		hypothetical protein, conserved	28.0777	31.3592	0.159463	0.4377	0.781611	no
PBANKA_1329600	PBANKA_1329600.1		hypothetical protein	32.653	31.3835	-0.0572085	0.791	0.953305	no
PBANKA_0110500	PBANKA_0110500.1	LRR6	hypothetical protein, conserved; autophagy-related protein 11, putative; repetitive organellar protein, putative; hypothetical protein, conserved; Plasmodium exported protein, unknown function; hypothetical protein, conserved	26.829	31.3884	0.226439	0.29905	0.656364	no
PBANKA_0413800	PBANKA_0413800.1	MA	microneme associated antigen, putative	24.5444	31.4567	0.357975	0.28275	0.637153	no
PBANKA_1226700	PBANKA_1226700.1		AAA family ATPase, putative	40.3015	31.4655	-0.35706	0.1168	0.379729	no
PBANKA_1125400	PBANKA_1125400.1		hypothetical protein, conserved	53.0841	31.4784	-0.753915	0.08995	0.322458	no
PBANKA_1207500	PBANKA_1207500.1		hypothetical protein, conserved	29.6936	31.5127	0.0857784	0.7204	0.928864	no
PBANKA_1201200	PBANKA_1201200.1		DnaJ protein, putative	26.1832	31.5165	0.267466	0.2288	0.566872	no
PBANKA_0415300	PBANKA_0415300.1	RNaseII	exoribonuclease II, putative	33.5123	31.5437	-0.087337	0.68785	0.918181	no
PBANKA_0710200	PBANKA_0710200.1		hypothetical protein, conserved	20.8437	31.5951	0.600091	0.0476	0.212887	no
PBANKA_0201300	PBANKA_0201300.1			34.5444	31.6193	-0.127648	0.63695	0.896833	no
PBANKA_1362100	PBANKA_1362100.1	TKL3	tyrosine kinase-like protein, putative	24.3027	31.63	0.380176	0.10255	0.350428	no
PBANKA_0211200	PBANKA_0211200.1		hypothetical protein, conserved	28.6643	31.6534	0.143105	0.55335	0.855969	no
PBANKA_0622100	PBANKA_0622100.1		protein kinase, putative	33.3164	31.6706	-0.0730884	0.7361	0.935865	no
PBANKA_1402400	PBANKA_1402400.1		hypothetical protein, conserved	41.6683	31.7106	-0.393987	0.24495	0.589034	no
PBANKA_1006900	PBANKA_1006900.1		hypothetical protein, conserved; methyltransferase, putative	39.2694	31.7752	-0.305508	0.1916	0.512505	no
PBANKA_1218800	PBANKA_1218800.1	ABCI3	ABC transporter I family member 1, putative	34.3951	31.7822	-0.113982	0.58085	0.871275	no
PBANKA_0812200	PBANKA_0812200.1		hypothetical protein, conserved	31.6826	31.7935	0.00503947	0.9794	0.993592	no
PBANKA_1021600	PBANKA_1021600.1			42.5137	31.8794	-0.415303	0.11445	0.37532	no
PBANKA_1428400	PBANKA_1428400.1		hypothetical protein, conserved	28.775	31.8948	0.148504	0.63715	0.896859	no
PBANKA_1038900	PBANKA_1038900.1	CND1	hypothetical protein, conserved	26.6848	31.9548	0.260015	0.2341	0.574374	no
PBANKA_0411600	PBANKA_0411600.1		hypothetical protein, conserved	33.1381	32.0411	-0.0485675	0.8374	0.964672	no
PBANKA_0825400	PBANKA_0825400.1		hypothetical protein, conserved	27.2168	32.0612	0.236333	0.31465	0.671952	no
PBANKA_1453000	PBANKA_1453000.1		hypothetical protein, conserved	29.8288	32.0707	0.10455	0.65385	0.904095	no
PBANKA_1006000	PBANKA_1006000.1		hypothetical protein, conserved	37.8624	32.0821	-0.238999	0.34695	0.705103	no
PBANKA_0833600	PBANKA_0833600.1	CSE1	hypothetical protein, conserved	40.9583	32.119	-0.350728	0.1226	0.391534	no
PBANKA_1417100	PBANKA_1417100.1		hypothetical protein, conserved	40.908	32.1391	-0.348052	0.16475	0.469704	no
PBANKA_0708600	PBANKA_0708600.1			29.2608	32.1646	0.136504	0.63085	0.894086	no
PBANKA_1361500	PBANKA_1361500.1	WDR16	hypothetical protein, conserved	31.9369	32.1727	0.010611	0.97055	0.992593	no
PBANKA_0937900	PBANKA_0937900.1			33.2191	32.1785	-0.0459152	0.8807	0.974879	no
PBANKA_1132900	PBANKA_1132900.1		hypothetical protein, conserved	29.1455	32.1805	0.142912	0.58725	0.87475	no
PBANKA_0720000	PBANKA_0720000.1		hypothetical protein, conserved	27.7774	32.2092	0.213562	0.38455	0.740019	no
PBANKA_0935900	PBANKA_0935900.1		hypothetical protein, conserved	36.4283	32.267	-0.174999	0.4721	0.807519	no
PBANKA_1310200	PBANKA_1310200.1		hypothetical protein, conserved	32.884	32.3353	-0.0242747	0.90335	0.979664	no
PBANKA_1414600	PBANKA_1414600.1	IPK2	inositol polyphosphate kinase, putative	25.2915	32.3836	0.356612	0.12895	0.404744	no
PBANKA_0714800	PBANKA_0714800.1	RRB1	WD domain, G-beta repeat domain containing protein	40.7567	32.439	-0.329307	0.2139	0.546585	no
PBANKA_0803700	PBANKA_0803700.1		hypothetical protein, conserved	37.3166	32.452	-0.201513	0.34675	0.704945	no
PBANKA_1207800	PBANKA_1207800.1		hypothetical protein, conserved	38.6283	32.4602	-0.250986	0.41285	0.763609	no
PBANKA_0800900	PBANKA_0800900.1		hypothetical protein, conserved	30.5445	32.479	0.0885942	0.68735	0.91794	no
PBANKA_0606400	PBANKA_0606400.1		hypothetical protein, conserved	37.5044	32.5674	-0.203631	0.46015	0.797112	no
PBANKA_1240700	PBANKA_1240700.1	NEK2	serine/threonine-protein kinase Nek1, putative; serine/threonine-protein kinase NEK4, putative	42.3084	32.5788	-0.37701	0.2053	0.533973	no
PBANKA_0618500	PBANKA_0618500.1		hypothetical protein, conserved	28.2975	32.6099	0.204637	0.33375	0.691862	no
PBANKA_0707200	PBANKA_0707200.1		alpha/beta hydrolase, putative	33.6597	32.6344	-0.0446284	0.86035	0.970964	no
PBANKA_0205500	PBANKA_0205500.1		hypothetical protein, conserved	43.1793	32.6864	-0.40165	0.2394	0.581907	no
PBANKA_0721400	PBANKA_0721400.1		hypothetical protein, conserved	24.08	32.7694	0.44451	0.18135	0.49557	no
PBANKA_0721500	PBANKA_0721500.1		hypothetical protein, conserved	38.8312	32.7891	-0.244	0.2529	0.598306	no
PBANKA_0831400	PBANKA_0831400.1		hypothetical protein, conserved	43.5928	32.7919	-0.410749	0.1454	0.435745	no
PBANKA_0710600	PBANKA_0710600.1		phosphatidylglycerophosphate synthase, putative	43.4949	32.8322	-0.405733	0.0961	0.336531	no
PBANKA_0415100	PBANKA_0415100.1		hypothetical protein, conserved	32.5414	32.8359	0.0129985	0.9589	0.989583	no
PBANKA_1117900	PBANKA_1117900.1		trafficking protein particle complex subunit 6A, putative	29.9153	32.8584	0.135379	0.70815	0.925078	no
PBANKA_0833900	PBANKA_0833900.1		hypothetical protein, conserved	30.8451	32.8787	0.0921092	0.7076	0.925018	no
PBANKA_0111800	PBANKA_0111800.1		AP-3 complex subunit beta, putative	43.979	32.8854	-0.419366	0.0655	0.263358	no
PBANKA_1447700	PBANKA_1447700.1	EF-G	elongation factor G, putative	40.2092	32.8996	-0.289459	0.2243	0.560486	no
PBANKA_1404200	PBANKA_1404200.1		hypothetical protein, conserved	39.3046	32.9347	-0.255091	0.4343	0.779403	no
PBANKA_1433600	PBANKA_1433600.1	TRAMP	thrombospondin-related apical membrane protein, putative	19.8365	32.9877	0.733773	0.02375	0.130648	no
PBANKA_1128600	PBANKA_1128600.1		hypothetical protein, conserved	35.7832	33.0336	-0.115348	0.62175	0.889578	no
PBANKA_0308900	PBANKA_0308900.1		hypothetical protein, conserved	36.5696	33.051	-0.145949	0.53115	0.845696	no
PBANKA_0910000	PBANKA_0910000.1		hypothetical protein, conserved	31.4011	33.1184	0.0768204	0.7258	0.93085	no
PBANKA_0211900	PBANKA_0211900.1		cation transporting ATPase, putative	33.6405	33.1198	-0.0225036	0.9207	0.981898	no
PBANKA_0800300	PBANKA_0800300.1		hypothetical protein, conserved	42.7383	33.1474	-0.366636	0.1314	0.410325	no
PBANKA_1119400	PBANKA_1119400.1		hypothetical protein, conserved	51.4612	33.1559	-0.63422	0.0454	0.206392	no
PBANKA_1317300	PBANKA_1317300.1		hypothetical protein, conserved	33.9999	33.2272	-0.0331682	0.8744	0.973311	no
PBANKA_1313400	PBANKA_1313400.1	RRP6	exosome complex exonuclease RRP6, putative	40.6905	33.2464	-0.291496	0.2117	0.543625	no
PBANKA_1029500	PBANKA_1029500.1		hypothetical protein, conserved	55.86	33.277	-0.747291	0.0066	0.0510913	no
PBANKA_1402900	PBANKA_1402900.1		hypothetical protein, conserved	36.886	33.3117	-0.147042	0.55835	0.858613	no
PBANKA_0904000	PBANKA_0904000.1		hypothetical protein, conserved	28.8213	33.3146	0.209018	0.4077	0.75996	no
PBANKA_1454900	PBANKA_1454900.1	UIS8	hypothetical protein, conserved	30.9266	33.364	0.109443	0.6809	0.915032	no
PBANKA_1454700	PBANKA_1454700.1		hypothetical protein, conserved	34.7749	33.3998	-0.0582051	0.82065	0.961624	no
PBANKA_1139500	PBANKA_1139500.1		endonuclease/exonuclease/phosphatase domain containing protein	30.2571	33.4659	0.145416	0.5489	0.853949	no
PBANKA_0209200	PBANKA_0209200.1	PIESP15	hypothetical protein, conserved	46.7809	33.5059	-0.481504	0.0616	0.252957	no
PBANKA_1350800	PBANKA_1350800.1	2001-10-01	mitochondrial intermediate peptidase, putative	36.893	33.5124	-0.138652	0.5519	0.855324	no
PBANKA_0803300	PBANKA_0803300.1		RNA helicase, putative	30.3468	33.53	0.143906	0.5313	0.845696	no
PBANKA_0707700	PBANKA_0707700.1		hypothetical protein, conserved	45.3384	33.5794	-0.433157	0.064	0.258996	no
PBANKA_0937100	PBANKA_0937100.1	VPS35	vacuolar protein sorting-associated protein 35, putative	40.9247	33.624	-0.283483	0.21175	0.543704	no
PBANKA_0803000	PBANKA_0803000.1	ORC2	origin recognition complex subunit 2, putative	31.9018	33.6309	0.0761475	0.7645	0.945894	no
PBANKA_1208500	PBANKA_1208500.1		hypothetical protein, conserved	40.1712	33.6418	-0.255904	0.4205	0.768988	no
PBANKA_0914200	PBANKA_0914200.1		hypothetical protein, conserved	44.9588	33.6872	-0.416403	0.04895	0.216797	no
PBANKA_1360700	PBANKA_1360700.1		hypothetical protein, conserved	34.2618	33.7262	-0.0227305	0.91435	0.98092	no
PBANKA_0811600	PBANKA_0811600.1		selenophosphate synthetase, putative	31.343	33.7383	0.106241	0.64355	0.899007	no
PBANKA_1239700	PBANKA_1239700.1	TYW1	hypothetical protein, conserved	46.9298	33.7807	-0.474304	0.0412	0.192732	no
PBANKA_0615800	PBANKA_0615800.1	EST	protein kinase domain containing protein	30.1044	33.8649	0.169816	0.42685	0.774139	no
PBANKA_1136100	PBANKA_1136100.1		hypothetical protein, conserved	31.0983	33.8651	0.12296	0.5672	0.864259	no
PBANKA_0706300	PBANKA_0706300.1		GTP-binding protein, putative	30.9711	33.8971	0.130239	0.59135	0.876626	no
PBANKA_1343400	PBANKA_1343400.1		hypothetical protein, conserved	31.9864	33.9072	0.0841324	0.69565	0.921158	no
PBANKA_0108400	PBANKA_0108400.1		hypothetical protein, conserved	36.0293	33.9162	-0.0871933	0.68415	0.916481	no
PBANKA_0213800	PBANKA_0213800.1		hypothetical protein, conserved	35.017	33.998	-0.042604	0.8589	0.970852	no
PBANKA_1029900	PBANKA_1029900.1		AAA family ATPase, putative	32.2057	34.0365	0.0797677	0.72275	0.929938	no
PBANKA_1001600	PBANKA_1001600.1	SET8	SET domain protein, putative	29.3408	34.0815	0.216079	0.34595	0.704366	no
PBANKA_1307400	PBANKA_1307400.1	PARN	poly(A)-specific ribonuclease PARN, putative	43.6168	34.0865	-0.355683	0.12295	0.391998	no
PBANKA_1108000	PBANKA_1108000.1		transcription factor IIb, putative	40.241	34.1389	-0.23725	0.3819	0.73749	no
PBANKA_0713800	PBANKA_0713800.1	UBA3	ubiquitin-activating enzyme E1C, putative	27.0728	34.1532	0.335178	0.2461	0.590097	no
PBANKA_1017800	PBANKA_1017800.1		hypothetical protein, conserved	32.5526	34.1727	0.0700691	0.74525	0.939738	no
PBANKA_1364800	PBANKA_1364800.1	ABCB6	ABC transporter B family member 6, putative	39.155	34.187	-0.195748	0.3838	0.739512	no
PBANKA_1416400	PBANKA_1416400.1	NOC4	hypothetical protein, conserved	43.6384	34.2048	-0.351397	0.126	0.398711	no
PBANKA_1325100	PBANKA_1325100.1		phosphatidylinositol-4-phosphate 5-kinase, putative	42.8389	34.23	-0.323659	0.2377	0.579591	no
PBANKA_0616200	PBANKA_0616200.1		hypothetical protein, conserved	42.1568	34.2383	-0.300155	0.1783	0.490363	no
PBANKA_0804500	PBANKA_0804500.1	RAMA	rhoptry-associated membrane antigen, putative	40.5893	34.2417	-0.245344	0.3479	0.705982	no
PBANKA_1336100	PBANKA_1336100.1	DHOase	dihydroorotase, putative	33.2042	34.2692	0.0455485	0.8777	0.974207	no
PBANKA_1138700	PBANKA_1138700.1		hypothetical protein	25.3393	34.3407	0.43854	0.0536	0.230734	no
PBANKA_0205800	PBANKA_0205800.1	eIK2		29.5701	34.3733	0.217152	0.29745	0.654604	no
PBANKA_0302900	PBANKA_0302900.1		hypothetical protein, conserved	35.8962	34.415	-0.0607912	0.8659	0.971649	no
PBANKA_1106800	PBANKA_1106800.1	SUB3	subtilisin-like serine protease, putative	34.7071	34.4338	-0.0114052	0.96575	0.99139	no
PBANKA_1132000	PBANKA_1132000.1	NIF3	NLI interacting factor-like phosphatase, putative	41.2251	34.4424	-0.259338	0.24215	0.586105	no
PBANKA_0414900	PBANKA_0414900.1		dynein light intermediate chain 2, putative	46.0484	34.4677	-0.417907	0.0831	0.30794	no
PBANKA_1217000	PBANKA_1217000.1		hypothetical protein, conserved	38.11	34.483	-0.144284	0.5348	0.847259	no
PBANKA_0901500	PBANKA_0901500.1		hypothetical protein, conserved	31.7613	34.5026	0.119435	0.64035	0.898631	no
PBANKA_0721800	PBANKA_0721800.1		hypothetical protein, conserved	16.5845	34.5116	1.05725	0.0112	0.0754305	no
PBANKA_0309600	PBANKA_0309600.1		SRR1-like protein	24.1561	34.5418	0.515955	0.0929	0.329373	no
PBANKA_1127900	PBANKA_1127900.1		hypothetical protein, conserved	34.4613	34.5755	0.00477276	0.98205	0.993993	no
PBANKA_1218700	PBANKA_1218700.1		hypothetical protein, conserved	30.5559	34.5923	0.178999	0.53725	0.848579	no
PBANKA_1320200	PBANKA_1320200.1		hypothetical protein, conserved	31.8904	34.636	0.119149	0.57505	0.868384	no
PBANKA_1032900	PBANKA_1032900.1		hypothetical protein; hypothetical protein, conserved	45.0456	34.6361	-0.37911	0.1411	0.428133	no
PBANKA_1232300	PBANKA_1232300.1		UTP--glucose-1-phosphate uridylyltransferase, putative	32.7795	34.6486	0.0800036	0.7363	0.935994	no
PBANKA_1025100	PBANKA_1025100.1		hypothetical protein, conserved	32.1209	34.6653	0.109979	0.5964	0.878048	no
PBANKA_0616000	PBANKA_0616000.1		30S ribosomal protein S8, putative	45.4888	34.8032	-0.386293	0.36485	0.722251	no
PBANKA_0909500	PBANKA_0909500.1		AAA family ATPase, putative	34.4167	34.8522	0.0181414	0.94365	0.987347	no
PBANKA_0309800	PBANKA_0309800.1	ATEL1	Leu/Phe-tRNA protein transferase, putative	39.4936	34.8594	-0.180071	0.5312	0.845696	no
PBANKA_0818500	PBANKA_0818500.1		hypothetical protein, conserved	26.4855	34.9277	0.399169	0.1144	0.375241	no
PBANKA_0913800	PBANKA_0913800.1	RPA2	DNA-directed RNA polymerase I subunit RPA2, putative	44.8656	34.9836	-0.358929	0.1037	0.353139	no
PBANKA_1224300	PBANKA_1224300.1		glycosyltransferase, putative	32.457	35.0135	0.109382	0.79875	0.955982	no
PBANKA_0106900	PBANKA_0106900.1		hypothetical protein, conserved; sorting assembly machinery 50 kDa subunit, putative	33.6244	35.0421	0.0595793	0.80425	0.956365	no
PBANKA_0705500	PBANKA_0705500.1		hypothetical protein, conserved	37.2214	35.0627	-0.0861957	0.81545	0.959172	no
PBANKA_1021000	PBANKA_1021000.1		hypothetical protein, conserved	43.4259	35.0902	-0.307487	0.1659	0.471251	no
PBANKA_0836000	PBANKA_0836000.1	VPS33	vacuolar protein sorting-associated protein 33, putative	33.4947	35.1299	0.0687635	0.7578	0.943929	no
PBANKA_1421000	PBANKA_1421000.1		calmodulin, putative	41.5266	35.177	-0.239403	0.46365	0.80047	no
PBANKA_0711000	PBANKA_0711000.1		hypothetical protein, conserved	40.4136	35.1784	-0.200151	0.3631	0.720976	no
PBANKA_1315900	PBANKA_1315900.1		aminomethyl transferase domain containing protein	32.5749	35.179	0.110953	0.67085	0.912048	no
PBANKA_0943300	PBANKA_0943300.1	ALP2a	actin, putative	48.6142	35.1883	-0.466281	0.0624	0.255074	no
PBANKA_1344000	PBANKA_1344000.1		DNA-directed RNA polymerase III largest subunit, putative; DNA-directed RNA polymerase II subunit RPB1, putative	42.9508	35.1918	-0.287447	0.17855	0.490816	no
PBANKA_0418400	PBANKA_0418400.1		hypothetical protein, conserved	58.1607	35.3747	-0.717327	0.07155	0.27878	no
PBANKA_0914900	PBANKA_0914900.1		hypothetical protein, conserved	32.2298	35.4233	0.136305	0.65005	0.901951	no
PBANKA_0702900	PBANKA_0702900.1		SET domain protein, putative	35.1965	35.4255	0.00935675	0.9628	0.990545	no
PBANKA_1427700	PBANKA_1427700.1	RUVB1	RuvB-like helicase 1, putative	33.2827	35.4608	0.0914515	0.7412	0.938028	no
PBANKA_0832700	PBANKA_0832700.1	AKLP2	adenylate kinase-like protein 2, putative	52.32	35.4823	-0.560264	0.06635	0.265437	no
PBANKA_1313300	PBANKA_1313300.1		hypothetical protein, conserved	27.0467	35.5072	0.39266	0.1586	0.459426	no
PBANKA_0602500	PBANKA_0602500.1	SUA5	threonylcarbamoyl-AMP synthase, putative	54.8054	35.5178	-0.625776	0.0136	0.0871566	no
PBANKA_1020000	PBANKA_1020000.1		hypothetical protein, conserved	41.547	35.5187	-0.226167	0.3064	0.663274	no
PBANKA_0937400	PBANKA_0937400.1	PRPF6	pre-mRNA-processing factor 6, putative	40.156	35.5381	-0.176251	0.43215	0.778342	no
PBANKA_0616300	PBANKA_0616300.1		hypothetical protein, conserved	42.1432	35.5383	-0.245925	0.34645	0.704684	no
PBANKA_1033500	PBANKA_1033500.1		hypothetical protein, conserved	34.9296	35.5649	0.0260067	0.91645	0.981363	no
PBANKA_1348800	PBANKA_1348800.1		hypothetical protein, conserved	31.1558	35.5722	0.19125	0.42655	0.773937	no
PBANKA_1012000	PBANKA_1012000.1		SF-assemblin/beta giardin domain containing protein	27.6134	35.5745	0.365476	0.29525	0.652163	no
PBANKA_1358900	PBANKA_1358900.1		dynactin subunit 2, putative	35.6804	35.6157	-0.00261847	0.9918	0.996328	no
PBANKA_0830300	PBANKA_0830300.1		conserved protein, unknown function	68.5197	35.6236	-0.943684	0.00845	0.0613737	no
PBANKA_0107800	PBANKA_0107800.1		citrate synthase-like protein, putative	27.984	35.639	0.348857	0.2319	0.571125	no
PBANKA_1102800	PBANKA_1102800.1	IspE	4-diphosphocytidyl-2-C-methyl-D-erythritol kinase, putative	36.5166	35.6824	-0.0333399	0.89875	0.978372	no
PBANKA_1435600	PBANKA_1435600.1	DRN1	debranching enzyme-associated ribonuclease, putative	46.591	35.7832	-0.380768	0.13545	0.417611	no
PBANKA_1118100	PBANKA_1118100.2	GPI1	phosphatidylinositol N-acetylglucosaminyltransferase subunit GPI1, putative	37.165	35.8124	-0.0534828	0.8338	0.963714	no
PBANKA_0418500	PBANKA_0418500.1			34.1193	35.8777	0.072502	0.77645	0.949493	no
PBANKA_1213400	PBANKA_1213400.1		FAD synthetase, putative	19.444	35.8782	0.883787	0.01285	0.083525	no
PBANKA_1327061	PBANKA_1327061.1		cyclin homologue, putative	44.5312	35.8872	-0.311347	0.2984	0.65569	no
PBANKA_1352400	PBANKA_1352400.1		hypothetical protein, conserved	37.8165	35.8934	-0.0752978	0.7572	0.943861	no
PBANKA_1012300	PBANKA_1012300.1		hypothetical protein, conserved	39.9614	35.9276	-0.153516	0.49225	0.820626	no
PBANKA_1203700	PBANKA_1203700.1	UPF1	regulator of nonsense transcripts, putative	39.3724	35.94	-0.131594	0.5513	0.855135	no
PBANKA_0414200	PBANKA_0414200.1		hypothetical protein, conserved	41.3954	35.9663	-0.202825	0.3762	0.73309	no
[truncated: 3,476 more rows]
