# Supplementary material for: PIMMS43 is required for malaria parasite immune evasion and sporogonic development in the mosquito vector
Source: Proc Natl Acad Sci U S A. 2020 Mar 12;117(13):7363–73. doi: 10.1073/pnas.1919709117 (PMC7132314; doi:10.1073/pnas.1919709117)
Supplement: Supplementary File [file pnas.1919709117.sd02.xlsx]

## Sheet: (A) Ac Δc43 vs Ac c507 @ 1hpbf
Dataset S2. RNAseq transcription profiling of A. coluzzii midgut responses to P. berghei Δc43 and c507 infections Transcription profiles are assessed at (A) 1 hpbf and (B) 24 hpbf. FPKM is transcript abundance quantified as fragments per kilobase per million reads in each of the A. coluzzii genes infected with Δc43 (Ac Δc43) and c507 (Ac c507) parasite lines. The log2‐transformed ratio of FPKM va…
Gene ID	Transcript ID	Gene name	Gene description	FPKM Ac Δc43	FPKM Ac c507	log2 (Ac Δc43/Ac c507)	P value	q value	significance
AGAP004802	AGAP004802-RA		4-hydroxyphenylpyruvate dioxygenase	5.27262	1.01662	-2.37474	5e-05	0.000667204	yes
AGAP000210	AGAP000210-RA		triacylglycerol lipase	2.90457	1.13413	-1.35675	0.0041	0.0280847	yes
AGAP003636	AGAP003636-RA		inositol oxygenase	3.5398	1.35437	-1.38605	0.0049	0.0324314	yes
AGAP004119	AGAP004119-RA		cGMP-specific 3', 5'-cyclic phosphodiesterase	3.21244	1.42685	-1.17084	0.00175	0.0140517	yes
AGAP002341	AGAP002341-RA			3.99703	1.53466	-1.38101	0.00535	0.0346762	yes
AGAP006900	AGAP006900-RA			5.76986	1.57201	-1.87593	5e-05	0.000667204	yes
AGAP005655	AGAP005655-RA	CYC	cycle	5.14565	1.97817	-1.37919	0.0002	0.00226829	yes
AGAP005536	AGAP005536-RA		Phosphodiesterase	5.14995	2.01419	-1.35436	0.00025	0.00274713	yes
AGAP002925	AGAP002925-RA		poly(U)-specific endoribonuclease	5.34985	2.12728	-1.33049	0.00225	0.0172345	yes
AGAP007663	AGAP007663-RA			6.73018	2.20337	-1.61093	0.001	0.00885367	yes
AGAP013468	AGAP013468-RA		A disintegrin and metallopeptidase domain 9 (meltrin gamma)	5.04337	2.28822	-1.14016	0.0028	0.0205831	yes
AGAP003542	AGAP003542-RA		Epoxide hydrolase 2, cytoplasmic	5.92874	2.35658	-1.33103	0.00165	0.013411	yes
AGAP002588	AGAP002588-RA			8.52252	2.70037	-1.65812	0.0014	0.0117377	yes
AGAP010134	AGAP010134-RA		arrestin-1	6.58848	2.73228	-1.26984	0.00065	0.00619547	yes
AGAP003620	AGAP003620-RA			13.2197	2.96582	-2.15619	5e-05	0.000667204	yes
AGAP003976	AGAP003976-RA			12.4012	3.11668	-1.9924	5e-05	0.000667204	yes
AGAP012982	AGAP012982-RA	GPROP3	long wavelength sensitive opsin	7.36769	3.17349	-1.21514	0.00255	0.0190468	yes
AGAP012987	AGAP012987-RA			7.22387	3.29636	-1.1319	0.0078	0.0464935	yes
AGAP007763	AGAP007763-RA			8.26643	3.32679	-1.31313	5e-05	0.000667204	yes
AGAP008670	AGAP008670-RA			6.83933	3.52334	-0.956911	0.00375	0.0260777	yes
AGAP009974	AGAP009974-RA	AAPP	anopheline antiplatelet protein	1.14687	3.56491	1.63616	0.00345	0.0244304	yes
AGAP007851	AGAP007851-RA			8.5437	3.74395	-1.1903	0.00365	0.025547	yes
AGAP000011	AGAP000011-RA		branched-chain-amino-acid aminotransferase 2	10.1151	3.80194	-1.41169	0.00015	0.00177039	yes
AGAP010563	AGAP010563-RA		solute carrier family 7 (cationic amino acid transporter, y+ system)	7.56457	3.88627	-0.960869	0.00115	0.00995403	yes
AGAP002644	AGAP002644-RA		phospholipid-translocating ATPase	7.16174	3.89784	-0.877636	0.00395	0.0272302	yes
AGAP008575	AGAP008575-RA		ubiquitin-conjugating enzyme E2 Q	1.82794	3.90117	1.09369	0.00385	0.0266534	yes
AGAP007985	AGAP007985-RA		homeobox protein aristaless-related	1.11876	4.09698	1.87266	0.0006	0.00579296	yes
AGAP001350	AGAP001350-RA			11.3487	4.12273	-1.46085	0.0007	0.00658371	yes
AGAP001351	AGAP001351-RA			10.7344	4.31855	-1.31363	0.0007	0.00658371	yes
AGAP008141	AGAP008141-RA		argininosuccinate lyase	13.2082	4.35237	-1.60156	5e-05	0.000667204	yes
AGAP028461	AGAP028461-RA			9.16323	4.38629	-1.06285	0.00025	0.00274713	yes
AGAP008061	AGAP008061-RA	IDGF4	imaginal disc growth factor 4	9.75197	4.51396	-1.1113	0.0027	0.0199989	yes
AGAP005917	AGAP005917-RA		ATP-dependent DNA helicase Q4	2.44567	4.54088	0.89274	0.0075	0.0450971	yes
AGAP007711	AGAP007711-RA			9.63848	5.0367	-0.936326	0.00805	0.0476171	yes
AGAP009143	AGAP009143-RA	SCRAC1	Class A Scavenger Receptor (SRCR domain) with C-Type Lectin domain.	9.88832	5.11074	-0.952194	0.0023	0.0175308	yes
AGAP002091	AGAP002091-RA		phosphoribosylformylglycinamidine synthase	9.31027	5.36274	-0.795852	0.0064	0.0399798	yes
AGAP010183	AGAP010183-RA			3.02866	5.38012	0.828959	0.00585	0.0372179	yes
AGAP002324	AGAP002324-RA		mitochondrial sodium/hydrogen exchanger NHA2	10.5251	5.67742	-0.890522	0.0075	0.0450971	yes
AGAP007640	AGAP007640-RA			9.81721	5.74978	-0.771807	0.00785	0.046727	yes
AGAP028463	AGAP028463-RA			12.3305	5.83856	-1.07855	0.0005	0.00495829	yes
AGAP003685	AGAP003685-RA			2.79058	6.08283	1.12418	0.0011	0.00958306	yes
AGAP010968	AGAP010968-RA	CLIPA9	CLIP-domain serine protease	22.2848	6.17179	-1.8523	5e-05	0.000667204	yes
AGAP002830	AGAP002830-RA		C-1-tetrahydrofolate synthase, mitochondrial precursor	12.9308	6.19527	-1.06157	0.00025	0.00274713	yes
AGAP009144	AGAP009144-RA			2.50629	6.22492	1.3125	0.0004	0.00410552	yes
AGAP003327	AGAP003327-RA			12.4477	6.25574	-0.992632	0.00245	0.0184436	yes
AGAP012814	AGAP012814-RA			11.7646	6.31398	-0.897826	0.0051	0.0333964	yes
AGAP006278	AGAP006278-RA			13.207	6.46475	-1.03063	0.0026	0.0193628	yes
AGAP008148	AGAP008148-RA		RING finger and SPRY domain-containing protein 1	17.1052	6.67164	-1.35832	5e-05	0.000667204	yes
AGAP013477	AGAP013477-RA			3.00743	6.74815	1.16596	0.00525	0.034138	yes
AGAP013097	AGAP013097-RA			3.23142	6.76544	1.06602	0.0051	0.0333964	yes
AGAP012571	AGAP012571-RA			17.3738	6.86335	-1.33993	0.00075	0.00697037	yes
AGAP001130	AGAP001130-RA		poly(A) RNA polymerase GLD2	4.09561	7.07225	0.788092	0.00685	0.0421413	yes
AGAP008851	AGAP008851-RA		E3 ubiquitin-protein ligase mind-bomb	13.8728	7.43228	-0.900384	0.00295	0.0214585	yes
AGAP010417	AGAP010417-RA		tetratricopeptide repeat protein 39B	13.9941	7.47482	-0.904713	0.00165	0.013411	yes
AGAP028141	AGAP028141-RA			14.5851	7.52856	-0.954046	0.0036	0.0252762	yes
AGAP005556	AGAP005556-RA		Motile sperm domain-containing protein 2	16.0495	7.68831	-1.06179	0.00245	0.0184436	yes
AGAP013178	AGAP013178-RA			14.5679	7.74267	-0.911891	0.00315	0.0226379	yes
AGAP002411	AGAP002411-RA		regulator of G-protein signaling	22.7728	7.75194	-1.55468	5e-05	0.000667204	yes
AGAP009774	AGAP009774-RA			16.3706	7.81547	-1.0667	0.00045	0.00453697	yes
AGAP012352	AGAP012352-RA		Niemann-Pick C2 protein	15.8681	7.90592	-1.00512	0.0068	0.0419148	yes
AGAP009864	AGAP009864-RA			17.7762	7.91244	-1.16775	0.00025	0.00274713	yes
AGAP002323	AGAP002323-RA			22.6056	8.11889	-1.47733	5e-05	0.000667204	yes
AGAP012757	AGAP012757-RA		aminopeptidase N1	13.8539	8.15583	-0.764387	0.00675	0.0416832	yes
AGAP010164	AGAP010164-RB	whd	protein withered, carnitine O-palmitoyltransferase	17.9929	8.27593	-1.12044	0.00365	0.025547	yes
AGAP010534	AGAP010534-RA			35.847	8.33391	-2.10479	5e-05	0.000667204	yes
AGAP009786	AGAP009786-RA		phosphoribosylamine--glycine ligase / phosphoribosylglycinamide formyltransfer	14.5911	8.42353	-0.792589	0.0051	0.0333964	yes
AGAP009066	AGAP009066-RA			4.66472	8.48735	0.863522	0.00265	0.0196841	yes
AGAP028526	AGAP028526-RA			19.0506	8.73932	-1.12424	0.0016	0.0130768	yes
AGAP011724	AGAP011724-RA			3.2505	8.80242	1.43724	5e-05	0.000667204	yes
AGAP009551	AGAP009551-RA		sulfotransferase (Sult)	19.5164	8.98523	-1.11906	0.0026	0.0193628	yes
AGAP011569	AGAP011569-RB		secretory phospholipase A2	41.9671	9.23006	-2.18485	0.0002	0.00226829	yes
AGAP013310	AGAP013310-RA			17.5378	9.28215	-0.917939	0.0072	0.0437463	yes
AGAP010367	AGAP010367-RA		UDP-N-acetyl-alpha-D-galactosamine:polypeptide N-acetylgalactosaminyltransferase 20	4.15609	9.50583	1.19359	5e-05	0.000667204	yes
AGAP004176	AGAP004176-RA		serine/threonine-protein kinase/endoribonuclease IRE1	17.3593	9.53668	-0.864149	0.0046	0.0308242	yes
AGAP002518	AGAP002518-RA		delta-1-pyrroline-5-carboxylate synthetase	24.2828	9.65299	-1.33089	5e-05	0.000667204	yes
AGAP005884	AGAP005884-RA		sphingomyelin synthase-related 1	19.9257	9.66326	-1.04405	0.0021	0.0162901	yes
AGAP005712	AGAP005712-RB		phenylalanine-4-hydroxylase	22.4802	9.68982	-1.21411	0.0047	0.0313586	yes
AGAP007525	AGAP007525-RA		coronin homolog	16.4958	9.85167	-0.743657	0.00855	0.049929	yes
AGAP009583	AGAP009583-RB			23.0979	10.003	-1.20733	0.00085	0.00774362	yes
AGAP010816	AGAP010816-RA	TEP3	thioester-containing protein 3	19.8574	10.0975	-0.975675	0.00205	0.0159865	yes
AGAP003738	AGAP003738-RA			18.943	10.2245	-0.889636	0.005	0.0329416	yes
AGAP007685	AGAP007685-RA			28.1453	10.4499	-1.42941	5e-05	0.000667204	yes
AGAP006275	AGAP006275-RA			24.0794	10.6415	-1.1781	0.001	0.00885367	yes
AGAP010062	AGAP010062-RA		zinc finger, SWIM-type containing 5	5.97348	10.8618	0.862614	0.0016	0.0130768	yes
AGAP008412	AGAP008412-RD		ubiquitin thioesterase CYLD	22.3744	10.9435	-1.03178	0.00035	0.00366142	yes
AGAP028406	AGAP028406-RA			42.5819	11.0362	-1.948	0.0079	0.0469552	yes
AGAP005945	AGAP005945-RB	pnp	purine-nucleoside phosphorylase	30.9174	11.0522	-1.48408	0.00295	0.0214585	yes
AGAP004353	AGAP004353-RA		dual specificity phosphatase	24.6486	11.4829	-1.10202	0.00045	0.00453697	yes
AGAP006970	AGAP006970-RA			38.9569	11.9786	-1.70142	5e-05	0.000667204	yes
AGAP009049	AGAP009049-RA	Cht16	chitinase	2.23007	11.9983	2.42767	5e-05	0.000667204	yes
AGAP003757	AGAP003757-RA			28.5264	12.7272	-1.16438	0.0003	0.00321124	yes
AGAP007257	AGAP007257-RA			34.9528	12.7961	-1.4497	5e-05	0.000667204	yes
AGAP007165	AGAP007165-RA		Late trypsin	5.07997	13.157	1.37294	0.00155	0.012751	yes
AGAP006346	AGAP006346-RB		protein spinster homolog 2	28.4786	13.1946	-1.10993	0.00665	0.0411963	yes
AGAP002927	AGAP002927-RB		high affinity cGMP-specific 3',5'-cyclic phosphodiesterase 9	26.052	13.2032	-0.980503	0.00815	0.0481096	yes
AGAP001308	AGAP001308-RA		coiled-coil domain-containing protein 64	34.0824	13.6318	-1.32205	5e-05	0.000667204	yes
AGAP006218	AGAP006218-RA	GPRMTH4	methuselah receptor 4	25.3398	13.667	-0.890711	0.00545	0.0352148	yes
AGAP002012	AGAP002012-RA			30.7325	14.3698	-1.09672	0.00015	0.00177039	yes
AGAP011564	AGAP011564-RA		glucosyl/glucuronosyl transferases	9.01581	15.3462	0.767357	0.00725	0.0439793	yes
AGAP011096	AGAP011096-RA		CCAAT/enhancer binding protein (C/EBP), invertebrate	7.25105	16.21	1.16062	0.0016	0.0130768	yes
AGAP009464	AGAP009464-RA	ABCG10	ATP-binding cassette transporter (ABC transporter) family G member 10	42.676	16.2768	-1.39061	5e-05	0.000667204	yes
AGAP011925	AGAP011925-RA		Patatin-like phospholipase domain containing 5	53.3121	16.5078	-1.69132	5e-05	0.000667204	yes
AGAP013029	AGAP013029-RA			9.81252	16.7225	0.769097	0.0072	0.0437463	yes
AGAP008806	AGAP008806-RA		beta-1,3-glucuronyltransferase	33.3309	16.8967	-0.980125	0.0007	0.00658371	yes
AGAP005163	AGAP005163-RA		glucosyl/glucuronosyl transferases	32.8713	18.5231	-0.827505	0.00235	0.0178219	yes
AGAP007512	AGAP007512-RB		phosphatidylinositol 4-kinase	41.3064	18.8122	-1.1347	0.00115	0.00995403	yes
AGAP010050	AGAP010050-RA			35.9346	18.9656	-0.921985	0.00265	0.0196841	yes
AGAP005458	AGAP005458-RA		Ser/Thr protein phosphatase/nucleotidase	33.6839	19.4642	-0.79124	0.0033	0.0235338	yes
AGAP008700	AGAP008700-RA		inositol-pentakisphosphate 2-kinase	49.9876	20.0756	-1.31613	5e-05	0.000667204	yes
AGAP028491	AGAP028491-RA		aquaporin	37.1703	21.2628	-0.80582	0.00555	0.0357004	yes
AGAP008926	AGAP008926-RA		shingomyelin synthase	47.3786	21.302	-1.15325	0.002	0.0156572	yes
AGAP004437	AGAP004437-RC		Glycerol-3-phosphate dehydrogenase	41.8496	21.4144	-0.96663	0.00455	0.030557	yes
AGAP006767	AGAP006767-RA		NAD kinase domain-containing protein 1	42.4625	21.5877	-0.975983	0.0011	0.00958306	yes
AGAP009159	AGAP009159-RA		AMP dependent ligase	47.5056	21.7075	-1.1299	0.0004	0.00410552	yes
AGAP002874	AGAP002874-RA			9.14763	22.4756	1.29689	5e-05	0.000667204	yes
AGAP001557	AGAP001557-RA		solute carrier family 12 (sodium/potassium/chloride transporter), member 2	45.024	22.5167	-0.999699	0.00035	0.00366142	yes
AGAP008762	AGAP008762-RB			47.2273	24.7041	-0.934871	0.00785	0.046727	yes
AGAP008699	AGAP008699-RA			52.5909	24.7075	-1.08986	0.0011	0.00958306	yes
AGAP010368	AGAP010368-RA		2-hydroxyacyl-CoA lyase 1	15.4541	25.5624	0.726032	0.00555	0.0357004	yes
AGAP012910	AGAP012910-RA			45.6934	25.6434	-0.833396	0.00755	0.0453571	yes
AGAP000313	AGAP000313-RA		alanine-glyoxylate aminotransferase 2-like	49.0975	25.7037	-0.93367	0.00135	0.0113722	yes
AGAP001563	AGAP001563-RA		glycerol kinase	62.5524	25.8088	-1.27721	0.0002	0.00226829	yes
AGAP004402	AGAP004402-RA		solute carrier family 17 member 7	14.5994	26.6196	0.866581	0.00405	0.0277958	yes
AGAP012115	AGAP012115-RA		Ca2+-transporting ATPase	15.6271	26.7322	0.774529	0.003	0.0217384	yes
AGAP008536	AGAP008536-RA			55.5962	27.4533	-1.01801	0.00125	0.0106803	yes
AGAP008051	AGAP008051-RA	SAP1	sensory appendage protein 1	50.2568	28.0143	-0.843157	0.00775	0.0462961	yes
AGAP010326	AGAP010326-RA		aquaporin	51.4699	28.3476	-0.8605	0.00165	0.013411	yes
AGAP002962	AGAP002962-RA			48.7776	29.2324	-0.73865	0.00655	0.0406728	yes
AGAP011045	AGAP011045-RA			53.7037	29.2469	-0.876738	0.0025	0.0187568	yes
AGAP003474	AGAP003474-RA			52.6023	30.076	-0.806513	0.00695	0.0426089	yes
AGAP007532	AGAP007532-RA		vinculin	60.3081	31.5204	-0.936068	0.00095	0.00849695	yes
AGAP005326	AGAP005326-RA			15.6053	32.9746	1.07932	0.00155	0.012751	yes
AGAP011722	AGAP011722-RA		epithelial splicing regulatory protein	15.7587	33.3868	1.08313	0.0001	0.00124166	yes
AGAP001381	AGAP001381-RA		laminin, beta 1	87.1633	33.7799	-1.36755	0.0002	0.00226829	yes
AGAP012194	AGAP012194-RA		DnaJ (Hsp40) homolog, subfamily B	55.9031	34.1711	-0.710151	0.00725	0.0439793	yes
AGAP002632	AGAP002632-RA			70.1665	34.5772	-1.02096	0.0074	0.0446603	yes
AGAP008358	AGAP008358-RA	CYP4H17	cytochrome P450	16.6986	36.8326	1.14126	0.00075	0.00697037	yes
AGAP008879	AGAP008879-RA			69.6549	36.9917	-0.913024	0.0021	0.0162901	yes
AGAP005400	AGAP005400-RB		four and a half LIM domains	125.971	37.9094	-1.73247	0.0039	0.0269532	yes
AGAP006121	AGAP006121-RA			81.9572	38.0015	-1.10881	0.00025	0.00274713	yes
AGAP001610	AGAP001610-RA			87.8368	40.3901	-1.12083	0.0004	0.00410552	yes
AGAP000297	AGAP000297-RA			78.489	40.7427	-0.945947	0.0004	0.00410552	yes
AGAP007939	AGAP007939-RA		starch phosphorylase	69.3098	40.7804	-0.765184	0.00785	0.046727	yes
AGAP011841	AGAP011841-RA			104.775	41.0279	-1.35262	0.0001	0.00124166	yes
AGAP001737	AGAP001737-RA		adenylyltransferase and sulfurtransferase MOCS3 Molybdopterin-synthase adenylyltransferase Molybdopterin-synthase sulfurtransferase	67.9982	41.2189	-0.722191	0.005	0.0329416	yes
AGAP011042	AGAP011042-RA		suppressor of cytokine signaling, invertebrate	79.1703	42.4868	-0.897947	0.00475	0.0316084	yes
AGAP028045	AGAP028045-RA			86.0516	43.5905	-0.981189	0.00215	0.0165969	yes
AGAP012960	AGAP012960-RA			137.324	46.7196	-1.55548	5e-05	0.000667204	yes
AGAP002804	AGAP002804-RA		Ecdysteroid-regulated protein	93.0488	49.0127	-0.924832	0.006	0.037996	yes
AGAP001303	AGAP001303-RA	SAP1	chemosensory protein 6	88.9342	49.5729	-0.843185	0.00475	0.0316084	yes
AGAP003844	AGAP003844-RA		Class b basic helix-loop-helix protein	89.3527	49.9976	-0.837651	0.0048	0.0318744	yes
AGAP010939	AGAP010939-RA	APG5	autophagy related gene	86.1322	51.2806	-0.748141	0.0082	0.0483386	yes
AGAP002883	AGAP002883-RA			109.109	51.8951	-1.0721	0.00095	0.00849695	yes
AGAP006690	AGAP006690-RA		BTB (POZ) domain containing 9	101.031	52.9327	-0.932575	0.00035	0.00366142	yes
AGAP003559	AGAP003559-RA			23.9181	53.6969	1.16674	5e-05	0.000667204	yes
AGAP002021	AGAP002021-RA		lysophosphatidate acyltransferase	28.4612	57.9144	1.02492	5e-05	0.000667204	yes
AGAP029039	AGAP029039-RA	Metazoa_SRP	Metazoan signal recognition particle RNA	25.3334	58.563	1.20895	0.00805	0.0476171	yes
AGAP013079	AGAP013079-RA			113.55	62.3146	-0.865686	0.00375	0.0260777	yes
AGAP008116	AGAP008116-RA			110.699	63.0716	-0.811582	0.0029	0.0211636	yes
AGAP011043	AGAP011043-RA			124.593	64.4872	-0.950137	0.0055	0.0354619	yes
AGAP011840	AGAP011840-RA		protein kinase A	134.973	65.3839	-1.04567	0.00035	0.00366142	yes
AGAP007553	AGAP007553-RA			118.444	68.5321	-0.789355	0.00655	0.0406728	yes
AGAP028972	AGAP028972-RA	LSU_rRNA_eukarya	Eukaryotic large subunit ribosomal RNA	39.7119	68.8848	0.794613	0.0038	0.0263586	yes
AGAP002093	AGAP002093-RA			127.557	73.4094	-0.797112	0.0017	0.0137195	yes
AGAP012302	AGAP012302-RA		sodium-independent sulfate anion transporter	186.04	75.7058	-1.29713	5e-05	0.000667204	yes
AGAP001649	AGAP001649-RA		Glucosylceramidase	33.5549	76.6285	1.19136	0.00015	0.00177039	yes
AGAP004837	AGAP004837-RA			162.352	86.6906	-0.905179	0.00195	0.0153394	yes
AGAP003638	AGAP003638-RA			56.2481	92.12	0.711709	0.0063	0.0394531	yes
AGAP007347	AGAP007347-RA	LYSC1	C-type lysozyme	276.489	104.139	-1.40871	5e-05	0.000667204	yes
AGAP012156	AGAP012156-RA	ABCA5	ATP-binding cassette transporter (ABC transporter) family A member 5	239.323	105.033	-1.18811	0.00085	0.00774362	yes
AGAP010973	AGAP010973-RA		sodium/potassium/calcium exchanger 3	206.945	105.244	-0.975513	0.00125	0.0106803	yes
AGAP029078	AGAP029078-RA			199.062	108.787	-0.871713	0.0015	0.012409	yes
AGAP007552	AGAP007552-RA			188.018	111.712	-0.751092	0.0062	0.0389642	yes
AGAP006647	AGAP006647-RA			231.412	114.425	-1.01606	0.0007	0.00658371	yes
AGAP010243	AGAP010243-RA		female reproductive tract protease GLEANR_897	64.9463	126.646	0.963485	0.00075	0.00697037	yes
AGAP013327	AGAP013327-RA	HPX15	heme peroxidase 15	42.376	128.049	1.59538	5e-05	0.000667204	yes
AGAP005795	AGAP005795-RA		sodium-coupled monocarboxylate transporter 1	79.7372	133.242	0.740729	0.00505	0.0331589	yes
AGAP000014	AGAP000014-RA			327.759	134.997	-1.27971	0.0035	0.0247033	yes
AGAP008842	AGAP008842-RA		Aquaporin AQPAn.G	279.32	141.887	-0.977177	0.001	0.00885367	yes
AGAP008963	AGAP008963-RA			352.91	157.194	-1.16676	5e-05	0.000667204	yes
AGAP008437	AGAP008437-RA	ABCC9	ATP-binding cassette transporter (ABC transporter) family C member 8	80.4591	160.59	0.997057	0.00455	0.030557	yes
AGAP007684	AGAP007684-RB		Tubulointerstitial nephritis antigen	96.6687	165.885	0.779061	0.00575	0.0367054	yes
AGAP004251	AGAP004251-RA		solute carrier family 20 (sodium-dependent phosphate transporter)	355.505	176.894	-1.00699	0.0009	0.00812435	yes
AGAP009053	AGAP009053-RA	LL3	lipopolysaccharide-induced TNF-alpha transcription factor (LITAF-like 3)	405.153	183.956	-1.13911	5e-05	0.000667204	yes
AGAP000167	AGAP000167-RA		Lipid storage droplets surface-binding protein 2	421.066	244.485	-0.784299	0.003	0.0217384	yes
AGAP010052	AGAP010052-RA		carbonic anhydrase	684.178	326.259	-1.06835	0.0023	0.0175308	yes
AGAP005988	AGAP005988-RA		pyrimidine nucleoside transport protein	192.438	333.855	0.794825	0.0033	0.0235338	yes
AGAP000693	AGAP000693-RA	CEC1	cecropin anti-microbial peptide	731.207	385.728	-0.922696	0.0003	0.00321124	yes
AGAP004836	AGAP004836-RA			1173.23	560.816	-1.06488	0.00075	0.00697037	yes
AGAP028373	AGAP028373-RA	ND3	NADH dehydrogenase subunit 3	1043.06	588.966	-0.82457	0.00205	0.0159865	yes
AGAP008645	AGAP008645-RA	GAM1	gambicin anti-microbial peptide	2549.2	1259.11	-1.01765	0.00075	0.00697037	yes
AGAP002643	AGAP002643-RA			2251.35	1327.78	-0.761769	0.00585	0.0372179	yes
AGAP003698	AGAP003698-RA		zinc finger protein 593 homolog	2.4383	1.00189	-1.28315	0.0836	0.275964	no
AGAP006610	AGAP006610-RA		glutaminyl-peptide cyclotransferase precursor	1.26633	1.00617	-0.331785	0.54015	0.844826	no
AGAP002156	AGAP002156-RA	GPRGNR1	putative gonadotrophin releasing hormone receptor 1	1.7579	1.00755	-0.802998	0.14935	0.411877	no
AGAP002350	AGAP002350-RA		troponin T, fast skeletal muscle	1.24513	1.00869	-0.303812	0.68545	0.919323	no
AGAP001480	AGAP001480-RA			1.3445	1.00975	-0.413061	0.7392	0.936973	no
AGAP008301	AGAP008301-RA			3.57503	1.0105	-1.82288	0.0144	0.0747443	no
AGAP012381	AGAP012381-RA		Major facilitator superfamily domain containing 8	1.45911	1.01056	-0.529942	0.30175	0.631815	no
AGAP003914	AGAP003914-RC			2.33113	1.01128	-1.20485	0.2688	0.591842	no
AGAP011870	AGAP011870-RA	MMP2	matrix metalloprotease 2	1.2044	1.01256	-0.25031	0.59805	0.879245	no
AGAP010852	AGAP010852-RA			2.79605	1.01414	-1.46314	0.1489	0.410955	no
AGAP004496	AGAP004496-RA		ADP-ribosylation factor-like 3	1.31915	1.01589	-0.376867	0.6144	0.887092	no
AGAP006404	AGAP006404-RA			3.17036	1.01605	-1.64167	0.04515	0.177421	no
AGAP007936	AGAP007936-RA			1.79401	1.01615	-0.820075	0.1835	0.471373	no
AGAP004954	AGAP004954-RA		rhythmically expressed gene 2 protein	1.25571	1.02024	-0.299601	0.61145	0.885938	no
AGAP012342	AGAP012342-RA		hairy and enhancer of split, invertebrate	2.52962	1.02187	-1.30772	0.11235	0.339196	no
AGAP010130	AGAP010130-RA		3,2-trans-enoyl-CoA isomerase mitochondrial	1.24847	1.02217	-0.288529	0.89815	0.979836	no
AGAP003733	AGAP003733-RA		alpha-tocopherol transfer protein-like protein	1.11554	1.02444	-0.122912	0.831	0.963561	no
AGAP028440	AGAP028440-RA			1.30294	1.02689	-0.343484	0.3953	0.731415	no
AGAP005984	AGAP005984-RB		fatty acyl-CoA reductase 2	3.01947	1.02716	-1.55563	0.0998	0.31204	no
AGAP005778	AGAP005778-RA		iduronate 2-sulfatase	1.5188	1.02742	-0.563914	0.27365	0.597531	no
AGAP028728	AGAP028728-RA	CLIPE5	CLIP-domain serine protease	1.27378	1.03083	-0.305303	0.48785	0.808279	no
AGAP007237	AGAP007237-RA	HPX4	heme peroxidase 4	1.29908	1.03176	-0.332382	0.3929	0.728854	no
AGAP001251	AGAP001251-RA		eupolytin	1.37766	1.03429	-0.41358	0.52465	0.834284	no
AGAP028408	AGAP028408-RA			1.53004	1.03766	-0.560237	0.21655	0.522319	no
AGAP007794	AGAP007794-RA		Regucalcin protein	1.44516	1.03841	-0.476861	0.42165	0.756592	no
AGAP012083	AGAP012083-RA		Trafficking protein particle complex 5	1.11331	1.03904	-0.0995993	0.8701	0.973311	no
AGAP000065	AGAP000065-RA			1.00975	1.04008	0.0426875	0.9012	0.980261	no
AGAP007156	AGAP007156-RA			2.17511	1.04036	-1.064	0.36865	0.705832	no
AGAP003818	AGAP003818-RA		DRN-tre	1.24063	1.04058	-0.253677	0.88255	0.97669	no
AGAP002184	AGAP002184-RA			1.10673	1.04071	-0.0887292	0.8332	0.964094	no
AGAP010985	AGAP010985-RA		centrosomal protein CEP135	1.2162	1.04099	-0.22442	0.76155	0.943899	no
AGAP000558	AGAP000558-RA		mannosyl-oligosaccharide alpha-1,2-mannosidase	1.97854	1.04108	-0.926351	0.68785	0.920089	no
AGAP003509	AGAP003509-RF		Complexin, isoform V	1.52017	1.04137	-0.545747	0.4792	0.80257	no
AGAP002134	AGAP002134-RA			1.51055	1.04216	-0.535497	0.402	0.738112	no
AGAP028496	AGAP028496-RA			1.12243	1.04413	-0.104318	0.76125	0.943868	no
AGAP007686	AGAP007686-RA		50 kDa dystrophin-associated glycoprotein	1.24292	1.04435	-0.251128	0.6393	0.899525	no
AGAP005361	AGAP005361-RA			1.48197	1.04501	-0.504001	0.42395	0.758622	no
AGAP004816	AGAP004816-RA			1.9786	1.04546	-0.920343	0.1252	0.365633	no
AGAP002449	AGAP002449-RA		3-OH androgenic UDPGT	1.59707	1.0462	-0.610267	0.2155	0.521014	no
AGAP008680	AGAP008680-RB		ubiquitin-conjugating enzyme E2 R	1.29189	1.04636	-0.304108	0.8988	0.979836	no
AGAP005563	AGAP005563-RB	Tret1	Facilitated trehalose transporter Tret1	1.09959	1.04737	-0.0701957	0.88855	0.978184	no
AGAP004805	AGAP004805-RB			1.54286	1.04906	-0.556513	0.34925	0.685713	no
AGAP013363	AGAP013363-RA	IR7i	ionotropic receptor IR7i	1.11117	1.05228	-0.0785555	0.8857	0.977512	no
AGAP011959	AGAP011959-RA	king-tubby	Protein king tubby	1.03514	1.05496	0.027363	0.96485	0.992232	no
AGAP009556	AGAP009556-RA		FBN8	1.24323	1.05523	-0.236543	0.80805	0.958146	no
AGAP003920	AGAP003920-RA			1.15371	1.0555	-0.128347	0.8074	0.958056	no
AGAP007373	AGAP007373-RA		Tetraspanin	1.91104	1.05732	-0.85394	0.36765	0.70461	no
AGAP002863	AGAP002863-RA	COEAE6O	carboxylesterase alpha esterase	1.34635	1.05794	-0.347805	0.8014	0.956818	no
AGAP028168	AGAP028168-RA			1.33529	1.05811	-0.335658	0.5715	0.864134	no
AGAP001137	AGAP001137-RA	Gr59	gustatory receptor 59	1.2395	1.05941	-0.22649	0.6968	0.922841	no
AGAP000697	AGAP000697-RA			1.02763	1.06104	0.0461592	0.92735	0.984622	no
AGAP002908	AGAP002908-RC		splicing factor U2AF 65 kDa subunit	1.6988	1.06147	-0.678446	0.77475	0.948414	no
AGAP009734	AGAP009734-RA		wingless-type MMTV integration site family, member 1	1.27808	1.06272	-0.266221	0.62995	0.895172	no
AGAP010470	AGAP010470-RA			1.14266	1.06404	-0.102842	0.86955	0.973219	no
AGAP005829	AGAP005829-RA		microtubule-associated protein, RP/EB family	1.09124	1.06641	-0.0332064	0.9591	0.991213	no
AGAP005848	AGAP005848-RA		ficolin A	1.69308	1.06681	-0.666352	0.21835	0.524982	no
AGAP007931	AGAP007931-RA			1.23716	1.06781	-0.212378	1	1	no
AGAP002162	AGAP002162-RA			1.05795	1.06789	0.0134896	0.9829	0.995174	no
AGAP012015	AGAP012015-RA			1.40124	1.07053	-0.388375	0.5497	0.850531	no
AGAP028672	AGAP028672-RA			1.13658	1.0759	-0.0791615	0.8759	0.974779	no
AGAP009277	AGAP009277-RA			2.47058	1.07661	-1.19835	0.0502	0.191847	no
AGAP003140	AGAP003140-RA		neurofibromin 1	1.02569	1.07793	0.0716695	0.84635	0.966697	no
AGAP008129	AGAP008129-RA		mitogen-activated protein kinase organizer 1	1.27467	1.07935	-0.239953	0.6817	0.917514	no
AGAP008014	AGAP008014-RB			2.94785	1.08005	-1.44857	0.207	0.508361	no
AGAP005241	AGAP005241-RA			1.92161	1.08034	-0.830827	0.1435	0.401093	no
AGAP012016	AGAP012016-RA			1.79789	1.08045	-0.734668	0.08195	0.272214	no
AGAP011954	AGAP011954-RB			1.37702	1.08358	-0.345748	0.6135	0.886759	no
AGAP009241	AGAP009241-RA	CYP4C36	cytochrome P450	1.58435	1.08427	-0.54717	0.25735	0.577798	no
AGAP012612	AGAP012612-RA			1.80931	1.08511	-0.737602	0.27465	0.599022	no
AGAP001004	AGAP001004-RA	TOLL1A	TOLL-like receptor 1A	1.1206	1.08589	-0.0453917	0.9828	0.995174	no
AGAP003219	AGAP003219-RB			1.18106	1.08864	-0.117547	0.95165	0.989439	no
AGAP000756	AGAP000756-RB		carboxypeptidase M	1.4975	1.09006	-0.458153	0.85365	0.968895	no
AGAP007598	AGAP007598-RA			1.47145	1.09516	-0.426093	0.52675	0.835722	no
AGAP005739	AGAP005739-RA			1.14837	1.09667	-0.0664554	0.8446	0.966268	no
AGAP003487	AGAP003487-RA		Mesenchymal stem cell protein DSCD75	2.16317	1.09928	-0.976586	0.6951	0.922593	no
AGAP000599	AGAP000599-RA		XK-related protein	1.73463	1.10176	-0.654823	0.20605	0.507039	no
AGAP007966	AGAP007966-RC		F-type H+-transporting ATPase subunit gamma	2.02662	1.10373	-0.876694	0.6328	0.89629	no
AGAP000951	AGAP000951-RB			1.25815	1.10415	-0.18837	0.9015	0.980325	no
AGAP004978	AGAP004978-RA	PPO9	prophenoloxidase 9	1.6679	1.10616	-0.592469	0.19895	0.496549	no
AGAP002304	AGAP002304-RA			1.50618	1.10821	-0.442671	0.4931	0.812508	no
AGAP008650	AGAP008650-RA			1.28463	1.10841	-0.212868	0.6916	0.921553	no
AGAP005592	AGAP005592-RA		serine collagenase 1 precursor	1.8707	1.11121	-0.751442	0.18125	0.468163	no
AGAP004333	AGAP004333-RA			1.09381	1.11232	0.0242085	0.9443	0.988262	no
AGAP008521	AGAP008521-RA		low density lipoprotein receptor adapter protein 1	1.99151	1.11276	-0.839718	0.06235	0.224484	no
AGAP013239	AGAP013239-RA		juvenile hormone-inducible protein	1.70547	1.11284	-0.61592	0.66825	0.912303	no
AGAP011179	AGAP011179-RA	GPRNNA15	putative GPCR class a orphan receptor 15	1.27986	1.11377	-0.200532	0.749	0.940545	no
AGAP006535	AGAP006535-RA	Oseg1	outer segment 1	1.2109	1.11595	-0.117802	0.77845	0.949602	no
AGAP013509	AGAP013509-RA		carboxylesterase clade H, member 1	1.61269	1.11616	-0.530923	0.31475	0.647251	no
AGAP000833	AGAP000833-RA	MIP	myoinhibitory-like peptide	1.25638	1.1162	-0.170683	0.77415	0.948199	no
AGAP007504	AGAP007504-RA	ABCA3	ATP-binding cassette transporter (ABC transporter) family A member 3	1.37708	1.11662	-0.302468	0.3994	0.735889	no
AGAP003418	AGAP003418-RA		stearoyl-CoA desaturase (delta-9 desaturase)	1.78868	1.11751	-0.67861	0.1518	0.416125	no
AGAP003439	AGAP003439-RB			1.04458	1.11955	0.100008	0.96035	0.991508	no
AGAP012686	AGAP012686-RA			1.30677	1.12169	-0.220328	0.7441	0.938785	no
AGAP003073	AGAP003073-RA		mitochondrial dicarboxylate carrier	1.85834	1.12223	-0.72765	0.752	0.941239	no
AGAP001281	AGAP001281-RB		potassium inwardly-rectifying channel subfamily J	1.18021	1.12231	-0.0725771	0.93255	0.985767	no
AGAP003801	AGAP003801-RA			1.70899	1.1225	-0.606431	0.3036	0.633951	no
AGAP013426	AGAP013426-RA			1.21744	1.12296	-0.116539	0.8809	0.976134	no
AGAP011331	AGAP011331-RA			1.19958	1.12486	-0.0927794	0.92705	0.984612	no
AGAP005471	AGAP005471-RA			1.21262	1.12537	-0.107724	0.8436	0.966075	no
AGAP012208	AGAP012208-RA		glycosyltransferase 25 family member	1.20826	1.12542	-0.102471	0.81645	0.960358	no
AGAP010853	AGAP010853-RA			1.43448	1.12546	-0.350016	0.5845	0.871148	no
AGAP028435	AGAP028435-RA			1.21576	1.12851	-0.107436	0.823	0.961783	no
AGAP009447	AGAP009447-RD		S-adenosylmethionine synthetase	1.84365	1.12864	-0.707988	0.6778	0.916021	no
AGAP001542	AGAP001542-RA			1.23787	1.12939	-0.132325	0.78045	0.950333	no
AGAP001112	AGAP001112-RA			1.4009	1.13206	-0.307395	0.87435	0.974329	no
AGAP006448	AGAP006448-RD		cAMP-dependent protein kinase regulator	1.11765	1.13709	0.0248751	0.9858	0.995615	no
AGAP001397	AGAP001397-RA		zinc metalloproteinase YIL108W	1.59429	1.13781	-0.486646	0.3525	0.689047	no
AGAP006725	AGAP006725-RA	COEAE3H	carboxylesterase alpha esterase	1.56065	1.13875	-0.454697	0.3698	0.707092	no
AGAP003267	AGAP003267-RA			1.72994	1.13914	-0.602779	0.16385	0.437731	no
AGAP010426	AGAP010426-RA		general transcription factor 3C polypeptide 3 (transcription factor C subunit	1.08146	1.14151	0.0779548	0.8498	0.96797	no
AGAP006525	AGAP006525-RA			1.02341	1.1422	0.158426	0.79585	0.955203	no
AGAP028678	AGAP028678-RA			1.15628	1.14256	-0.0172276	0.9821	0.995103	no
AGAP001702	AGAP001702-RA			1.45723	1.14328	-0.350057	0.39805	0.7345	no
AGAP000346	AGAP000346-RA	SPZ1	spaetzle-like cytokine 1	1.25145	1.14399	-0.129519	0.8137	0.960038	no
AGAP010860	AGAP010860-RA		sodium-dependent nutrient amino acid transporter 2	1.21559	1.14435	-0.0871314	0.8354	0.964664	no
AGAP012920	AGAP012920-RA			2.48936	1.14543	-1.11988	0.17195	0.452011	no
AGAP028133	AGAP028133-RA			1.35049	1.14858	-0.233629	0.6554	0.906553	no
AGAP011505	AGAP011505-RA			2.39498	1.14886	-1.05982	0.05455	0.2036	no
AGAP028618	AGAP028618-RA		Carboxylic ester hydrolase	1.36287	1.15134	-0.243333	0.63075	0.895413	no
AGAP002068	AGAP002068-RB			1.20457	1.15209	-0.0642591	0.95875	0.99117	no
AGAP013415	AGAP013415-RA			1.14846	1.15662	0.0102051	1	1	no
AGAP010567	AGAP010567-RA		solute carrier family 7 (cationic amino acid transporter), member 4	1.42521	1.15717	-0.30057	0.5517	0.852076	no
AGAP006910	AGAP006910-RA	SRPN3	serine protease inhibitor (serpin) 3	2.65814	1.15832	-1.19838	0.0186	0.0913391	no
AGAP005396	AGAP005396-RA			1.01429	1.16479	0.1996	0.6878	0.920084	no
AGAP004869	AGAP004869-RA			1.55241	1.16518	-0.413958	0.8251	0.962194	no
AGAP013186	AGAP013186-RA			1.49862	1.1665	-0.361448	0.5132	0.826855	no
AGAP008889	AGAP008889-RA	ABCG15	ATP-binding cassette transporter (ABC transporter) family G member 15	1.49837	1.16751	-0.359966	0.46375	0.790039	no
AGAP001132	AGAP001132-RA			1.10007	1.1707	0.089782	0.84645	0.966697	no
AGAP029069	AGAP029069-RA			1.5851	1.17114	-0.436665	0.34	0.675525	no
AGAP007356	AGAP007356-RA		cellular retinaldehyde binding protein	1.82234	1.17194	-0.636899	0.2925	0.620559	no
AGAP008165	AGAP008165-RD		cellular retinaldehyde binding protein	2.14673	1.17205	-0.873103	0.43005	0.763497	no
AGAP007032	AGAP007032-RA		breast cancer 2 susceptibility protein	1.036	1.17321	0.179432	0.6003	0.880436	no
AGAP028185	AGAP028185-RA			1.01674	1.17335	0.206687	0.69275	0.921784	no
AGAP008321	AGAP008321-RA		membrane protein, palmitoylated 6	2.02695	1.17698	-0.784219	0.06115	0.221298	no
AGAP013463	AGAP013463-RA			1.60647	1.1811	-0.443762	0.28655	0.613584	no
AGAP005476	AGAP005476-RA			1.29106	1.18147	-0.127975	0.8143	0.960358	no
AGAP009315	AGAP009315-RA		adenylate cyclase 3	1.16	1.18188	0.0269685	0.94825	0.989104	no
AGAP028636	AGAP028636-RA			1.72671	1.18191	-0.54691	0.1085	0.331082	no
AGAP009044	AGAP009044-RA		fidipidine	1.49694	1.1833	-0.339204	0.4312	0.764078	no
AGAP000342	AGAP000342-RA		inhibin, beta	1.07825	1.18496	0.136141	0.79035	0.953333	no
AGAP001708	AGAP001708-RA			1.82296	1.18551	-0.620774	0.3148	0.647288	no
AGAP029103	AGAP029103-RA			1.55942	1.18853	-0.391836	0.3365	0.671798	no
AGAP010225	AGAP010225-RA		ER lumen protein retaining receptor	2.38297	1.19293	-0.998255	0.595	0.877281	no
AGAP013727	AGAP013727-RA			1.11084	1.19326	0.10326	0.79045	0.953378	no
AGAP003751	AGAP003751-RA	CPAP1-C		1.94788	1.1947	-0.705257	0.1054	0.324558	no
AGAP000699	AGAP000699-RA			1.93544	1.19794	-0.692105	0.7611	0.943868	no
AGAP011452	AGAP011452-RA	GPRGRP1	putative gastrin/bombesin receptor 1	1.05206	1.1994	0.189097	0.78295	0.95121	no
AGAP011255	AGAP011255-RA			1.28895	1.20211	-0.100632	0.82275	0.961754	no
AGAP004602	AGAP004602-RA	ABCC4	ATP-binding cassette transporter (ABC transporter) family C member 4	1.05021	1.2028	0.195724	0.9159	0.98236	no
AGAP003329	AGAP003329-RA			1.34455	1.2031	-0.160363	0.6902	0.920948	no
AGAP005799	AGAP005799-RB		dally	1.30895	1.20356	-0.121104	0.92785	0.984622	no
AGAP005244	AGAP005244-RA			1.64732	1.20437	-0.451834	0.49855	0.816741	no
AGAP003151	AGAP003151-RA			1.90807	1.20569	-0.662253	0.11	0.334173	no
AGAP007855	AGAP007855-RA		aurora kinase, other	1.08044	1.20768	0.160623	0.8292	0.963101	no
AGAP003544	AGAP003544-RA			1.35531	1.20834	-0.165602	0.8049	0.957476	no
AGAP028642	AGAP028642-RA			1.11096	1.20968	0.122827	0.78505	0.951764	no
AGAP005758	AGAP005758-RA	COEAE3D	carboxylesterase	1.04462	1.21001	0.212035	0.68735	0.920012	no
AGAP007513	AGAP007513-RA			1.20532	1.21001	0.00560345	0.98615	0.995615	no
AGAP004931	AGAP004931-RA			1.18686	1.21105	0.029112	0.9524	0.989705	no
AGAP003025	AGAP003025-RA	RpLp2	60S ribosomal protein LP2	1.85023	1.21145	-0.610976	0.76265	0.944235	no
AGAP028525	AGAP028525-RA			1.83455	1.21357	-0.59617	0.16695	0.443286	no
AGAP004068	AGAP004068-RA			1.72001	1.21577	-0.500551	0.2941	0.622576	no
AGAP007510	AGAP007510-RA			1.1495	1.21758	0.0830076	0.869	0.972928	no
AGAP028108	AGAP028108-RA			1.56364	1.21874	-0.359516	0.5115	0.825482	no
AGAP007095	AGAP007095-RA			1.29922	1.21992	-0.0908595	0.8543	0.968995	no
AGAP012268	AGAP012268-RA	GPRSMS	putative somatostatin receptor	1.14106	1.2207	0.0973325	0.8741	0.974232	no
AGAP002181	AGAP002181-RC			1.1097	1.22123	0.138173	0.88465	0.977333	no
AGAP009451	AGAP009451-RA		Rhomboid-like protein	1.85601	1.22322	-0.601521	0.19455	0.489431	no
AGAP028444	AGAP028444-RA			1.07379	1.2238	0.188659	0.67505	0.91509	no
AGAP010401	AGAP010401-RA		Flavin-containing monooxygenase FMO GS-OX-like 6	1.03378	1.22607	0.246106	0.6254	0.89255	no
AGAP006250	AGAP006250-RA		eukaryotic elongation factor, selenocysteine-tRNA-specific	1.19439	1.22729	0.0392076	0.94065	0.987299	no
AGAP008384	AGAP008384-RA			1.38026	1.22877	-0.167732	0.6813	0.917472	no
AGAP008727	AGAP008727-RF		cytochrome c oxidase subunit 4, mitochondrial precursor	1.49093	1.22939	-0.278269	0.8993	0.979836	no
AGAP007776	AGAP007776-RA			1.94393	1.22943	-0.660993	0.10725	0.328479	no
AGAP007318	AGAP007318-RA			2.12332	1.23089	-0.786622	0.2062	0.507242	no
AGAP011790	AGAP011790-RB	CLIPA2	CLIP-domain serine protease	1.66424	1.23138	-0.434579	0.38445	0.721219	no
AGAP028676	AGAP028676-RA			1.03439	1.23153	0.251671	0.66795	0.912245	no
AGAP009130	AGAP009130-RA			1.60237	1.23199	-0.37922	0.4601	0.787123	no
AGAP000495	AGAP000495-RA		SUMO-conjugating enzyme UBC9	1.38081	1.23227	-0.164195	0.8134	0.960014	no
AGAP012254	AGAP012254-RB		Polypeptide N-acetylgalactosaminyltransferase	1.22346	1.23232	0.0104136	0.98545	0.995615	no
AGAP000061	AGAP000061-RB		One cut domain family member	1.21693	1.23473	0.02096	0.97345	0.993424	no
AGAP005044	AGAP005044-RB			2.0406	1.23928	-0.719493	0.7164	0.930337	no
AGAP007806	AGAP007806-RC		myosin light chain, invertebrate	2.18522	1.24005	-0.817377	0.745	0.939101	no
AGAP012110	AGAP012110-RA			1.27656	1.24029	-0.0415806	0.93575	0.986305	no
AGAP013032	AGAP013032-RA			1.10818	1.24224	0.16475	0.7093	0.927857	no
AGAP000680	AGAP000680-RA			2.46785	1.24382	-0.988479	0.16	0.431396	no
AGAP007744	AGAP007744-RA			1.47599	1.24484	-0.245723	0.68515	0.919244	no
AGAP004052	AGAP004052-RA			1.21845	1.24545	0.0316174	0.92925	0.985025	no
AGAP008017	AGAP008017-RB			1.15422	1.24657	0.111053	0.80745	0.958056	no
AGAP006605	AGAP006605-RA			1.03911	1.24671	0.262779	0.6179	0.888948	no
AGAP000762	AGAP000762-RA			1.34839	1.24691	-0.112874	0.81985	0.961116	no
AGAP011167	AGAP011167-RA			1.59172	1.24763	-0.351402	0.5684	0.862123	no
AGAP008369	AGAP008369-RA			2.17948	1.24891	-0.803318	0.04135	0.166431	no
AGAP006186	AGAP006186-RA	Ca-P60A	Calcium-transporting ATPase sarcoplasmic/endoplasmic reticulum type	1.33369	1.25049	-0.092938	0.93585	0.986324	no
AGAP007054	AGAP007054-RA		solute carrier family 13 (sodium-dependent dicarboxylate transporter), member	1.38307	1.25193	-0.143715	0.7602	0.94362	no
AGAP008625	AGAP008625-RA	GPRSMO	putative smoothened receptor	1.04157	1.25277	0.26636	0.66265	0.909986	no
AGAP006253	AGAP006253-RA		Cysteine-rich venom protein	3.15816	1.253	-1.3337	0.593	0.876086	no
AGAP000299	AGAP000299-RA			2.04855	1.25514	-0.706748	0.30475	0.635211	no
AGAP002575	AGAP002575-RA			1.32144	1.25518	-0.0742142	0.9278	0.984622	no
AGAP003921	AGAP003921-RA		voltage-gated ion channel	1.30076	1.25751	-0.0487913	0.8931	0.978857	no
AGAP010366	AGAP010366-RA			1.06595	1.25908	0.240231	0.88945	0.978234	no
AGAP007495	AGAP007495-RA			1.09716	1.25937	0.198928	0.71165	0.928598	no
AGAP004256	AGAP004256-RB			3.63183	1.26131	-1.52578	0.6035	0.882112	no
AGAP002349	AGAP002349-RA	PBD1	piggyBac-derived 1	1.20337	1.26165	0.0682322	0.88995	0.978247	no
AGAP012114	AGAP012114-RA	PBD2	piggyBac-derived 2	1.24948	1.26215	0.0145526	0.97475	0.993693	no
AGAP006745	AGAP006745-RA			1.37602	1.26219	-0.124571	0.8513	0.968337	no
AGAP005890	AGAP005890-RB			3.06569	1.26683	-1.27499	0.06905	0.241465	no
AGAP012190	AGAP012190-RA			1.28931	1.27217	-0.0193035	0.96765	0.992305	no
AGAP005759	AGAP005759-RA			1.05758	1.27245	0.266835	0.8245	0.962145	no
AGAP005077	AGAP005077-RA			1.51378	1.27322	-0.249672	0.6315	0.895667	no
AGAP001662	AGAP001662-RA			1.59663	1.27589	-0.32353	0.3358	0.670956	no
AGAP029109	AGAP029109-RA			1.14621	1.27893	0.158065	0.90895	0.981267	no
AGAP007886	AGAP007886-RA			1.54965	1.27894	-0.277001	0.8213	0.961566	no
AGAP003441	AGAP003441-RA			1.68057	1.28064	-0.392077	0.5151	0.828192	no
AGAP028225	AGAP028225-RA			1.56929	1.28179	-0.291956	0.6925	0.921784	no
AGAP001487	AGAP001487-RB	shakB	Innexin shaking-B	1.65564	1.28215	-0.368822	0.6056	0.883034	no
AGAP006186	AGAP006186-RB	Ca-P60A	Calcium-transporting ATPase sarcoplasmic/endoplasmic reticulum type	1.62941	1.28255	-0.345333	0.8807	0.976091	no
AGAP028146	AGAP028146-RC			2.10305	1.28366	-0.712223	0.24925	0.567248	no
AGAP010851	AGAP010851-RA	GPRLKK	putative leukokinin receptor	1.23923	1.28902	0.0568257	0.9051	0.980635	no
AGAP008305	AGAP008305-RC		phosphoglucomutase	1.15063	1.29166	0.166803	0.9214	0.98335	no
AGAP012809	AGAP012809-RA		BCS1 (mitochondrial chaperone) homolog family member	2.3976	1.29396	-0.889795	0.1062	0.326306	no
AGAP003369	AGAP003369-RB		RNA-binding protein 16	3.13397	1.29444	-1.27567	0.33255	0.667799	no
AGAP000131	AGAP000131-RA			1.97524	1.2952	-0.608857	0.11715	0.349269	no
AGAP028220	AGAP028220-RA			1.44592	1.29543	-0.158554	0.7351	0.935957	no
AGAP009380	AGAP009380-RA		cellular retinaldehyde-binding protein	1.56904	1.29584	-0.275995	0.6073	0.883955	no
AGAP005659	AGAP005659-RA			1.20021	1.29728	0.112212	0.8244	0.962116	no
AGAP000999	AGAP000999-RA	TOLL5A	TOLL-like receptor 5A	1.70537	1.29905	-0.392637	0.75945	0.943426	no
AGAP005905	AGAP005905-RA			1.8493	1.29987	-0.508611	0.28095	0.6068	no
AGAP028518	AGAP028518-RA			1.80428	1.29988	-0.473037	0.25155	0.570011	no
AGAP006252	AGAP006252-RA		Cysteine-rich venom protein	1.88872	1.3021	-0.536575	0.81045	0.958808	no
AGAP008192	AGAP008192-RA			1.81349	1.30409	-0.475721	0.35785	0.694312	no
AGAP006906	AGAP006906-RA		Cat eye syndrome critical region protein 1	1.65138	1.30468	-0.339976	0.5099	0.824376	no
AGAP003239	AGAP003239-RA		meiotic chromosome segregation protein	1.96776	1.30592	-0.591489	0.28165	0.607487	no
AGAP005832	AGAP005832-RB			1.17972	1.30609	0.1468	0.72125	0.93214	no
AGAP002846	AGAP002846-RA		Trunk	1.29949	1.30638	0.00762252	0.9775	0.994162	no
AGAP013761	AGAP013761-RA			1.02424	1.30721	0.351938	0.5388	0.843741	no
AGAP009626	AGAP009626-RA		Kv channel-interacting protein 4 isoform 2	1.67373	1.31264	-0.350588	0.5002	0.817928	no
AGAP001412	AGAP001412-RA		Hedgehog protein	1.1786	1.31344	0.156276	0.78465	0.951629	no
AGAP009339	AGAP009339-RA			1.26695	1.31349	0.0520468	0.89765	0.979775	no
AGAP000033	AGAP000033-RA		Protein retinal degeneration B	1.30223	1.31468	0.013724	0.9708	0.992883	no
AGAP003318	AGAP003318-RA			2.29656	1.31469	-0.804751	0.5861	0.871822	no
AGAP006789	AGAP006789-RA		MIT domain-containing protein 1	2.45972	1.31495	-0.903489	0.49655	0.815434	no
AGAP011950	AGAP011950-RA	CASPS2	short caspase 2	1.19539	1.31583	0.138486	0.82225	0.961566	no
AGAP008397	AGAP008397-RA			1.51421	1.31621	-0.202181	0.61805	0.888994	no
AGAP000760	AGAP000760-RC		alkylated DNA repair protein alkB homolog 7	2.20662	1.31764	-0.743881	0.74445	0.938882	no
AGAP000246	AGAP000246-RA			1.17834	1.32053	0.164364	0.7576	0.942851	no
AGAP010226	AGAP010226-RB			3.64318	1.32331	-1.46105	0.5326	0.840111	no
AGAP013324	AGAP013324-RA		putative G-protein coupled receptor GPCR	1.63057	1.32358	-0.300936	0.5679	0.861809	no
AGAP002896	AGAP002896-RA		RNA-binding protein Nova	1.31751	1.32536	0.00857418	0.9754	0.993851	no
AGAP004994	AGAP004994-RA		Krueppel-like factor 5	2.03397	1.32555	-0.617705	1	1	no
AGAP009127	AGAP009127-RA			1.51867	1.32572	-0.196024	0.6258	0.892699	no
AGAP008535	AGAP008535-RA			1.72655	1.33007	-0.376386	0.2613	0.582594	no
AGAP028205	AGAP028205-RA			1.28035	1.33067	0.0556234	0.8693	0.97312	no
AGAP001621	AGAP001621-RB		proline synthetase co-transcribed homolog	1.08958	1.33384	0.29181	0.88765	0.977892	no
AGAP006593	AGAP006593-RA		dual specificity phosphatase	1.23067	1.33592	0.118388	0.82865	0.962957	no
AGAP008117	AGAP008117-RA			1.72107	1.33737	-0.363908	0.25355	0.572674	no
AGAP006180	AGAP006180-RA			1.40724	1.33829	-0.0724821	0.8721	0.973907	no
AGAP007501	AGAP007501-RA			2.33077	1.33842	-0.800275	0.1237	0.362796	no
AGAP012678	AGAP012678-RA	G6PD	Glucose-6-phosphate 1-dehydrogenase	1.24674	1.33976	0.103813	0.8477	0.967066	no
AGAP002521	AGAP002521-RB		hydroxybutyrate dehydrogenase	1.28367	1.34129	0.0633461	0.94	0.987286	no
AGAP010089	AGAP010089-RA	GPROP9	short wavelength sensitive opsin	2.7043	1.34165	-1.01125	0.04655	0.181552	no
AGAP000969	AGAP000969-RA		tropomodulin	2.83558	1.34529	-1.07573	0.64595	0.901953	no
AGAP013404	AGAP013404-RA			5.34807	1.34535	-1.99104	0.24065	0.556272	no
AGAP013538	AGAP013538-RB			1.20984	1.34552	0.153351	0.8669	0.972362	no
AGAP000298	AGAP000298-RA			1.14409	1.34582	0.234275	0.76525	0.944819	no
AGAP008059	AGAP008059-RB	CSP1	chemosensory protein 1	4.1476	1.34663	-1.62292	0.0415	0.166868	no
AGAP006741	AGAP006741-RA			1.62867	1.34935	-0.271432	0.5142	0.827517	no
AGAP008271	AGAP008271-RA			1.17993	1.35009	0.194349	0.73225	0.935049	no
AGAP005783	AGAP005783-RA			1.74282	1.35315	-0.365099	0.3017	0.631815	no
AGAP000943	AGAP000943-RG		chloride intracellular channel	2.62002	1.35349	-0.952896	0.6934	0.922039	no
AGAP009778	AGAP009778-RA			1.22803	1.35446	0.141377	0.7762	0.948813	no
AGAP002194	AGAP002194-RA		1D-myo-inositol-triphosphate 3-kinase	4.70597	1.35569	-1.79546	0.04815	0.186002	no
AGAP006167	AGAP006167-RA	Or6	odorant receptor 6	1.4122	1.35587	-0.0587261	0.9189	0.983046	no
AGAP008630	AGAP008630-RA			1.10302	1.3601	0.302249	0.61825	0.889045	no
AGAP001272	AGAP001272-RB			3.79965	1.36363	-1.47841	0.25335	0.572393	no
AGAP028673	AGAP028673-RA			1.18694	1.36421	0.200821	0.6624	0.909934	no
AGAP007699	AGAP007699-RA		GTP-binding nuclear protein Ran	1.92636	1.3654	-0.496546	0.7591	0.943379	no
AGAP001498	AGAP001498-RA	GPROPDR	putative opioid receptor	1.81149	1.36639	-0.406802	0.3813	0.718031	no
AGAP008064	AGAP008064-RA		uroporphyrinogen-III synthase	1.077	1.36702	0.344018	0.5504	0.850982	no
AGAP012662	AGAP012662-RA		omega-amidase	2.15436	1.36743	-0.655797	0.26265	0.584525	no
AGAP004152	AGAP004152-RA			1.32552	1.36811	0.0456296	0.90825	0.981248	no
AGAP028519	AGAP028519-RA			1.31346	1.36886	0.0595981	0.923	0.983632	no
AGAP012067	AGAP012067-RA			1.33183	1.36991	0.0406711	0.9366	0.986443	no
AGAP013166	AGAP013166-RA	Cht5-1	chitinase	1.04173	1.37216	0.397469	0.5128	0.826453	no
AGAP007946	AGAP007946-RB			2.63632	1.37291	-0.941285	0.07755	0.262009	no
AGAP012822	AGAP012822-RA			1.37127	1.37552	0.00446645	0.96285	0.991865	no
AGAP011347	AGAP011347-RA		arylsulfatase b	1.56794	1.37693	-0.187418	0.70875	0.92766	no
AGAP001993	AGAP001993-RA		RNA-binding protein Musashi	1.1396	1.37713	0.273141	0.87505	0.97448	no
AGAP003224	AGAP003224-RA			1.15361	1.37829	0.256733	0.60705	0.883825	no
AGAP007696	AGAP007696-RA		DNA-binding protein inhibitor ID	1.62498	1.37846	-0.237361	0.6283	0.894005	no
AGAP003244	AGAP003244-RA	GPRGHP2	putative growth hormone releasing hormone receptor 2	1.24159	1.37862	0.151032	0.8275	0.962775	no
AGAP008228	AGAP008228-RB		dual specificity phosphatase	2.49843	1.37939	-0.856991	0.4633	0.789785	no
AGAP006143	AGAP006143-RD	Gr56	gustatory receptor 56	1.64057	1.37959	-0.24996	0.7522	0.941314	no
AGAP002505	AGAP002505-RA		voltage-dependent calcium channel alpha 1, invertebrate	1.46989	1.38175	-0.0892051	0.772	0.9474	no
AGAP002908	AGAP002908-RB		splicing factor U2AF 65 kDa subunit	3.14317	1.3819	-1.18557	0.5757	0.866103	no
AGAP011404	AGAP011404-RA			1.36251	1.38213	0.0206233	0.96325	0.991865	no
AGAP000520	AGAP000520-RA			2.10516	1.3829	-0.606229	0.12515	0.365522	no
AGAP009681	AGAP009681-RA		DNA fragmentation factor 40 kD beta subunit	1.1368	1.38368	0.283534	0.57365	0.865196	no
AGAP010501	AGAP010501-RA			1.38336	1.38406	0.000727007	0.98675	0.995754	no
AGAP008803	AGAP008803-RB			2.67213	1.38412	-0.94902	0.5254	0.834905	no
AGAP001365	AGAP001365-RA			1.65378	1.38427	-0.256639	0.88495	0.977393	no
AGAP004016	AGAP004016-RA			1.69617	1.38672	-0.290603	0.75615	0.942468	no
AGAP008435	AGAP008435-RA		transient receptor potential cation channel subfamily C, invertebrate	1.50613	1.3891	-0.116693	0.75945	0.943426	no
AGAP013459	AGAP013459-RA			2.4032	1.38928	-0.790622	0.1359	0.386834	no
AGAP005290	AGAP005290-RA			1.57325	1.39167	-0.176933	0.58975	0.874086	no
AGAP009609	AGAP009609-RA		homogentisate 1,2-dioxygenase	3.37375	1.39175	-1.27745	0.0147	0.075988	no
AGAP004794	AGAP004794-RA		pancreatic triacylglycerol lipase	2.19671	1.39295	-0.657199	0.1757	0.458733	no
AGAP003423	AGAP003423-RA		endoplasmic reticulum metallopeptidase 1	1.41825	1.39471	-0.0241526	0.956	0.990497	no
AGAP007242	AGAP007242-RB		cleavage and polyadenylation specificity factor subunit 5	3.64335	1.39537	-1.38462	0.3537	0.690364	no
AGAP005183	AGAP005183-RA			2.95965	1.39811	-1.08195	0.0219	0.103253	no
AGAP009656	AGAP009656-RA			2.37892	1.39881	-0.766111	0.75185	0.941239	no
AGAP007973	AGAP007973-RA	ODR1	odd-skipped related	1.6372	1.39946	-0.226367	0.6185	0.889121	no
AGAP011481	AGAP011481-RA	GPR5HT1B	putative serotonin 5HT-1b receptor	1.75744	1.40207	-0.325915	0.55045	0.851016	no
AGAP008831	AGAP008831-RA		Stress-activated map kinase-interacting protein 1	1.4197	1.40258	-0.0175042	0.9655	0.992253	no
AGAP007713	AGAP007713-RC		solute carrier family 39 (zinc transporter), member 11	6.68091	1.405	-2.24948	0.28155	0.607401	no
AGAP010864	AGAP010864-RA			1.7476	1.40638	-0.313385	0.8993	0.979836	no
AGAP005255	AGAP005255-RA		Ras-related protein Rab-3C	1.42452	1.40717	-0.0176822	0.9794	0.994722	no
AGAP000422	AGAP000422-RA		(heparan sulfate)-glucosamine 3-sulfotransferase 3	1.74626	1.40752	-0.311117	0.6137	0.886921	no
AGAP005114	AGAP005114-RB			1.17293	1.40834	0.263884	0.7144	0.929695	no
AGAP007563	AGAP007563-RC			1.59542	1.4089	-0.179366	0.79465	0.954972	no
AGAP004373	AGAP004373-RA		elongation of very long chain fatty acids protein 1	3.69093	1.4098	-1.3885	0.3175	0.650491	no
AGAP006524	AGAP006524-RA			1.41861	1.41	-0.00877793	0.97575	0.993922	no
AGAP005941	AGAP005941-RA			1.43215	1.41156	-0.0208908	0.9786	0.994443	no
AGAP005318	AGAP005318-RA			2.59269	1.41353	-0.875151	0.09085	0.292337	no
AGAP001907	AGAP001907-RA			1.26753	1.41401	0.157765	0.64185	0.900393	no
AGAP004233	AGAP004233-RA		transcription factor IIIB 90 kDa subunit	1.21858	1.41548	0.216088	0.77205	0.947423	no
AGAP000731	AGAP000731-RA			1.72439	1.41568	-0.284596	0.5145	0.827713	no
AGAP010986	AGAP010986-RA		Sulfotransferase (Sult)	2.46176	1.41579	-0.798081	0.7291	0.93389	no
AGAP001541	AGAP001541-RA			1.60764	1.41586	-0.183265	0.6956	0.922681	no
AGAP000559	AGAP000559-RA			1.3226	1.41674	0.0991968	0.83115	0.963642	no
AGAP007730	AGAP007730-RA			1.77919	1.42048	-0.324844	0.3777	0.714505	no
AGAP009106	AGAP009106-RA			1.27221	1.42085	0.159411	0.91315	0.981733	no
AGAP001181	AGAP001181-RA			2.71121	1.42135	-0.931677	0.13	0.37465	no
AGAP004148	AGAP004148-RA	CLIPB5	CLIP-domain serine protease	1.94181	1.42224	-0.449234	0.4592	0.786437	no
AGAP000057	AGAP000057-RA		paired box protein	2.15523	1.4223	-0.599609	0.1924	0.485925	no
AGAP003734	AGAP003734-RA			1.79622	1.42301	-0.336016	0.44565	0.776151	no
AGAP001168	AGAP001168-RB			2.1696	1.42686	-0.604589	0.3365	0.671798	no
AGAP010582	AGAP010582-RA	ABCE2	ATP-binding cassette transporter (ABC transporter) family E member 2	1.16423	1.42723	0.293837	0.42645	0.760593	no
AGAP012877	AGAP012877-RA			1.24874	1.42801	0.193541	0.73795	0.936544	no
AGAP028023	AGAP028023-RA		phosphatidylinositol glycan, class M	1.35313	1.42822	0.0779177	0.89865	0.979836	no
AGAP008444	AGAP008444-RA	CPLCG1	cuticular protein CPLCG family (CPLCG1)	5.57889	1.42856	-1.96542	0.0161	0.0815904	no
AGAP007901	AGAP007901-RF		Ras-related protein Rab-5C	2.34838	1.43299	-0.712645	0.77995	0.950108	no
AGAP004491	AGAP004491-RA		exonuclease 1	1.02597	1.43431	0.483362	0.2795	0.60514	no
AGAP000278	AGAP000278-RA	OBP9	odorant-binding protein 9	1.10092	1.43463	0.381968	0.5602	0.85707	no
AGAP000275	AGAP000275-RA		epidermal retinal dehydrogenase	2.40647	1.43769	-0.743164	0.74705	0.939977	no
AGAP007883	AGAP007883-RA			1.40197	1.43906	0.037672	0.9376	0.986654	no
AGAP000314	AGAP000314-RB			1.53785	1.441	-0.0938448	0.85915	0.970411	no
AGAP001231	AGAP001231-RA			1.12098	1.44167	0.36298	0.493	0.812499	no
AGAP002055	AGAP002055-RA		Beta-galactosidase	1.75432	1.44177	-0.283077	0.5105	0.824683	no
AGAP009955	AGAP009955-RA			1.69762	1.44455	-0.2329	0.6719	0.913836	no
AGAP013518	AGAP013518-RA			1.52693	1.44698	-0.0775901	0.9201	0.983132	no
AGAP003896	AGAP003896-RA			1.39515	1.44855	0.054186	0.9077	0.980987	no
AGAP006883	AGAP006883-RA			2.4245	1.45006	-0.741572	0.08155	0.271288	no
AGAP012411	AGAP012411-RA		T-cell specific transcription factor	1.31871	1.45045	0.137366	0.78965	0.953232	no
AGAP006909	AGAP006909-RA	SRPN1	serine protease inhibitor (serpin) 1	2.74217	1.45123	-0.918037	0.03655	0.151921	no
AGAP003200	AGAP003200-RA		NipSnap homolog 2	2.57619	1.45302	-0.826187	0.06645	0.234848	no
AGAP007806	AGAP007806-RB		myosin light chain, invertebrate	3.60107	1.45599	-1.30642	0.5043	0.820418	no
AGAP009925	AGAP009925-RA	Nkd	Protein naked cuticle homolog	1.09129	1.45775	0.417709	0.32665	0.660985	no
AGAP008878	AGAP008878-RA		defense protein	1.86307	1.45912	-0.352576	0.60315	0.881997	no
AGAP010671	AGAP010671-RA		actin-related protein 8	1.02009	1.45918	0.516464	0.31415	0.646678	no
AGAP006340	AGAP006340-RA		misshapen/NIK-related kinase	1.68296	1.45931	-0.205709	0.8014	0.956818	no
AGAP001798	AGAP001798-RA			2.25935	1.45961	-0.630327	0.1672	0.443638	no
AGAP007720	AGAP007720-RA		chondroitin sulfate N-acetylgalactosaminyltransferase 1	1.61914	1.46064	-0.148629	0.71305	0.929219	no
AGAP008415	AGAP008415-RA		jumonji domain-containing protein 4	1.18499	1.4613	0.302383	0.58265	0.869937	no
AGAP012288	AGAP012288-RA		Van gogh	1.56682	1.46135	-0.100537	0.85265	0.968705	no
AGAP001586	AGAP001586-RA		CUE domain-containing protein 2	1.42438	1.4627	0.0382943	0.9312	0.985448	no
AGAP012409	AGAP012409-RA	GNBPA2	3-glucan binding protein	1.46407	1.4631	-0.000957079	0.98665	0.995736	no
AGAP012404	AGAP012404-RA		alanine--glyoxylate aminotransferase 2, mitochondrial	1.98119	1.46762	-0.432894	0.3878	0.724352	no
AGAP005534	AGAP005534-RA			1.0218	1.46857	0.523294	0.337	0.672174	no
AGAP010306	AGAP010306-RA			1.08982	1.46858	0.43033	0.4364	0.768421	no
AGAP002553	AGAP002553-RA			1.2033	1.46902	0.287859	0.48415	0.805587	no
AGAP012434	AGAP012434-RA		voltage-dependent calcium channel alpha 1, invertebrate	1.4256	1.46944	0.0436926	0.9049	0.980635	no
AGAP011341	AGAP011341-RA			1.15821	1.47195	0.34584	0.3436	0.679503	no
AGAP001617	AGAP001617-RB		Ras-related protein Rab-7A	2.70174	1.47262	-0.875507	0.7829	0.951168	no
AGAP006902	AGAP006902-RB			1.74728	1.47265	-0.246696	0.8489	0.967612	no
AGAP011899	AGAP011899-RA		Bardet-Biedl syndrome 7 protein	1.43076	1.47592	0.0448342	0.94675	0.988786	no
AGAP013184	AGAP013184-RA	CLIPB36	CLIP-domain serine protease	1.3517	1.47687	0.127768	0.8582	0.970118	no
AGAP006757	AGAP006757-RA			1.75545	1.47701	-0.249158	0.5668	0.861297	no
AGAP011101	AGAP011101-RA			1.15942	1.47835	0.350585	0.6084	0.88424	no
AGAP005222	AGAP005222-RA			1.91539	1.47842	-0.373582	0.61785	0.888948	no
AGAP010969	AGAP010969-RA		Roundabout 1	2.62399	1.48118	-0.825018	0.0333	0.14181	no
AGAP002186	AGAP002186-RA		very low-density lipoprotein receptor	1.21801	1.48221	0.283223	0.9026	0.980587	no
AGAP011544	AGAP011544-RA			2.36999	1.48661	-0.672858	0.1802	0.466428	no
AGAP028025	AGAP028025-RA			1.26915	1.48714	0.228673	0.52395	0.833689	no
AGAP008272	AGAP008272-RB		secretion-regulating guanine nucleotide exchange factor	1.88916	1.48799	-0.344379	0.7542	0.942022	no
AGAP006192	AGAP006192-RA		chymotrypsin B chain C	1.64695	1.48853	-0.145914	0.79785	0.955878	no
AGAP005212	AGAP005212-RA			1.4317	1.48869	0.0563181	0.8945	0.97919	no
AGAP009050	AGAP009050-RA		cyclic nucleotide gated channel, invertebrate	1.67405	1.48871	-0.16928	0.7223	0.932199	no
AGAP008508	AGAP008508-RA			1.42431	1.48998	0.0650266	0.90495	0.980635	no
AGAP010002	AGAP010002-RA		4-nitrophenylphosphatase	1.95518	1.49117	-0.390858	0.43315	0.765713	no
AGAP010729	AGAP010729-RA		protein FRA10AC1	1.2861	1.49369	0.215878	0.7178	0.930949	no
AGAP007942	AGAP007942-RA		synaptotagmin-1	1.57316	1.49479	-0.0737262	0.852	0.968531	no
AGAP003582	AGAP003582-RA		D-xylulose reductase A	2.6762	1.49741	-0.837719	0.122	0.35961	no
AGAP011764	AGAP011764-RA			1.48369	1.5008	0.0165433	0.9703	0.992826	no
AGAP010607	AGAP010607-RA			1.67039	1.50107	-0.154199	0.8008	0.956805	no
AGAP011485	AGAP011485-RA			1.23224	1.50117	0.284804	0.62045	0.890468	no
AGAP012503	AGAP012503-RA		Developmentally regulated RNA-binding protein	1.80541	1.50495	-0.262607	0.56845	0.862134	no
AGAP005054	AGAP005054-RB			1.64503	1.50775	-0.125714	0.8997	0.979954	no
AGAP005342	AGAP005342-RA		malate synthase	1.68017	1.50886	-0.155154	0.73395	0.935586	no
AGAP000290	AGAP000290-RA	CLIPA27	CLIP-domain serine protease	2.58881	1.51049	-0.777274	0.6639	0.91035	no
AGAP028668	AGAP028668-RA			1.88236	1.51139	-0.316665	0.47335	0.797947	no
AGAP012271	AGAP012271-RA			1.23526	1.51236	0.291983	0.64175	0.900391	no
AGAP002522	AGAP002522-RA		cell cycle checkpoint control protein RAD9A	1.43274	1.51327	0.0788907	0.8635	0.970991	no
AGAP005625	AGAP005625-RA	SCRASP1	Class A Scavenger Receptor (SRCR domain) with Serine Protease domain.	2.78539	1.51414	-0.87938	0.31405	0.64656	no
AGAP001196	AGAP001196-RA		Enn protein	1.67208	1.51571	-0.141649	0.7471	0.939977	no
AGAP008440	AGAP008440-RA		urate oxidase	1.73267	1.51571	-0.193002	0.6927	0.921784	no
AGAP003429	AGAP003429-RA		LIM and senescent cell antigen-like domains 1	1.60503	1.51725	-0.0811498	0.94395	0.988258	no
AGAP001779	AGAP001779-RC			1.82309	1.51785	-0.26436	0.74295	0.938412	no
AGAP004189	AGAP004189-RA		D-2-hydroxyglutarate dehydrogenase, mitochondrial	2.66531	1.51805	-0.812079	0.11255	0.339596	no
AGAP012557	AGAP012557-RA			1.34546	1.51916	0.175169	0.7773	0.949254	no
AGAP003148	AGAP003148-RA		LanC-like protein 3 homolog	1.14587	1.51918	0.406847	0.4252	0.759598	no
AGAP001486	AGAP001486-RA			2.19169	1.51924	-0.52869	0.17235	0.452589	no
AGAP000169	AGAP000169-RA		fanconi anemia group M protein	1.16309	1.51965	0.385778	0.34125	0.676994	no
AGAP013268	AGAP013268-RA		cystinosin	1.73213	1.51991	-0.188563	0.69235	0.921759	no
AGAP010147	AGAP010147-RJ		myosin heavy chain	1.76629	1.5233	-0.213518	0.922	0.983521	no
AGAP000164	AGAP000164-RA			1.04801	1.5245	0.540681	0.3915	0.727774	no
AGAP013251	AGAP013251-RA			1.85967	1.52619	-0.285113	0.6744	0.914805	no
AGAP001446	AGAP001446-RE		AMP-activated protein kinase, gamma regulatory subunit	1.56135	1.5276	-0.0315318	0.98695	0.995806	no
AGAP002416	AGAP002416-RA	CYP4K2	cytochrome P450	1.57625	1.5299	-0.0430547	0.93245	0.985752	no
AGAP001468	AGAP001468-RA			1.58682	1.53105	-0.0516191	0.8891	0.978219	no
AGAP008800	AGAP008800-RA			2.09204	1.53141	-0.450054	0.8596	0.970459	no
AGAP003050	AGAP003050-RA		stearoyl-CoA desaturase (delta-9 desaturase)	1.83527	1.53195	-0.260624	0.63035	0.895403	no
AGAP011988	AGAP011988-RF		Protein kinase C	1.38197	1.53202	0.148713	0.9237	0.98384	no
AGAP002615	AGAP002615-RA			1.29883	1.53236	0.23855	0.6782	0.916172	no
AGAP000577	AGAP000577-RB		AMP deaminase	5.00528	1.53322	-1.70688	0.59265	0.8759	no
AGAP000222	AGAP000222-RA			1.33115	1.5342	0.204807	0.6765	0.915535	no
AGAP005162	AGAP005162-RA		dystroglycan 1	5.76071	1.53436	-1.90861	0.3629	0.699726	no
AGAP010381	AGAP010381-RA			1.89605	1.53442	-0.305308	0.46145	0.788256	no
AGAP028717	AGAP028717-RA			1.44265	1.53592	0.0903764	0.81005	0.958676	no
AGAP001648	AGAP001648-RA	CLIPB17	CLIP-domain serine protease	3.41959	1.53948	-1.15138	0.01245	0.0667397	no
AGAP004448	AGAP004448-RA		segment polarity protein dishevelled	1.11624	1.54037	0.464634	0.6544	0.906028	no
AGAP002150	AGAP002150-RB		hyperpolarization activated cyclic nucleotide-gated potassium channel 2	1.35386	1.5423	0.188013	0.62925	0.894661	no
AGAP012307	AGAP012307-RA		Spondin-1	1.70874	1.54474	-0.145568	0.70635	0.926588	no
AGAP010473	AGAP010473-RA		Pleckstrin-like proteiny domain-containing family G member 5	1.13513	1.54551	0.445234	0.77365	0.948141	no
AGAP028653	AGAP028653-RA			1.9043	1.54576	-0.300945	0.47555	0.799695	no
AGAP013511	AGAP013511-RC	CYP6AG2	cytochrome P450	2.80851	1.54589	-0.861369	0.39845	0.734994	no
AGAP002139	AGAP002139-RA			1.33683	1.54623	0.209937	0.6664	0.911687	no
AGAP001487	AGAP001487-RA	shakB	Innexin shaking-B	2.1658	1.5474	-0.485057	0.4418	0.773217	no
AGAP003411	AGAP003411-RA			1.19746	1.55163	0.373801	0.657	0.907574	no
AGAP003345	AGAP003345-RA		xeroderma pigmentosum group C-complementing protein	1.55368	1.55168	-0.00186462	0.9981	0.998513	no
AGAP001893	AGAP001893-RA			1.38917	1.55654	0.164122	0.77765	0.949317	no
AGAP010655	AGAP010655-RA			1.50907	1.55736	0.0454399	0.8717	0.973844	no
AGAP012784	AGAP012784-RA		annexin A4	2.08638	1.55763	-0.421648	0.4357	0.767816	no
AGAP013138	AGAP013138-RA			1.26309	1.55768	0.302442	0.8269	0.962639	no
AGAP006827	AGAP006827-RA			2.47289	1.55779	-0.6667	0.354	0.690526	no
AGAP028058	AGAP028058-RA			2.04608	1.55824	-0.392938	0.7493	0.94057	no
AGAP028477	AGAP028477-RA			1.42586	1.55832	0.128158	0.70115	0.924346	no
AGAP006598	AGAP006598-RA			1.4767	1.55838	0.0776757	0.8417	0.965692	no
AGAP029104	AGAP029104-RB		Nicotinamide-nucleotide adenylyltransferase	1.55347	1.56032	0.00634733	0.9926	0.997108	no
AGAP007496	AGAP007496-RA			1.13576	1.56125	0.459043	0.4343	0.766534	no
AGAP006702	AGAP006702-RA			1.84773	1.56274	-0.241681	0.8551	0.969211	no
AGAP028973	AGAP028973-RA	LSU_rRNA_eukarya	Eukaryotic large subunit ribosomal RNA	1.04336	1.56289	0.582979	1	1	no
AGAP010218	AGAP010218-RA		Lkb1 interacting protein	2.50412	1.56394	-0.679121	0.2207	0.5279	no
AGAP004801	AGAP004801-RB		Huntingtin interacting protein	1.16265	1.56518	0.428908	0.83525	0.964581	no
AGAP001326	AGAP001326-RA		mitotic spindle assembly checkpoint protein MAD2B	1.19423	1.56539	0.39044	0.54185	0.845657	no
AGAP006216	AGAP006216-RB	GPRMTH2	methuselah receptor 2	2.56828	1.56999	-0.710047	0.6779	0.91606	no
AGAP006792	AGAP006792-RA			2.92214	1.57041	-0.895885	0.08225	0.27288	no
AGAP011697	AGAP011697-RA			1.21757	1.57071	0.367416	0.26615	0.588583	no
AGAP001323	AGAP001323-RA			1.85478	1.57098	-0.239583	0.6551	0.906422	no
AGAP003688	AGAP003688-RA		threonine aldolase	2.07536	1.57553	-0.397518	0.3968	0.733067	no
AGAP009346	AGAP009346-RA			1.72158	1.57666	-0.126856	0.7934	0.954495	no
AGAP008629	AGAP008629-RA			2.44606	1.57761	-0.63272	0.37155	0.708643	no
AGAP008975	AGAP008975-RA			1.2477	1.57836	0.339156	0.4765	0.800312	no
AGAP011342	AGAP011342-RA		Transmembrane 4 superfamily member 3	1.79187	1.58759	-0.174629	0.75445	0.942022	no
AGAP011954	AGAP011954-RA			2.37974	1.58798	-0.583605	0.21735	0.523433	no
AGAP005820	AGAP005820-RA			2.04824	1.58855	-0.366674	0.44565	0.776151	no
AGAP013150	AGAP013150-RA		Protease m1 zinc metalloprotease	2.0533	1.59116	-0.36787	0.87145	0.973703	no
AGAP028019	AGAP028019-RA	CYP4H18	cytochrome P450	2.40218	1.59176	-0.59372	0.1655	0.440677	no
AGAP008229	AGAP008229-RA		Polypeptide N-acetylgalactosaminyltransferase	1.61234	1.59238	-0.0179695	0.96805	0.992357	no
AGAP001505	AGAP001505-RB		Transmembrane emp24 protein transport domain containing 1b	1.17469	1.59248	0.438994	0.7233	0.932544	no
AGAP003108	AGAP003108-RB		fibroblast growth factor receptor 2	2.35135	1.59329	-0.561483	0.4042	0.740441	no
AGAP004144	AGAP004144-RA			1.36037	1.59394	0.228594	0.4229	0.757641	no
AGAP000497	AGAP000497-RA			1.90917	1.59432	-0.260007	0.6258	0.892699	no
AGAP011623	AGAP011623-RA			1.31682	1.59449	0.276037	0.46505	0.791183	no
AGAP007320	AGAP007320-RA			2.28935	1.59672	-0.519825	0.39085	0.726991	no
AGAP009561	AGAP009561-RA			1.96404	1.59723	-0.298249	0.5845	0.871148	no
AGAP027987	AGAP027987-RA			1.87317	1.59827	-0.228971	0.6147	0.887177	no
AGAP004692	AGAP004692-RD			2.42503	1.5991	-0.600738	0.4049	0.740914	no
AGAP028690	AGAP028690-RA			1.47632	1.59984	0.115926	0.78665	0.952126	no
AGAP000797	AGAP000797-RA		E3 ubiquitin-protein ligase HECW2	1.21898	1.6002	0.392572	0.36685	0.703725	no
AGAP009337	AGAP009337-RA			1.26148	1.60236	0.345086	0.4181	0.753356	no
AGAP007563	AGAP007563-RA			1.52815	1.60349	0.0694313	0.8168	0.960377	no
AGAP008103	AGAP008103-RB			1.90851	1.60361	-0.251129	0.5187	0.830427	no
AGAP000720	AGAP000720-RB		neuronal cell adhesion molecule	1.66	1.60446	-0.049096	0.9386	0.986812	no
AGAP003076	AGAP003076-RB	GPRGHP1	putative growth hormone releasing hormone receptor 1	1.68303	1.60486	-0.0686123	0.8874	0.977845	no
AGAP004460	AGAP004460-RA		sialic acid synthase	1.46286	1.60532	0.134069	0.88935	0.978234	no
AGAP002262	AGAP002262-RA		adenylate cyclase 8	1.66267	1.60979	-0.0466297	0.8895	0.978234	no
AGAP009029	AGAP009029-RA		Protein real-time	1.0063	1.61028	0.67826	0.1421	0.398453	no
AGAP004963	AGAP004963-RA		cyclin B	1.9389	1.61386	-0.264721	0.63355	0.896637	no
AGAP013035	AGAP013035-RA			2.17353	1.61533	-0.428213	0.4284	0.762248	no
AGAP006989	AGAP006989-RA		Subito	1.82925	1.61545	-0.179315	0.73465	0.935798	no
AGAP009317	AGAP009317-RA		adenylate kinase	1.50941	1.61643	0.0988256	0.87825	0.975238	no
AGAP002741	AGAP002741-RA		histone-lysine N-methyltransferase MLL1	1.55872	1.61677	0.0527527	0.84635	0.966697	no
AGAP008429	AGAP008429-RA			1.65951	1.62322	-0.0318994	0.94895	0.989167	no
AGAP005938	AGAP005938-RA			2.04127	1.62685	-0.327391	0.4426	0.77385	no
AGAP007784	AGAP007784-RB		enoyl-CoA hydratase / long-chain 3-hydroxyacyl-CoA dehydrogenase	3.21345	1.62741	-0.981548	0.60845	0.88424	no
AGAP011517	AGAP011517-RA			1.39149	1.6293	0.227617	0.6318	0.895819	no
AGAP004993	AGAP004993-RA		laminin subunit alpha	1.68619	1.62992	-0.0489714	0.874	0.974232	no
AGAP028669	AGAP028669-RC			1.16931	1.63	0.479218	0.28265	0.608817	no
AGAP003473	AGAP003473-RA			4.47307	1.63003	-1.45637	0.0993	0.311025	no
AGAP010192	AGAP010192-RA		Dedicator of cytokinesis protein 7	1.39024	1.63083	0.23027	0.453	0.781828	no
AGAP012152	AGAP012152-RA			2.29223	1.63418	-0.488189	0.3012	0.631429	no
AGAP008254	AGAP008254-RA			1.19442	1.63645	0.454259	0.31535	0.647867	no
AGAP009789	AGAP009789-RA			2.57866	1.63646	-0.656042	0.14495	0.403577	no
AGAP007655	AGAP007655-RA	bw	protein brown	1.44538	1.63699	0.179602	0.6858	0.919445	no
AGAP000139	AGAP000139-RA		DNA polymerase gamma	1.65986	1.63714	-0.0198851	0.96025	0.991508	no
AGAP007312	AGAP007312-RA			1.09643	1.64137	0.582086	0.6309	0.895413	no
AGAP005481	AGAP005481-RA			1.67553	1.64227	-0.0289298	0.9566	0.990592	no
AGAP002652	AGAP002652-RA			1.1136	1.64456	0.562477	0.78815	0.952697	no
AGAP011514	AGAP011514-RA		cytoplasmic actin	2.52113	1.64612	-0.615005	0.23365	0.546683	no
AGAP011425	AGAP011425-RA		structural maintenance of chromosome 2	1.40261	1.64637	0.231177	0.49315	0.812546	no
AGAP004213	AGAP004213-RA			1.30304	1.64677	0.337753	0.58035	0.868425	no
AGAP007737	AGAP007737-RA			3.03029	1.64702	-0.879594	0.03495	0.14696	no
AGAP005010	AGAP005010-RA			1.66308	1.64827	-0.0129065	0.97515	0.99373	no
AGAP013535	AGAP013535-RA			1.19476	1.65009	0.465819	0.41505	0.750144	no
AGAP012217	AGAP012217-RA		sterol O-acyltransferase	2.31276	1.65192	-0.48547	0.31225	0.644364	no
AGAP012508	AGAP012508-RA			3.11034	1.65276	-0.912192	0.18525	0.474476	no
AGAP009311	AGAP009311-RA		Tocopherol (alpha) transfer protein-like	2.14886	1.65315	-0.378359	0.59735	0.878793	no
AGAP004178	AGAP004178-RA			2.81111	1.65372	-0.765428	0.0865	0.282281	no
AGAP006647	AGAP006647-RB			1.16975	1.6555	0.501069	0.79795	0.955878	no
AGAP005661	AGAP005661-RA		Ftz transcription factor	1.54522	1.65554	0.0994908	0.8148	0.960358	no
AGAP005308	AGAP005308-RA			1.59013	1.6594	0.0615156	0.9072	0.980859	no
AGAP004808	AGAP004808-RA		protease m1 zinc metalloprotease	1.95879	1.66012	-0.238674	0.5369	0.842755	no
AGAP012386	AGAP012386-RA			1.98021	1.66094	-0.253653	0.60315	0.881997	no
AGAP005844	AGAP005844-RA			2.03022	1.66121	-0.289409	0.6107	0.885382	no
AGAP028439	AGAP028439-RA			2.53249	1.66133	-0.608221	0.1838	0.471923	no
AGAP028157	AGAP028157-RA			2.46726	1.66267	-0.569411	0.22305	0.5315	no
AGAP010782	AGAP010782-RA		Ral guanine nucleotide exchange factor 2	2.26397	1.66423	-0.443996	0.2696	0.592761	no
AGAP005051	AGAP005051-RA		DNA polymerase epsilon subunit 3	1.57453	1.66456	0.0802174	0.9373	0.986561	no
AGAP010203	AGAP010203-RA		TPR repeat-containing protein LOC90826-like protein	1.68556	1.66716	-0.0158322	0.9639	0.992011	no
AGAP007096	AGAP007096-RA		Ras-related protein Rab-43	1.99218	1.66766	-0.256528	0.58145	0.869091	no
AGAP005512	AGAP005512-RA		Elongation of very long chain fatty acids protein	2.60806	1.66794	-0.644913	0.62445	0.892059	no
AGAP005139	AGAP005139-RA		phosphatidylinositol-bisphosphatase	1.60076	1.66922	0.0604156	0.8862	0.977683	no
AGAP008391	AGAP008391-RA			1.71609	1.66932	-0.0398695	0.93445	0.985942	no
AGAP003827	AGAP003827-RA			1.56935	1.6716	0.0910595	0.87345	0.974171	no
AGAP011390	AGAP011390-RA			3.13187	1.67315	-0.90446	0.17005	0.448578	no
AGAP000196	AGAP000196-RA			1.24503	1.67517	0.428128	0.35685	0.693308	no
AGAP002602	AGAP002602-RA			1.20265	1.67592	0.478739	0.81495	0.960358	no
AGAP004753	AGAP004753-RB			2.24788	1.67607	-0.423481	0.33135	0.666342	no
AGAP000844	AGAP000844-RA		Progestin and adipoQ receptor family member 4	1.69532	1.6772	-0.0155024	0.97575	0.993922	no
AGAP010979	AGAP010979-RA			1.83664	1.67791	-0.130403	0.7401	0.937386	no
AGAP012983	AGAP012983-RA			1.60136	1.68024	0.0693643	0.94115	0.987395	no
AGAP001779	AGAP001779-RA			1.64861	1.6818	0.0287535	0.98125	0.995027	no
AGAP007545	AGAP007545-RB		Contactin associated protein-like 2	2.70941	1.68216	-0.687665	0.28575	0.612414	no
AGAP008515	AGAP008515-RA			1.35066	1.68266	0.317079	0.42855	0.762313	no
AGAP006402	AGAP006402-RA			1.45106	1.68292	0.21386	0.54775	0.849539	no
AGAP007895	AGAP007895-RA		A-kinase anchor protein 10	1.37154	1.68412	0.296194	0.4122	0.747701	no
AGAP012496	AGAP012496-RA			2.88125	1.68514	-0.773821	0.3528	0.689365	no
AGAP005079	AGAP005079-RE		guanine nucleotide-binding protein G(q) alpha subunit	1.63058	1.68542	0.0477197	0.97205	0.993052	no
AGAP008185	AGAP008185-RA		Multiple epidermal growth factor-like domains 8	1.34357	1.68642	0.327897	0.291	0.618746	no
AGAP001520	AGAP001520-RA		protein phosphatase 1, regulatory (inhibitor) subunit 3	1.63104	1.68759	0.0491713	0.9569	0.990682	no
AGAP000903	AGAP000903-RA		deltex	1.60845	1.68829	0.0698898	0.86405	0.971041	no
AGAP001340	AGAP001340-RA			1.73828	1.68852	-0.0418961	0.92745	0.984622	no
AGAP028592	AGAP028592-RA			1.37722	1.68869	0.294147	0.49375	0.813136	no
AGAP005024	AGAP005024-RA		Histone H3	1.56579	1.68973	0.109905	0.91345	0.981737	no
AGAP000079	AGAP000079-RA			1.61339	1.69132	0.0680509	0.8909	0.978363	no
AGAP005048	AGAP005048-RA		anaphase-promoting complex subunit 2	2.05921	1.69184	-0.283497	0.4845	0.805725	no
AGAP008246	AGAP008246-RA		gamma-butyrobetaine dioxygenase	1.89895	1.69208	-0.166404	0.7325	0.935204	no
AGAP028576	AGAP028576-RA			1.69061	1.6937	0.00263133	0.9947	0.997624	no
AGAP005504	AGAP005504-RA		phospholipid scramblase 1	2.40302	1.69647	-0.502314	0.8541	0.968995	no
AGAP012415	AGAP012415-RA			3.25815	1.69669	-0.941328	0.07545	0.257246	no
AGAP009221	AGAP009221-RA	SRPN5	serine protease inhibitor (serpin) 5	3.3107	1.69739	-0.963818	0.03195	0.137643	no
AGAP011574	AGAP011574-RA			2.08089	1.69863	-0.292827	0.56425	0.859663	no
AGAP009279	AGAP009279-RA			1.75196	1.69905	-0.0442387	0.92825	0.984622	no
AGAP001773	AGAP001773-RC	GPRALS2	putative allatostatin receptor 2	1.98203	1.69915	-0.222171	0.7624	0.944119	no
AGAP000610	AGAP000610-RA	SG1f	salivary gland protein 1-like 6	1.75322	1.70006	-0.0444282	0.94045	0.987299	no
AGAP007412	AGAP007412-RA	CTLMA3	C-type lectin (CTL) - mannose binding	2.82649	1.70018	-0.733321	0.33275	0.667889	no
AGAP007767	AGAP007767-RA			1.45624	1.70063	0.223814	0.905	0.980635	no
AGAP028538	AGAP028538-RA	Arl6	ADP-ribosylation factor-like 6	2.52851	1.70434	-0.569075	0.7149	0.929944	no
AGAP028633	AGAP028633-RA			1.6277	1.70825	0.0696758	0.87285	0.974098	no
AGAP003431	AGAP003431-RA		RUN and FYVE domain-containing 2	1.69026	1.70989	0.0166533	0.97685	0.994054	no
AGAP005348	AGAP005348-RA			1.94376	1.71078	-0.184194	0.70175	0.924651	no
AGAP008748	AGAP008748-RA		DNA repair and recombination protein RAD54 and RAD54-like protein	1.20691	1.71146	0.503911	0.2166	0.522418	no
AGAP003975	AGAP003975-RA		heme oxygenase	2.59851	1.71175	-0.602211	0.2427	0.558764	no
AGAP005126	AGAP005126-RA	SPZ6	spaetzle-like cytokine 6	1.85813	1.71232	-0.117897	0.83035	0.96344	no
AGAP003899	AGAP003899-RB	Sxl	sex-lethal	1.65803	1.7128	0.0468895	0.97795	0.994218	no
AGAP005374	AGAP005374-RA			1.11371	1.7133	0.621409	0.06495	0.231116	no
AGAP005245	AGAP005245-RI			1.12836	1.71451	0.603563	0.80355	0.957303	no
AGAP012787	AGAP012787-RA			1.43467	1.71541	0.257836	0.63465	0.897163	no
AGAP002382	AGAP002382-RA			1.50131	1.71703	0.193689	0.91835	0.982892	no
AGAP003225	AGAP003225-RA			2.83184	1.71732	-0.721581	0.25985	0.581013	no
AGAP009239	AGAP009239-RA		RanBP-type and C3HC4-type zinc finger-containing protein 1	2.18531	1.71736	-0.34765	0.26995	0.593228	no
AGAP006452	AGAP006452-RA			2.00164	1.71901	-0.219603	0.53525	0.841916	no
AGAP006136	AGAP006136-RA		monocyte to macrophage differentiation factor 2	1.68307	1.72098	0.0321352	0.95495	0.99044	no
AGAP002478	AGAP002478-RA		cyclin B	1.1315	1.72227	0.606082	0.28955	0.616967	no
AGAP003078	AGAP003078-RA		endoplasmic reticulum metallopeptidase 1	1.04778	1.72295	0.717541	0.33	0.664956	no
AGAP003078	AGAP003078-RB		endoplasmic reticulum metallopeptidase 1	2.04176	1.72295	-0.244933	0.6533	0.905342	no
AGAP011044	AGAP011044-RA			1.71968	1.72573	0.00506467	0.9903	0.996391	no
AGAP012761	AGAP012761-RA		Synaptic vesicle protein	1.62842	1.72601	0.0839681	0.8697	0.973246	no
AGAP007210	AGAP007210-RA		Tetraspanin	2.559	1.7261	-0.568061	0.25505	0.574664	no
AGAP005624	AGAP005624-RA		mitochondrial inner membrane protein COX18	1.22232	1.7266	0.498312	0.78955	0.953187	no
AGAP005058	AGAP005058-RA		rhomboid-related protein 1/2/3	2.2968	1.72756	-0.410888	0.39295	0.728854	no
AGAP003364	AGAP003364-RA			1.31069	1.73152	0.401713	0.3927	0.728815	no
AGAP009401	AGAP009401-RA			1.8347	1.73169	-0.0833666	0.89145	0.978521	no
AGAP028483	AGAP028483-RA			1.86812	1.73228	-0.108913	0.8877	0.977892	no
AGAP004851	AGAP004851-RA			3.9432	1.73277	-1.18628	0.0255	0.116084	no
AGAP000904	AGAP000904-RA			1.81864	1.73456	-0.0682898	0.8153	0.960358	no
AGAP005484	AGAP005484-RA			1.71225	1.73493	0.0189834	0.9685	0.992398	no
AGAP028073	AGAP028073-RA			1.9963	1.73515	-0.202267	0.6676	0.912097	no
AGAP011188	AGAP011188-RA			2.53954	1.73564	-0.549102	0.28645	0.613414	no
AGAP028723	AGAP028723-RA			1.90033	1.73799	-0.128837	0.74605	0.939655	no
AGAP004329	AGAP004329-RA			2.22004	1.74213	-0.349729	0.59025	0.874441	no
AGAP007607	AGAP007607-RA			1.84516	1.74231	-0.0827514	0.9088	0.981267	no
AGAP007779	AGAP007779-RA			2.48374	1.74269	-0.511201	0.2642	0.586461	no
AGAP013117	AGAP013117-RA			2.05587	1.74671	-0.23511	0.75605	0.94244	no
AGAP003057	AGAP003057-RA	CLIPB8	CLIP-domain serine protease	1.71337	1.74828	0.0290994	0.9567	0.990611	no
AGAP006516	AGAP006516-RA			2.36114	1.74903	-0.43293	0.253	0.571902	no
AGAP012295	AGAP012295-RA	CYP9L1	cytochrome P450	2.06727	1.75129	-0.239308	0.8841	0.977259	no
AGAP006988	AGAP006988-RA		muscle, skeletal, receptor tyrosine kinase	1.57341	1.75179	0.154936	0.70455	0.925841	no
AGAP011197	AGAP011197-RA			2.06214	1.75179	-0.23531	0.69735	0.92315	no
AGAP028681	AGAP028681-RA			1.50162	1.7523	0.222733	0.627	0.893385	no
AGAP011356	AGAP011356-RA			1.46187	1.75449	0.26324	0.62675	0.893385	no
AGAP000882	AGAP000882-RA		17-beta-hydroxysteroid dehydrogenase type 6 precursor	1.89472	1.75508	-0.110445	0.83335	0.964132	no
AGAP012582	AGAP012582-RA		hydrolases of HD superfamily	1.87067	1.75511	-0.0919938	0.8625	0.970883	no
AGAP009384	AGAP009384-RA			1.7957	1.75552	-0.0326426	0.96685	0.992305	no
AGAP009311	AGAP009311-RC		Tocopherol (alpha) transfer protein-like	4.93421	1.75674	-1.48992	0.03205	0.137946	no
AGAP001083	AGAP001083-RA			2.79093	1.75703	-0.667601	0.7582	0.94296	no
AGAP010828	AGAP010828-RA	CASPS9	short caspase 9	1.55043	1.75775	0.181057	0.7308	0.934343	no
AGAP001227	AGAP001227-RA		gamma-tubulin complex component 5	1.81391	1.75777	-0.0453519	0.8966	0.979746	no
AGAP003425	AGAP003425-RA		solute carrier family 7 (cationic amino acid transporter, y+ system)	1.19614	1.76044	0.557559	0.2573	0.577798	no
AGAP008992	AGAP008992-RA			1.86628	1.76452	-0.0808894	0.87265	0.974089	no
AGAP000942	AGAP000942-RB		Uncharacterized Nudix hydrolase NudL	1.79935	1.76626	-0.026779	0.9823	0.995155	no
AGAP003363	AGAP003363-RA		Transmembrane and TPR repeat-containing protein	1.74415	1.76685	0.0186535	0.96675	0.992305	no
AGAP004208	AGAP004208-RA			1.67602	1.76725	0.0764621	0.8443	0.966144	no
AGAP010680	AGAP010680-RA			1.7059	1.7686	0.0520746	0.892	0.978521	no
AGAP010054	AGAP010054-RA		tripartite motif-containing protein 2/3	1.00994	1.76945	0.809037	0.0806	0.268973	no
AGAP011652	AGAP011652-RA		AAA family ATPase, CDC48 subfamily protein	1.79359	1.77014	-0.0189902	0.9791	0.9946	no
AGAP010600	AGAP010600-RA		Insulin-like peptide 2 precursor	2.10431	1.771	-0.248783	0.72545	0.9329	no
AGAP010630	AGAP010630-RA		transient-receptor-potential-like protein	3.42534	1.7713	-0.951439	0.0093	0.0533288	no
AGAP002194	AGAP002194-RB		1D-myo-inositol-triphosphate 3-kinase	2.41897	1.77396	-0.447419	0.56095	0.857457	no
AGAP005135	AGAP005135-RA			1.30986	1.77417	0.437733	0.17935	0.464966	no
AGAP013458	AGAP013458-RA			1.91833	1.77671	-0.110643	0.853	0.968722	no
AGAP007355	AGAP007355-RA		cellular retinaldehyde binding protein	1.89344	1.77727	-0.0913475	0.87055	0.973317	no
AGAP003616	AGAP003616-RA			1.54378	1.77745	0.203348	0.50465	0.8207	no
AGAP006764	AGAP006764-RA			1.8003	1.77891	-0.0172412	0.97485	0.993693	no
AGAP001002	AGAP001002-RA		Toll protein	2.33627	1.77894	-0.393189	0.86645	0.9722	no
AGAP004109	AGAP004109-RA		Xaa-Pro aminopeptidase	1.85722	1.77898	-0.0620976	0.8698	0.973246	no
AGAP003453	AGAP003453-RA			2.99207	1.77969	-0.74952	0.0756	0.257568	no
AGAP004819	AGAP004819-RB		receptor expression-enhancing protein 5	2.2119	1.7808	-0.312762	0.8715	0.973723	no
AGAP012433	AGAP012433-RA			1.95484	1.78106	-0.134313	0.69235	0.921759	no
AGAP005620	AGAP005620-RA	ATT	attacin anti-microbial peptide	3.20938	1.78148	-0.849216	0.63675	0.898142	no
AGAP005919	AGAP005919-RA			2.40988	1.78247	-0.435087	0.31515	0.64761	no
AGAP009117	AGAP009117-RB		calcium uptake protein 1, mitochondrial	1.13946	1.78336	0.646243	0.6367	0.898142	no
AGAP006272	AGAP006272-RA			2.12514	1.78541	-0.251296	0.57395	0.865325	no
AGAP009158	AGAP009158-RA		Guanylate cyclase	1.61748	1.78558	0.142648	0.6835	0.918541	no
AGAP007717	AGAP007717-RB			2.21958	1.78906	-0.311087	0.77795	0.94936	no
AGAP002074	AGAP002074-RA			2.0717	1.79141	-0.209719	0.7623	0.944119	no
AGAP000223	AGAP000223-RA			1.58188	1.79289	0.180653	0.6319	0.895877	no
AGAP008516	AGAP008516-RB		nicotinate phosphoribosyltransferase	2.20177	1.79392	-0.29555	0.6524	0.905154	no
AGAP009764	AGAP009764-RA			2.04988	1.79405	-0.19232	0.72325	0.932544	no
AGAP006009	AGAP006009-RA	CPR30	cuticular protein RR-1 family 30	2.69847	1.79557	-0.587703	0.35485	0.691536	no
AGAP008059	AGAP008059-RA	CSP1	chemosensory protein 1	1.28742	1.79617	0.480441	0.60605	0.883303	no
AGAP000572	AGAP000572-RA	CLIPC10	CLIP-domain serine protease	1.37129	1.79828	0.391083	0.529	0.83732	no
AGAP011516	AGAP011516-RA		actin, cytoplasmic	1.30976	1.7986	0.457568	0.40535	0.741333	no
AGAP003312	AGAP003312-RB			1.24682	1.80055	0.530187	0.49515	0.814198	no
AGAP004335	AGAP004335-RB		filamin	1.6995	1.80093	0.083632	0.90895	0.981267	no
AGAP007336	AGAP007336-RA			1.41921	1.80409	0.346185	0.29705	0.626033	no
AGAP002557	AGAP002557-RA		glucose dehydrogenase (acceptor)	3.10433	1.80471	-0.78252	0.03505	0.147278	no
AGAP001458	AGAP001458-RA		mono-ADP-ribosyltransferase sirtuin 6	1.74117	1.8091	0.0552139	0.90475	0.980635	no
AGAP009093	AGAP009093-RA		pre-mRNA-splicing factor ATP-dependent RNA helicase DHX16	1.46344	1.81111	0.307512	0.41265	0.747978	no
AGAP005350	AGAP005350-RA			1.88784	1.81386	-0.0576691	0.908	0.981153	no
AGAP013413	AGAP013413-RA			1.28765	1.81587	0.495924	0.58805	0.873153	no
AGAP005371	AGAP005371-RA	COEBE2C	carboxylesterase beta esterase	1.4429	1.81644	0.332145	0.466	0.79204	no
AGAP009262	AGAP009262-RA			1.58278	1.82024	0.201674	0.60105	0.880778	no
AGAP004495	AGAP004495-RA			1.87962	1.8225	-0.0445251	0.9341	0.985942	no
AGAP003005	AGAP003005-RC		serine/threonine-protein kinase SIK	1.45479	1.82568	0.327628	0.7338	0.935586	no
AGAP004965	AGAP004965-RA		DNA polymerase epsilon subunit 4	1.17705	1.82626	0.633719	0.34335	0.679253	no
AGAP003894	AGAP003894-RA		Tigger transposable element-derived protein 2	1.51752	1.82637	0.267268	0.5163	0.828878	no
AGAP003342	AGAP003342-RA		xeroderma pigmentosum group C-complementing protein	1.18156	1.82754	0.629206	0.0971	0.306135	no
AGAP006658	AGAP006658-RA		Snurportin-1	2.32891	1.82848	-0.349012	0.4659	0.791981	no
AGAP011443	AGAP011443-RA		Carboxypeptidase	3.07066	1.82887	-0.747597	0.1486	0.410446	no
AGAP012764	AGAP012764-RA			1.65255	1.83098	0.147922	0.81905	0.960943	no
AGAP009442	AGAP009442-RA		cyclin-dependent kinase regulatory subunit CKS1	1.14928	1.83149	0.672283	0.4595	0.786728	no
AGAP009223	AGAP009223-RA			2.74441	1.83272	-0.582513	0.25715	0.577714	no
AGAP006347	AGAP006347-RA		potassium voltage-gated channel KQT-like subfamily, invertebrate	2.05742	1.83656	-0.16383	0.78265	0.951037	no
AGAP006235	AGAP006235-RA			1.57336	1.83731	0.223748	0.513	0.826687	no
AGAP009344	AGAP009344-RA			1.64541	1.83942	0.160808	0.66415	0.91041	no
AGAP006451	AGAP006451-RA			1.34516	1.83985	0.451815	0.2471	0.564375	no
AGAP008971	AGAP008971-RA			2.01847	1.84142	-0.132442	0.8029	0.957076	no
AGAP008832	AGAP008832-RA		cyclic AMP-dependent transcription factor ATF-6 alpha	1.57534	1.84241	0.225931	0.55305	0.852656	no
AGAP001531	AGAP001531-RA		sodium-independent sulfate anion transporter	1.72249	1.84441	0.0986669	0.84865	0.967473	no
AGAP001661	AGAP001661-RA			1.9114	1.84479	-0.0511717	0.9176	0.982803	no
AGAP002985	AGAP002985-RA			1.52795	1.84549	0.272409	0.4613	0.788178	no
AGAP005105	AGAP005105-RA			2.53526	1.84589	-0.457819	0.3338	0.669085	no
AGAP001807	AGAP001807-RA	GPRGPH	putative glycoprotein hormone gph-like receptor	1.58149	1.84937	0.225746	0.62705	0.893385	no
AGAP008628	AGAP008628-RA			2.67423	1.85132	-0.530573	0.3527	0.689282	no
AGAP012760	AGAP012760-RA			2.52164	1.85175	-0.445472	0.4294	0.763058	no
AGAP004373	AGAP004373-RB		elongation of very long chain fatty acids protein 1	2.28312	1.85241	-0.301603	0.8569	0.96974	no
AGAP004651	AGAP004651-RA			1.65622	1.85286	0.161865	0.6426	0.900868	no
AGAP012200	AGAP012200-RA			1.68665	1.85766	0.139327	0.80115	0.956818	no
AGAP008441	AGAP008441-RA			1.43448	1.85855	0.373645	0.37815	0.714901	no
AGAP001706	AGAP001706-RA			2.80009	1.85955	-0.590523	0.1656	0.440846	no
AGAP005741	AGAP005741-RA			1.96983	1.86402	-0.079652	0.85615	0.969511	no
AGAP004203	AGAP004203-RA	Vg	vitellogenin	2.98861	1.86425	-0.680877	0.04115	0.165858	no
AGAP007205	AGAP007205-RA		RAT1-interacting protein	1.89327	1.86431	-0.0222362	0.98945	0.996297	no
AGAP011508	AGAP011508-RA		condensin complex subunit 2	1.24855	1.86706	0.580513	0.1704	0.449266	no
AGAP005046	AGAP005046-RA	RpL22	60S ribosomal protein L22	1.56593	1.86976	0.255828	0.8655	0.971712	no
AGAP009140	AGAP009140-RA			2.44035	1.87251	-0.382118	0.3893	0.725743	no
AGAP008348	AGAP008348-RA			1.60832	1.87647	0.222464	0.8616	0.970701	no
AGAP011563	AGAP011563-RA		Yippee-like 2	1.81154	1.87774	0.0517832	0.94215	0.987639	no
AGAP000596	AGAP000596-RB		lysophosphatidylcholine acyltransferase / lyso-PAF acetyltransferase	3.78385	1.87775	-1.01085	0.1304	0.375587	no
AGAP001624	AGAP001624-RA			2.44237	1.87815	-0.378968	0.40785	0.743787	no
AGAP007126	AGAP007126-RA		DNA mismatch repair protein PMS2	1.58109	1.87877	0.248867	0.5014	0.818789	no
AGAP010554	AGAP010554-RA			1.22287	1.8789	0.619618	0.3462	0.682231	no
AGAP003878	AGAP003878-RA			2.81282	1.87961	-0.581584	0.13165	0.378195	no
AGAP000884	AGAP000884-RA		ubiquitin carboxyl-terminal hydrolase 1	2.94831	1.88373	-0.646299	0.25745	0.577937	no
AGAP007033	AGAP007033-RA	APL1C	Anopheles Plasmodium-responsive Leucine-Rich Repeat 1C	2.52251	1.88402	-0.421048	0.2849	0.61133	no
AGAP012972	AGAP012972-RA			1.7842	1.88561	0.0797507	0.8665	0.97222	no
AGAP004589	AGAP004589-RC			1.88921	1.88571	-0.00267805	0.9869	0.995806	no
AGAP001236	AGAP001236-RA		Sugar transporter ERD6-like 6	1.94068	1.88633	-0.0409747	0.94055	0.987299	no
AGAP001073	AGAP001073-RC			2.36811	1.8887	-0.326344	0.5582	0.856039	no
AGAP007264	AGAP007264-RA		elongation of very long chain fatty acids protein 4	1.99287	1.88905	-0.0771857	0.87185	0.973844	no
AGAP008289	AGAP008289-RA			2.9593	1.89107	-0.64605	0.20975	0.51253	no
AGAP011062	AGAP011062-RA		hemoglobin (Heterodimeric)	1.89091	1.89117	0.000194671	0.9861	0.995615	no
AGAP003722	AGAP003722-RA	ANXB10C	annexin B10C	2.30483	1.89346	-0.283637	0.61485	0.887245	no
AGAP003005	AGAP003005-RA		serine/threonine-protein kinase SIK	2.83056	1.89403	-0.579625	0.5062	0.822025	no
AGAP003352	AGAP003352-RC		Stomatin (EPB72)-like 3	2.40388	1.89495	-0.343205	0.86825	0.972792	no
AGAP005245	AGAP005245-RF			2.51469	1.89724	-0.406475	0.81985	0.961116	no
AGAP013450	AGAP013450-RA		juvenile hormone-inducible protein	1.96817	1.89936	-0.0513422	0.9732	0.993386	no
AGAP011362	AGAP011362-RA			1.38293	1.90674	0.463383	0.36295	0.699733	no
AGAP029086	AGAP029086-RA			2.38785	1.9124	-0.320334	0.51565	0.828658	no
AGAP012755	AGAP012755-RA		ER lumen protein retaining receptor	2.60453	1.91466	-0.443936	0.4711	0.795971	no
AGAP002896	AGAP002896-RC		RNA-binding protein Nova	4.80276	1.91547	-1.32617	0.39865	0.735188	no
AGAP011338	AGAP011338-RA		peptide-O-fucosyltransferase	2.31495	1.91885	-0.27074	0.5867	0.872178	no
AGAP012098	AGAP012098-RA		kinase	2.30673	1.91958	-0.265061	0.64405	0.901218	no
AGAP008675	AGAP008675-RA			1.14447	1.9204	0.746728	0.2134	0.518011	no
AGAP004018	AGAP004018-RB			1.57254	1.92204	0.289546	0.8536	0.968895	no
AGAP010393	AGAP010393-RA			1.11729	1.92467	0.784601	0.01305	0.0692673	no
AGAP028670	AGAP028670-RA			1.94551	1.92634	-0.0142861	0.9711	0.992939	no
AGAP009799	AGAP009799-RA	ABCC13	ATP-binding cassette transporter (ABC transporter) family C member 13	1.87568	1.9276	0.0393917	0.89915	0.979836	no
AGAP000483	AGAP000483-RA		Inositol polyphosphate-5-phosphatase F	4.34139	1.9281	-1.17097	0.14345	0.401065	no
AGAP000806	AGAP000806-RA		Angiopoietin-like 1	4.01622	1.93358	-1.05457	0.0304	0.132249	no
AGAP005054	AGAP005054-RA			2.42255	1.93483	-0.324316	0.7901	0.953305	no
AGAP001453	AGAP001453-RA			2.27783	1.93653	-0.234187	0.53425	0.841342	no
AGAP007219	AGAP007219-RA			2.72638	1.93726	-0.492973	0.3536	0.690281	no
AGAP000117	AGAP000117-RA		Wnt inhibitory factor 1000117]	2.97825	1.93727	-0.620441	0.12645	0.367896	no
AGAP001522	AGAP001522-RA		Thyroid receptor-interacting protein 13	1.33557	1.93787	0.537012	0.3473	0.683462	no
AGAP028493	AGAP028493-RA			1.81699	1.93851	0.093394	0.86135	0.970701	no
AGAP012092	AGAP012092-RA			1.54753	1.93916	0.325469	0.52795	0.836381	no
AGAP010234	AGAP010234-RA		microsomal triglyceride transfer protein large subunit	2.02313	1.93962	-0.0608093	0.8545	0.969038	no
AGAP004773	AGAP004773-RA		pyruvate dehydrogenase E1 component subunit alpha, mitochondrial	2.48366	1.94156	-0.35525	0.4571	0.785045	no
AGAP000970	AGAP000970-RA		DnaJ homolog subfamily C	2.57821	1.94374	-0.407535	0.50885	0.823958	no
AGAP003749	AGAP003749-RA		pancreatic triacylglycerol lipase	1.64713	1.94404	0.239107	0.6517	0.90489	no
AGAP008726	AGAP008726-RA		eyes absent homolog 1	1.92415	1.94451	0.015178	0.9746	0.993693	no
AGAP003439	AGAP003439-RQ			1.12596	1.94976	0.792147	0.7459	0.939568	no
AGAP010489	AGAP010489-RA	OBP4	odorant-binding protein antennal 4	1.76523	1.9509	0.144285	0.78775	0.952519	no
AGAP002321	AGAP002321-RA			1.35062	1.95323	0.532246	0.06645	0.234848	no
AGAP010806	AGAP010806-RA			2.48218	1.95423	-0.345011	0.55575	0.854397	no
AGAP001076	AGAP001076-RB	CYP4G16	cytochrome P450	2.90374	1.9586	-0.568094	0.6122	0.886131	no
AGAP009078	AGAP009078-RA			1.43969	1.95905	0.444395	0.45725	0.785079	no
AGAP008990	AGAP008990-RA		lysophospholipase III	2.4518	1.96109	-0.322185	0.4578	0.78557	no
AGAP007759	AGAP007759-RA		defective proboscis extension response	1.07777	1.96166	0.864024	0.06035	0.219178	no
AGAP010033	AGAP010033-RA			1.65426	1.96216	0.246258	0.78225	0.950991	no
AGAP005009	AGAP005009-RA		Pyrroline-5-carboxylate reductase	3.33157	1.96394	-0.762453	0.2719	0.595519	no
AGAP003439	AGAP003439-RS			1.09983	1.96537	0.837524	0.72875	0.933779	no
AGAP005235	AGAP005235-RA			3.57927	1.96609	-0.86434	0.0198	0.0956374	no
AGAP009898	AGAP009898-RA			2.06079	1.9669	-0.0672715	0.9284	0.98466	no
AGAP002322	AGAP002322-RA			1.57832	1.96794	0.318295	0.59795	0.879214	no
AGAP006986	AGAP006986-RA			2.94761	1.97006	-0.58131	0.38325	0.719929	no
AGAP005646	AGAP005646-RA			2.25075	1.97031	-0.191988	0.8323	0.963971	no
AGAP012377	AGAP012377-RA			1.88767	1.97156	0.0627317	0.8668	0.972362	no
AGAP001797	AGAP001797-RD		Tropomyosin 1	1.88488	1.97195	0.0651518	0.9643	0.992083	no
AGAP028967	AGAP028967-RA	LSU_rRNA_eukarya	Eukaryotic large subunit ribosomal RNA	2.3404	1.9724	-0.246806	1	1	no
AGAP006746	AGAP006746-RA		myosin-light-chain kinase	2.20801	1.97407	-0.161579	0.74975	0.940783	no
AGAP006452	AGAP006452-RB			1.49234	1.97408	0.403605	0.5209	0.832067	no
AGAP003577	AGAP003577-RA		Ras-related and estrogen-regulated growth inhibitor-like protein	1.60286	1.97425	0.300656	0.68875	0.920367	no
AGAP011357	AGAP011357-RA		All-trans/9-cis/11-cis	2.36082	1.97565	-0.256966	0.5978	0.879048	no
AGAP002132	AGAP002132-RA		YEATS domain-containing protein 1/3	1.8159	1.97853	0.123743	0.7229	0.932456	no
AGAP011212	AGAP011212-RA			2.25699	1.97925	-0.189449	0.7735	0.948141	no
AGAP011283	AGAP011283-RA		NF-kappa-B inhibitor-interacting Ras-like protein	2.28513	1.97965	-0.20703	0.88055	0.976032	no
AGAP009400	AGAP009400-RA		nuclear receptor subfamily 5 group A member 3	1.77158	1.97972	0.160255	0.66775	0.912157	no
AGAP001226	AGAP001226-RA			1.66613	1.981	0.249724	0.6355	0.897637	no
AGAP002690	AGAP002690-RA		ATP-dependent DNA helicase 2 subunit 1	2.25531	1.98354	-0.185249	0.7236	0.932607	no
AGAP006724	AGAP006724-RA	COEAE3G	carboxylesterase	2.9504	1.98411	-0.572413	0.17355	0.454692	no
AGAP004865	AGAP004865-RA	tun	Protein N-terminal glutamine amidohydrolase	1.49051	1.9848	0.41319	0.4408	0.772228	no
AGAP006528	AGAP006528-RA			1.46943	1.98505	0.433919	0.15325	0.418864	no
AGAP008664	AGAP008664-RA		UDP-glucose 4-epimerase	2.36958	1.98552	-0.255112	0.5823	0.869641	no
AGAP001644	AGAP001644-RA		dimethylargininase	1.99266	1.98578	-0.00499502	0.993	0.997197	no
AGAP002252	AGAP002252-RA			2.05856	1.98738	-0.0507685	0.87455	0.974336	no
AGAP011974	AGAP011974-RA	SCRC1	Class C Scavenger Receptor (Sushi/SCR/CCP and Somatomedin B domains).	1.77316	1.98804	0.165024	0.67085	0.91321	no
AGAP006430	AGAP006430-RB	CTLGA2	C-type lectin (CTL) - galactose binding	3.05058	1.9922	-0.614721	0.2293	0.540653	no
AGAP010357	AGAP010357-RA			2.89505	1.99236	-0.539105	0.12635	0.367764	no
AGAP011878	AGAP011878-RA			1.31391	1.99486	0.602418	0.304	0.634348	no
AGAP009703	AGAP009703-RA		ubiquitin-conjugating enzyme E2 variant	2.06302	1.99486	-0.0484693	0.92775	0.984622	no
AGAP007446	AGAP007446-RA			2.17705	1.99496	-0.126016	0.9175	0.982783	no
AGAP008123	AGAP008123-RA			2.19719	1.99693	-0.137874	0.7529	0.941624	no
AGAP004772	AGAP004772-RA		SLIT-ROBO Rho GTPase activating protein	1.56187	1.99771	0.355072	0.35235	0.688865	no
AGAP007293	AGAP007293-RA	IAP7	inhibitor of apoptosis 7	2.44123	1.99909	-0.288269	0.4621	0.788875	no
AGAP009349	AGAP009349-RA			2.29897	2.00433	-0.197866	0.6689	0.912551	no
AGAP006945	AGAP006945-RA		DNA repair and recombination protein RAD54B	1.82256	2.00532	0.137867	0.71195	0.928768	no
AGAP001220	AGAP001220-RC		NAD-dependent deacetylase sirtuin 7	2.29785	2.00623	-0.195794	0.63065	0.895413	no
AGAP001916	AGAP001916-RA			2.04595	2.00695	-0.0277617	0.9341	0.985942	no
AGAP007989	AGAP007989-RA			1.82608	2.00877	0.137563	0.66925	0.912761	no
AGAP005525	AGAP005525-RA			1.54116	2.00937	0.382728	0.35505	0.691703	no
AGAP007804	AGAP007804-RA			1.97393	2.01025	0.0263055	0.9563	0.990539	no
AGAP004722	AGAP004722-RA			4.10182	2.01028	-1.02887	0.0157	0.079993	no
AGAP012826	AGAP012826-RA		Interferon-stimulated gene 20 kDa protein	1.59519	2.01283	0.335501	0.5611	0.857578	no
AGAP006642	AGAP006642-RA			1.22577	2.01422	0.71654	0.09495	0.301608	no
AGAP007396	AGAP007396-RA		epsin	1.4551	2.01809	0.471873	0.8016	0.956887	no
AGAP002747	AGAP002747-RA			1.58364	2.01849	0.350031	0.70235	0.924984	no
AGAP001010	AGAP001010-RA		chondroitin sulfate synthase	2.43228	2.01932	-0.268441	0.49105	0.81079	no
AGAP002566	AGAP002566-RA	GPRHIS	putative histamine receptor	2.29801	2.01996	-0.186056	0.8368	0.965067	no
AGAP003805	AGAP003805-RA		EF-hand domain (C-terminal) containing 1	2.0925	2.02177	-0.0496045	0.9624	0.991855	no
AGAP005231	AGAP005231-RA			2.6358	2.02329	-0.38154	0.51395	0.827261	no
AGAP007458	AGAP007458-RA			2.04071	2.02518	-0.0110186	0.98545	0.995615	no
AGAP012773	AGAP012773-RA			2.69363	2.02823	-0.409333	0.33395	0.669208	no
AGAP011220	AGAP011220-RA		Borealin	1.76281	2.02892	0.202835	0.7353	0.936053	no
AGAP009548	AGAP009548-RA		AAA family ATPase	1.77992	2.03124	0.190551	0.643	0.900868	no
AGAP010861	AGAP010861-RA		solute carrier family 6 (neurotransmitter transporter, serotonin)	1.28483	2.03305	0.662066	0.20235	0.501655	no
AGAP003587	AGAP003587-RB		solute carrier family 26 (sodium-independent sulfate anion transporter)	1.52891	2.03378	0.411662	0.70545	0.926212	no
AGAP008585	AGAP008585-RA		protein kinase, cGMP-dependent	2.11149	2.03407	-0.0538877	0.87405	0.974232	no
AGAP000294	AGAP000294-RA			1.86205	2.03559	0.128549	0.7881	0.952675	no
AGAP006641	AGAP006641-RA			1.41715	2.03662	0.523182	0.512	0.825803	no
AGAP003596	AGAP003596-RA			2.55078	2.03785	-0.323896	0.3647	0.701562	no
AGAP004392	AGAP004392-RB		DNA polymerase alpha subunit B	2.34858	2.03857	-0.204233	0.76375	0.944574	no
AGAP004692	AGAP004692-RC			1.32428	2.04105	0.624098	0.40415	0.740394	no
AGAP006163	AGAP006163-RA			3.29738	2.0414	-0.691764	0.1374	0.389616	no
AGAP013288	AGAP013288-RA			1.70332	2.04198	0.261624	0.4438	0.774719	no
AGAP006769	AGAP006769-RA			4.02827	2.04344	-0.979162	0.02045	0.0980554	no
AGAP010030	AGAP010030-RA			1.72404	2.04511	0.246382	0.7171	0.930671	no
AGAP009276	AGAP009276-RA		Piezo-type mechanosensitive ion channel component	1.95	2.04523	0.0687886	0.81165	0.959269	no
AGAP004335	AGAP004335-RA		filamin	2.59006	2.04533	-0.340647	0.7527	0.941569	no
AGAP006634	AGAP006634-RA		Semaphorin-2A	1.81567	2.04586	0.172205	0.6715	0.913498	no
AGAP002355	AGAP002355-RA		Glutamine synthetase	3.39201	2.046	-0.729337	0.2325	0.545049	no
AGAP007311	AGAP007311-RA			1.33896	2.04723	0.612557	0.147	0.407705	no
AGAP011418	AGAP011418-RA			2.29764	2.04967	-0.164762	0.6754	0.915215	no
AGAP008096	AGAP008096-RA		Sphingomyelin phosphodiesterase	1.90227	2.05389	0.11064	0.8525	0.968698	no
AGAP005025	AGAP005025-RA		Histone H3	3.81558	2.05528	-0.892568	0.2364	0.550473	no
AGAP011823	AGAP011823-RA		E3 ubiquitin-protein ligase HERC2	1.61529	2.05635	0.348294	0.2111	0.514392	no
AGAP028091	AGAP028091-RA			3.79922	2.06266	-0.881197	0.03985	0.162155	no
AGAP008557	AGAP008557-RA		AMP-binding domain protein	2.50313	2.0629	-0.279059	0.49045	0.810287	no
AGAP010581	AGAP010581-RA			1.14982	2.06554	0.845117	0.1716	0.451444	no
AGAP010063	AGAP010063-RA			2.15783	2.06764	-0.061599	0.8871	0.977782	no
AGAP002705	AGAP002705-RA			1.98227	2.06901	0.061787	0.87745	0.975102	no
AGAP008313	AGAP008313-RA			1.98646	2.06994	0.0593866	0.89825	0.979836	no
AGAP006177	AGAP006177-RA			2.62935	2.07111	-0.3443	0.5744	0.865463	no
AGAP001821	AGAP001821-RA			3.05127	2.07424	-0.556823	0.22695	0.537273	no
AGAP005324	AGAP005324-RA		ubiquitin-conjugating enzyme E2 W	1.9999	2.07505	0.0532152	0.94055	0.987299	no
AGAP001511	AGAP001511-RA			2.23743	2.0779	-0.106716	0.8408	0.965692	no
AGAP005734	AGAP005734-RA			2.6097	2.08066	-0.326838	0.5408	0.84512	no
AGAP010731	AGAP010731-RA	CLIPA8	CLIP-domain serine protease	3.13394	2.0814	-0.590419	0.1904	0.482813	no
AGAP004267	AGAP004267-RA		O-glucosyltransferase rumi homolog	1.71363	2.08201	0.280918	0.53595	0.84224	no
AGAP011776	AGAP011776-RA		Protein kinase protein	2.34435	2.08463	-0.169396	0.6256	0.892625	no
AGAP000228	AGAP000228-RA		netrin 1	2.27258	2.08719	-0.12277	0.77295	0.947891	no
AGAP013252	AGAP013252-RA			3.39348	2.08736	-0.701087	0.10365	0.320592	no
AGAP006721	AGAP006721-RB			2.0676	2.08742	0.0137647	0.9863	0.995666	no
AGAP006120	AGAP006120-RA			2.08904	2.0876	-0.000993169	0.9941	0.997536	no
AGAP004473	AGAP004473-RA			2.15161	2.08816	-0.0431893	0.90225	0.980557	no
AGAP004863	AGAP004863-RA		transient receptor potential cation channel subfamily A member 1	1.86471	2.08851	0.163528	0.639	0.899354	no
AGAP009010	AGAP009010-RA			2.28564	2.08918	-0.129658	0.7548	0.942053	no
AGAP007017	AGAP007017-RA			2.45911	2.09104	-0.233912	0.58865	0.873548	no
AGAP004501	AGAP004501-RA		allantoicase	2.69777	2.09288	-0.366282	0.4278	0.761742	no
AGAP008200	AGAP008200-RA		potassium voltage-gated channel Shaw-related subfamily C, invertebrate	1.81995	2.09295	0.201641	0.6706	0.913117	no
AGAP006826	AGAP006826-RA		Integrin alpha-ps	1.43717	2.09311	0.542417	0.1367	0.388288	no
AGAP005417	AGAP005417-RA		protein singed wings 2	2.6352	2.09461	-0.331233	0.4828	0.804788	no
AGAP007802	AGAP007802-RA			1.57724	2.09761	0.411342	0.2202	0.527373	no
AGAP004634	AGAP004634-RA			2.85375	2.09969	-0.44268	0.27015	0.593495	no
AGAP007150	AGAP007150-RA			5.19532	2.10017	-1.30671	0.2526	0.571447	no
AGAP010332	AGAP010332-RA			1.93185	2.10108	0.121147	0.72695	0.933458	no
AGAP007247	AGAP007247-RA		hippocalcin-like protein 1	2.45017	2.10194	-0.221158	0.70705	0.926721	no
AGAP008504	AGAP008504-RA			1.60232	2.10271	0.392089	0.4326	0.765188	no
AGAP005178	AGAP005178-RA			1.64351	2.10387	0.356268	0.44765	0.777573	no
AGAP010974	AGAP010974-RA			2.21695	2.10404	-0.075413	0.91065	0.981453	no
AGAP007247	AGAP007247-RB		hippocalcin-like protein 1	2.42169	2.10949	-0.199121	0.7267	0.933458	no
AGAP005075	AGAP005075-RA			1.73677	2.10958	0.280553	0.8442	0.966144	no
AGAP007568	AGAP007568-RA		condensin complex subunit 3	1.83857	2.11005	0.198693	0.5527	0.852486	no
AGAP006901	AGAP006901-RC			2.38668	2.11007	-0.177715	0.92025	0.983132	no
AGAP001652	AGAP001652-RA		lipase	2.53213	2.11058	-0.262715	0.4849	0.806035	no
AGAP028144	AGAP028144-RB			2.79943	2.11133	-0.40698	0.6829	0.918289	no
AGAP002082	AGAP002082-RA			1.69905	2.11548	0.316258	0.4414	0.772853	no
AGAP013533	AGAP013533-RA			2.51547	2.11587	-0.249579	0.5924	0.875778	no
AGAP004516	AGAP004516-RB			2.70926	2.11683	-0.355995	0.53595	0.84224	no
AGAP005498	AGAP005498-RC		phospholipid scramblase 2	2.08199	2.11742	0.0243396	0.98735	0.995927	no
AGAP001982	AGAP001982-RA			2.94557	2.11809	-0.475781	0.37955	0.716075	no
AGAP005851	AGAP005851-RA		cyclin-dependent kinase 10	2.16445	2.12044	-0.0296343	0.9471	0.988862	no
AGAP011279	AGAP011279-RA		solute carrier family 6 (neurotransmitter transporter, amino acid/orphan)	3.84476	2.12074	-0.858325	0.03175	0.137006	no
AGAP012743	AGAP012743-RA		DNA replication complex GINS protein PSF2	1.30529	2.12082	0.700253	0.24135	0.557228	no
AGAP004638	AGAP004638-RA			4.23937	2.12124	-0.998941	0.1734	0.454437	no
AGAP009281	AGAP009281-RA		Apolipoprotein D precursor	3.30838	2.12517	-0.638549	0.16635	0.44216	no
AGAP009460	AGAP009460-RA		c-Jun N-terminal kinase	2.7079	2.12611	-0.348962	0.4851	0.806168	no
AGAP008524	AGAP008524-RA			3.15573	2.12902	-0.567785	0.7653	0.944842	no
AGAP008671	AGAP008671-RA			3.93607	2.12927	-0.886397	0.02715	0.121453	no
AGAP009033	AGAP009033-RA	HPX2	heme peroxidase 2	3.73758	2.13455	-0.808172	0.0588	0.215088	no
AGAP011995	AGAP011995-RA			2.03922	2.13484	0.0661149	0.85885	0.970254	no
AGAP012907	AGAP012907-RA			2.36784	2.13528	-0.149142	0.7584	0.943076	no
AGAP000951	AGAP000951-RA			2.36762	2.13773	-0.147359	0.8858	0.977512	no
AGAP008869	AGAP008869-RA		chromosome transmission fidelity protein 18	1.49714	2.13858	0.514437	0.2031	0.50275	no
AGAP005874	AGAP005874-RA		Protein downstream neighbor of son homolog	2.70376	2.13892	-0.338087	0.39875	0.735188	no
AGAP010492	AGAP010492-RA		asparagine synthetase domain-containing protein c	2.0959	2.14093	0.0306662	0.9417	0.987577	no
AGAP004383	AGAP004383-RA	GSTD10	glutathione S-transferase delta class 10	2.01756	2.14153	0.0860301	0.8972	0.979746	no
AGAP003993	AGAP003993-RA			1.864	2.14168	0.20034	0.62135	0.890791	no
AGAP004477	AGAP004477-RA		Polyphosphoinositide phosphatase	2.26462	2.14217	-0.0801959	0.81605	0.960358	no
AGAP001036	AGAP001036-RB		G protein beta subunit-like	4.20861	2.14335	-0.973479	0.2279	0.538593	no
AGAP011361	AGAP011361-RA		HUS1 checkpoint protein	2.77513	2.15033	-0.367994	0.50575	0.821626	no
AGAP003789	AGAP003789-RC		flotillin	1.43355	2.15207	0.586134	0.43805	0.769755	no
AGAP001899	AGAP001899-RA		fatty acid synthase, animal type	1.76515	2.15284	0.286454	0.35995	0.69644	no
AGAP008266	AGAP008266-RA			2.00129	2.15477	0.106601	0.7651	0.944792	no
AGAP007914	AGAP007914-RA		Transport and Golgi organization 6	1.91133	2.15619	0.173904	0.65255	0.905154	no
AGAP004246	AGAP004246-RA		Receptor protein-tyrosine phosphatase 10d	2.24634	2.15632	-0.0590043	0.85115	0.968257	no
AGAP011351	AGAP011351-RA		Rab6-interacting	2.06856	2.15856	0.0614373	0.8547	0.969087	no
AGAP002004	AGAP002004-RA		nuclear RNA export factor 1/2	2.38445	2.15856	-0.143586	0.70695	0.926675	no
AGAP006881	AGAP006881-RA		Polypeptide N-acetylgalactosaminyltransferase (Fragment)	2.44241	2.15889	-0.178015	0.75425	0.942022	no
AGAP012703	AGAP012703-RA	TO2	takeout 2	2.32668	2.16564	-0.103479	0.8464	0.966697	no
AGAP013515	AGAP013515-RA			2.84807	2.16636	-0.394717	0.83275	0.963971	no
AGAP012964	AGAP012964-RA			2.40694	2.16669	-0.151702	0.8058	0.957628	no
AGAP009266	AGAP009266-RA		low molecular weight phosphotyrosine protein phosphatase	3.59699	2.16889	-0.729835	0.2604	0.581554	no
AGAP006768	AGAP006768-RA		diacylglycerol kinase (ATP dependent)	2.01505	2.17039	0.107143	0.798	0.955878	no
AGAP008821	AGAP008821-RB		N-myc downstream regulated	1.40665	2.17126	0.62627	0.69715	0.923001	no
AGAP012655	AGAP012655-RA		AAA family ATPase	2.98396	2.17261	-0.457798	0.2033	0.50308	no
AGAP008015	AGAP008015-RA		lamin	2.49371	2.17425	-0.197771	0.67055	0.913111	no
AGAP011965	AGAP011965-RA		neuralized-like protein 411965]	1.8545	2.17442	0.229599	0.4787	0.802311	no
AGAP009120	AGAP009120-RA			2.34603	2.17474	-0.109378	0.7782	0.949489	no
AGAP000597	AGAP000597-RA		DNA cross-link repair 1C protein	1.36051	2.17609	0.677593	0.2692	0.592248	no
AGAP004098	AGAP004098-RB		GTP-binding protein SAR1	2.26672	2.1775	-0.0579343	0.97395	0.993497	no
AGAP008310	AGAP008310-RB			2.17631	2.17861	0.00152058	0.99525	0.997778	no
AGAP013201	AGAP013201-RA			2.452	2.17961	-0.169891	0.70115	0.924346	no
AGAP028145	AGAP028145-RA			1.85855	2.18702	0.23479	0.62555	0.892617	no
AGAP009515	AGAP009515-RA	REL1	TOLL pathway signalling NF-kappaB Relish-like transcription factor	3.11689	2.18807	-0.510451	0.83635	0.965004	no
AGAP005045	AGAP005045-RA			1.73698	2.18932	0.333899	0.6987	0.923563	no
AGAP007537	AGAP007537-RB			2.17465	2.18978	0.0100056	0.98885	0.996161	no
AGAP004950	AGAP004950-RA		CUG-BP- and ETR3-like factor	2.11205	2.19002	0.0523062	0.91975	0.983108	no
AGAP006375	AGAP006375-RA			1.92105	2.19455	0.192032	0.75925	0.943403	no
AGAP007300	AGAP007300-RA		alkaline phosphatase	2.16621	2.19471	0.0188565	0.9735	0.993424	no
AGAP002242	AGAP002242-RA			2.39827	2.19495	-0.127808	0.70445	0.925841	no
AGAP002345	AGAP002345-RA		anaphase-promoting complex subunit 4	1.51551	2.19514	0.534512	0.19465	0.48956	no
AGAP003972	AGAP003972-RA	GPRCIR	putative cirl/latrotoxin receptor	2.01207	2.19675	0.126687	0.7036	0.925534	no
AGAP009490	AGAP009490-RA		Necdin-like 2	1.95236	2.19694	0.170279	0.74235	0.938184	no
AGAP012653	AGAP012653-RA			1.10758	2.19733	0.98834	0.0962	0.304314	no
AGAP028669	AGAP028669-RA			1.92127	2.2034	0.197675	0.6466	0.902311	no
AGAP007043	AGAP007043-RB			2.52459	2.20549	-0.194947	0.71665	0.930437	no
AGAP006574	AGAP006574-RA			2.25985	2.2067	-0.0343407	0.93735	0.986562	no
AGAP000338	AGAP000338-RA		phosphomevalonate kinase	3.99451	2.20682	-0.856049	0.1451	0.40392	no
AGAP012023	AGAP012023-RA			1.92389	2.20729	0.198248	0.4725	0.797342	no
AGAP013159	AGAP013159-RA			2.52153	2.20736	-0.191972	0.7615	0.943875	no
AGAP028645	AGAP028645-RA		aryl hydrocarbon receptor nuclear translocator	2.76308	2.20758	-0.32381	0.38945	0.725863	no
AGAP028223	AGAP028223-RA			3.17393	2.20892	-0.522931	0.25195	0.570554	no
AGAP008836	AGAP008836-RA		crossover junction endonuclease MUS81	1.37299	2.2111	0.68744	0.18375	0.471815	no
AGAP005473	AGAP005473-RA			1.81988	2.21152	0.281193	0.51785	0.829874	no
AGAP029107	AGAP029107-RA			2.38471	2.21276	-0.107963	0.74435	0.938865	no
AGAP009515	AGAP009515-RB	REL1	TOLL pathway signalling NF-kappaB Relish-like transcription factor	5.94606	2.21361	-1.42553	0.5456	0.848034	no
AGAP007164	AGAP007164-RA			1.63427	2.21685	0.439866	0.8377	0.965232	no
AGAP001797	AGAP001797-RH		Tropomyosin 1	1.7881	2.21725	0.310338	0.83985	0.965692	no
AGAP001189	AGAP001189-RB	OBP10	odorant-binding protein 10	1.90603	2.21866	0.219122	0.89095	0.978383	no
AGAP006927	AGAP006927-RA			3.01238	2.21895	-0.441028	0.3016	0.631698	no
AGAP000179	AGAP000179-RC		Amidophosphoribosyltransferase	4.67426	2.22065	-1.07376	0.0977	0.307432	no
AGAP029109	AGAP029109-RC			2.64822	2.22082	-0.253931	0.8795	0.975603	no
AGAP000675	AGAP000675-RB		uncharacterized protein FAM107B	2.48088	2.22091	-0.159701	0.8647	0.971374	no
AGAP006394	AGAP006394-RA		ADP-dependent glucokinase	2.95835	2.22196	-0.412961	0.34655	0.682431	no
AGAP011879	AGAP011879-RA			2.30742	2.22299	-0.0537794	0.9025	0.980587	no
AGAP001636	AGAP001636-RA		serine/threonine-protein kinase greatwall	1.77863	2.22389	0.322321	0.4032	0.739349	no
AGAP008418	AGAP008418-RA			2.20739	2.22736	0.0129944	0.9683	0.992394	no
AGAP013387	AGAP013387-RA			3.11042	2.23121	-0.479287	0.2927	0.620744	no
AGAP012985	AGAP012985-RA	GPROP4	long wavelength sensitive opsin	5.47446	2.23272	-1.29392	0.01035	0.0580057	no
AGAP007604	AGAP007604-RA			2.53072	2.23399	-0.179928	0.6974	0.92315	no
AGAP006726	AGAP006726-RA	COEAE5G	carboxylesterase	3.18915	2.23648	-0.511945	0.4943	0.813553	no
AGAP004164	AGAP004164-RC	GSTD1-4	glutathione S-transferase delta class 1	2.63137	2.23655	-0.234535	0.9107	0.981472	no
AGAP013101	AGAP013101-RA			2.8387	2.23843	-0.342741	0.5028	0.819694	no
AGAP012209	AGAP012209-RA			1.02236	2.23879	1.13082	0.09575	0.303399	no
AGAP007129	AGAP007129-RA			1.98729	2.2388	0.171924	0.59365	0.876618	no
AGAP011280	AGAP011280-RA			2.59219	2.239	-0.211316	0.7061	0.926501	no
AGAP009915	AGAP009915-RA			1.77138	2.23977	0.338474	0.3492	0.685659	no
AGAP007348	AGAP007348-RA		coiled-coil domain-containing protein 102A	2.31481	2.24111	-0.0466779	0.92235	0.983607	no
AGAP001432	AGAP001432-RA			1.8375	2.24481	0.288848	0.54505	0.847812	no
AGAP006387	AGAP006387-RA		DNA primase large subunit	1.70063	2.24567	0.401077	0.3989	0.73526	no
AGAP009345	AGAP009345-RA			2.09799	2.24736	0.099224	0.87005	0.973311	no
AGAP003725	AGAP003725-RB		Extended synaptotagmin-like protein 2a	2.14758	2.24851	0.0662561	0.896	0.979688	no
AGAP008723	AGAP008723-RA		minichromosome maintenance protein 10	1.49785	2.24934	0.586611	0.153	0.418332	no
AGAP005748	AGAP005748-RA			2.19319	2.25007	0.0369442	0.9032	0.980635	no
AGAP028575	AGAP028575-RA			1.5867	2.25066	0.504317	0.18385	0.471971	no
AGAP003278	AGAP003278-RA		7SK snRNA methylphosphate capping enzyme	2.76629	2.2513	-0.297195	0.54385	0.847146	no
AGAP010081	AGAP010081-RA			1.89539	2.25151	0.248405	0.5599	0.856829	no
AGAP028451	AGAP028451-RA			2.55387	2.25183	-0.181587	0.5954	0.877571	no
AGAP011741	AGAP011741-RA			1.79329	2.25256	0.328963	0.57805	0.867089	no
AGAP003526	AGAP003526-RA		asterless	1.64533	2.25285	0.453369	0.18735	0.477868	no
AGAP007836	AGAP007836-RA		sodium-coupled monocarboxylate transporter 2	2.44148	2.25447	-0.114969	0.7526	0.941522	no
AGAP002967	AGAP002967-RA		bloom syndrome protein	2.17824	2.25609	0.0506623	0.8772	0.975043	no
AGAP003541	AGAP003541-RC		eukaryotic translation elongation factor 1 alpha 1	2.4885	2.25631	-0.141315	0.89855	0.979836	no
AGAP007402	AGAP007402-RA			1.27258	2.25658	0.826378	0.16815	0.445161	no
AGAP004273	AGAP004273-RD		Synapse-associated protein	2.9251	2.25763	-0.373677	0.60095	0.880742	no
AGAP006901	AGAP006901-RA			3.68833	2.25821	-0.707786	0.2862	0.613074	no
AGAP008206	AGAP008206-RA	CYP6N2	cytochrome P450	3.17343	2.25898	-0.490373	0.2375	0.552352	no
AGAP008242	AGAP008242-RA			2.08553	2.25901	0.115276	0.76825	0.945835	no
AGAP010207	AGAP010207-RA			1.94592	2.26135	0.216734	0.47335	0.797947	no
AGAP007760	AGAP007760-RA			4.07641	2.26168	-0.849903	0.0407	0.164605	no
AGAP004488	AGAP004488-RA		actin-related protein 5	2.10316	2.26287	0.105597	0.7803	0.95033	no
AGAP000778	AGAP000778-RA			2.09832	2.26405	0.109675	0.79615	0.955253	no
AGAP007038	AGAP007038-RA		krueppel-like factor 6/7	1.67472	2.26867	0.437929	0.5002	0.817928	no
AGAP007312	AGAP007312-RC			3.49097	2.27166	-0.619882	0.45835	0.785806	no
AGAP009848	AGAP009848-RA			3.3061	2.27171	-0.541351	0.352	0.688426	no
AGAP002924	AGAP002924-RB		Protein tweety homolog	1.64439	2.27274	0.466881	0.18275	0.470467	no
AGAP002397	AGAP002397-RA		60 kDa lysophospholipase	3.28892	2.27326	-0.532848	0.17195	0.452011	no
AGAP001948	AGAP001948-RA		suppressor of fused (Sufu)	2.68879	2.27359	-0.241985	0.57265	0.864573	no
AGAP004269	AGAP004269-RA			3.01711	2.27508	-0.407252	0.3154	0.647926	no
AGAP008127	AGAP008127-RA		receptor-type tyrosine-protein phosphatase N	3.31061	2.27715	-0.539867	0.11675	0.348628	no
AGAP028169	AGAP028169-RA			1.79099	2.28001	0.348287	0.4309	0.76386	no
AGAP000639	AGAP000639-RA		tRNA dimethylallyltransferase	2.59756	2.28027	-0.187952	0.64945	0.903907	no
AGAP002983	AGAP002983-RA			2.03099	2.28384	0.16928	0.55975	0.856708	no
AGAP001639	AGAP001639-RB		polyA-binding protein interacting protein	2.60315	2.28495	-0.188099	0.8482	0.967307	no
AGAP004800	AGAP004800-RA			1.64065	2.28655	0.478901	0.15015	0.413215	no
AGAP004989	AGAP004989-RA		abelson tyrosine-protein kinase 1	1.69513	2.28705	0.432094	0.1651	0.43998	no
AGAP004179	AGAP004179-RA		EF-hand domain family, member A1	2.09179	2.28726	0.128879	0.85885	0.970254	no
AGAP011588	AGAP011588-RA			2.81758	2.28726	-0.300836	0.60635	0.883509	no
AGAP013740	AGAP013740-RA			2.14181	2.28742	0.0948935	0.8229	0.961762	no
AGAP000996	AGAP000996-RA			2.83189	2.28979	-0.30655	0.7542	0.942022	no
AGAP004494	AGAP004494-RA			2.79335	2.2921	-0.285327	0.33655	0.671798	no
AGAP013380	AGAP013380-RA			1.99932	2.29521	0.199121	0.5784	0.86727	no
AGAP002108	AGAP002108-RA		dual specificity phosphatase	1.22221	2.29684	0.910151	0.1014	0.315556	no
AGAP001900	AGAP001900-RA		de-etiolated-1	2.23921	2.29752	0.0370911	0.9321	0.98571	no
AGAP009312	AGAP009312-RA			3.59336	2.29852	-0.644629	0.1394	0.393421	no
AGAP005230	AGAP005230-RA			2.57056	2.30035	-0.160232	0.71435	0.92969	no
AGAP028099	AGAP028099-RA			1.92017	2.30118	0.261144	0.44435	0.775276	no
AGAP009735	AGAP009735-RA		wingless-type MMTV integration site family, member 16	2.10802	2.30467	0.128672	0.795	0.955072	no
AGAP007118	AGAP007118-RA			1.67751	2.305	0.45844	0.1489	0.410955	no
AGAP007601	AGAP007601-RA			4.25943	2.31001	-0.882761	0.0334	0.142145	no
AGAP010412	AGAP010412-RA			2.7013	2.31098	-0.225148	0.7428	0.938412	no
AGAP009333	AGAP009333-RB		mitochondrial carrier protein (Rim2)	3.17781	2.31298	-0.458283	0.69455	0.92237	no
AGAP009098	AGAP009098-RA		Protein-glutamine gamma-glutamyltransferase E	3.72308	2.31508	-0.685437	0.05345	0.20071	no
AGAP006661	AGAP006661-RA		kinetochore protein NDC80	1.69019	2.31583	0.454342	0.27335	0.597222	no
AGAP008013	AGAP008013-RA			2.49447	2.31586	-0.107188	0.93455	0.985942	no
AGAP027984	AGAP027984-RA			3.38215	2.31673	-0.545851	0.0741	0.253732	no
AGAP008488	AGAP008488-RA			3.38015	2.31811	-0.544136	0.1849	0.473861	no
AGAP001413	AGAP001413-RA			1.97502	2.3182	0.231137	0.58915	0.873776	no
AGAP009983	AGAP009983-RA		Bhlh factor math6	1.51733	2.31978	0.612451	0.21745	0.52359	no
AGAP000203	AGAP000203-RA		inositol-1,4,5-trisphosphate 5-phosphatase	1.98659	2.3199	0.223767	0.489	0.809042	no
AGAP007798	AGAP007798-RA		wee1-like protein kinase	1.65239	2.32129	0.490374	0.2514	0.5698	no
AGAP012148	AGAP012148-RB		Mitogen-activated protein kinase	1.53877	2.32297	0.59419	0.83785	0.96525	no
AGAP004101	AGAP004101-RA	Dnmt2	DNA methyltransferase 2	2.39965	2.32431	-0.046022	0.92125	0.98335	no
AGAP012297	AGAP012297-RA		DNA polymerase theta (Helicase domain only)	1.81576	2.32477	0.356514	0.3397	0.675196	no
AGAP005547	AGAP005547-RA		alpha-crystallin B chain	1.87819	2.32572	0.308329	0.59625	0.878169	no
AGAP002434	AGAP002434-RA		centrosomin	2.94948	2.3262	-0.342488	0.24475	0.561152	no
AGAP010803	AGAP010803-RA			3.80793	2.33026	-0.708518	0.1773	0.461553	no
AGAP028095	AGAP028095-RC			4.97508	2.33104	-1.09374	0.04965	0.190202	no
AGAP002576	AGAP002576-RA			2.12137	2.33217	0.13668	0.68335	0.918465	no
AGAP003216	AGAP003216-RA		26S proteasome regulatory subunit T2	2.1963	2.33377	0.0875906	0.82965	0.963238	no
AGAP029051	AGAP029051-RD			2.66704	2.33622	-0.191067	0.8373	0.965093	no
AGAP003649	AGAP003649-RC			5.82586	2.33713	-1.31773	0.3924	0.728598	no
AGAP010410	AGAP010410-RA			2.77026	2.34001	-0.243506	0.4892	0.80924	no
AGAP003961	AGAP003961-RA			2.52618	2.34206	-0.109178	0.75465	0.942022	no
AGAP007085	AGAP007085-RA			3.31231	2.34504	-0.498223	0.20745	0.508969	no
AGAP013142	AGAP013142-RA			2.08489	2.34619	0.170348	0.71265	0.929104	no
AGAP008989	AGAP008989-RA		RAS-like family 11 member A	2.22236	2.35297	0.0823919	0.89685	0.979746	no
AGAP013180	AGAP013180-RA		Spindle B	2.32625	2.35318	0.0166013	0.9809	0.994939	no
AGAP004330	AGAP004330-RA			2.28571	2.35524	0.0432338	0.93575	0.986305	no
AGAP010012	AGAP010012-RA		Leucine-rich repeat and calponin-like proteiny domain-containing protein 3	3.07011	2.35707	-0.3813	0.28455	0.611035	no
AGAP007582	AGAP007582-RA			2.91338	2.35855	-0.304793	0.2992	0.629005	no
AGAP009363	AGAP009363-RA	CYP9M1	cytochrome P450	3.18684	2.35862	-0.434182	0.28555	0.612072	no
AGAP007530	AGAP007530-RA			1.82379	2.36177	0.372929	0.27915	0.604686	no
AGAP001111	AGAP001111-RB			3.45464	2.36272	-0.54809	0.78805	0.952652	no
AGAP010028	AGAP010028-RA		DNA topoisomerase III	1.64441	2.36489	0.524204	0.16455	0.438979	no
AGAP000659	AGAP000659-RA		Sidekick homolog 2	1.75493	2.36491	0.430369	0.1452	0.404124	no
AGAP003022	AGAP003022-RA			2.99549	2.36559	-0.340594	0.39085	0.726991	no
AGAP007603	AGAP007603-RA			2.32731	2.36679	0.0242653	0.95535	0.99044	no
AGAP003447	AGAP003447-RA			2.5907	2.36739	-0.130047	0.79035	0.953333	no
AGAP013730	AGAP013730-RA			2.5546	2.36753	-0.109714	0.76305	0.944347	no
AGAP007899	AGAP007899-RA			2.76564	2.36829	-0.223764	0.6425	0.900837	no
AGAP006339	AGAP006339-RA			3.47902	2.36851	-0.554699	0.2062	0.507242	no
AGAP002043	AGAP002043-RA			3.56935	2.36908	-0.591336	0.25425	0.57359	no
AGAP013738	AGAP013738-RA			1.69934	2.36928	0.479472	0.27425	0.598387	no
AGAP007585	AGAP007585-RA			2.65375	2.37088	-0.162606	0.617	0.888445	no
AGAP004018	AGAP004018-RA			2.31168	2.37191	0.0371127	0.9716	0.993012	no
AGAP004095	AGAP004095-RA			3.34237	2.37663	-0.491957	0.331	0.666104	no
AGAP012080	AGAP012080-RA		Trafficking protein particle complex 5	2.27808	2.37905	0.0625703	0.9	0.980052	no
AGAP004855	AGAP004855-RA	CLIPB13	CLIP-domain serine protease	3.7026	2.38092	-0.637019	0.13985	0.394378	no
AGAP005928	AGAP005928-RB			2.17437	2.38221	0.131703	0.8893	0.978225	no
AGAP007248	AGAP007248-RA		neuronal calcium sensor 2	2.34956	2.38607	0.0222464	0.98595	0.995615	no
AGAP012859	AGAP012859-RA			2.01268	2.38736	0.246299	0.68115	0.917407	no
AGAP008973	AGAP008973-RA			2.54129	2.38786	-0.0898382	0.8183	0.960567	no
AGAP004177	AGAP004177-RA		23S rRNA (uridine2552-2'-O)-methyltransferase	2.36164	2.38882	0.0165094	0.9809	0.994939	no
AGAP009013	AGAP009013-RA		methionyl aminopeptidase	3.48783	2.38978	-0.545452	0.23425	0.54762	no
AGAP007180	AGAP007180-RA			2.59219	2.38996	-0.117184	0.6884	0.920316	no
AGAP028689	AGAP028689-RA			1.91056	2.39138	0.323843	0.4111	0.746939	no
AGAP012298	AGAP012298-RA			1.2802	2.39203	0.901864	0.1991	0.496738	no
AGAP007051	AGAP007051-RA		Piopio protein	2.51037	2.39244	-0.0694193	0.86275	0.970883	no
AGAP003539	AGAP003539-RB		Armadillo repeat-containing protein	2.42244	2.39278	-0.0177691	0.9787	0.994462	no
AGAP007203	AGAP007203-RA		DE-cadherin	2.67933	2.39301	-0.163042	0.87265	0.974089	no
AGAP005939	AGAP005939-RA		DNA repair protein REV1	2.2707	2.39331	0.0758649	0.81875	0.960721	no
AGAP028655	AGAP028655-RA			1.62985	2.39449	0.55498	0.2811	0.606951	no
AGAP007523	AGAP007523-RA		myosin heavy chain	2.72783	2.39529	-0.187553	0.86515	0.971574	no
AGAP001225	AGAP001225-RA			2.45233	2.39739	-0.0326924	0.9202	0.983132	no
AGAP012908	AGAP012908-RA		dehydrodolichyl diphosphate synthase	3.3102	2.39819	-0.46497	0.4232	0.757954	no
AGAP028533	AGAP028533-RA			3.28331	2.39876	-0.452859	0.3998	0.736087	no
AGAP006606	AGAP006606-RA			1.8325	2.39987	0.389141	0.3735	0.710656	no
AGAP011182	AGAP011182-RA			3.3695	2.4011	-0.488839	0.3666	0.703491	no
AGAP008901	AGAP008901-RA			2.68471	2.4013	-0.160954	0.6825	0.918038	no
AGAP012216	AGAP012216-RA		sterol O-acyltransferase	2.83111	2.4022	-0.237014	0.59035	0.874482	no
AGAP028608	AGAP028608-RA			2.64635	2.40245	-0.139496	0.6911	0.921334	no
AGAP002085	AGAP002085-RA			2.15528	2.40258	0.156712	0.84745	0.967018	no
AGAP002417	AGAP002417-RA	CYP4AR1	cytochrome P450	2.40819	2.40303	-0.00309464	0.99025	0.996391	no
AGAP004615	AGAP004615-RA		DNA polymerase epsilon subunit 1	1.35852	2.40461	0.823761	0.00885	0.0512891	no
AGAP008858	AGAP008858-RA			2.05273	2.40782	0.230184	0.46805	0.79367	no
AGAP005205	AGAP005205-RA	PGRPLA	peptidoglycan recognition protein (long)	3.67112	2.40788	-0.608459	0.5618	0.857975	no
AGAP005199	AGAP005199-RA		Ubiquinone biosynthesis protein COQ4 homolog, mitochondrial	1.99177	2.41232	0.276372	0.7578	0.942851	no
AGAP003990	AGAP003990-RA			1.66245	2.41361	0.53788	0.23265	0.545294	no
AGAP013708	AGAP013708-RA	Metazoa_SRP	Metazoan signal recognition particle RNA	2.38344	2.41388	0.0183072	0.9172	0.982585	no
AGAP006068	AGAP006068-RC			2.15812	2.41439	0.161885	0.7693	0.946259	no
AGAP013467	AGAP013467-RA			1.7216	2.41722	0.489595	0.19595	0.491662	no
AGAP028597	AGAP028597-RA			2.79609	2.41789	-0.209667	0.6861	0.9195	no
AGAP028725	AGAP028725-RA	SPCLIP1	CLIP-domain serine protease	3.53572	2.41951	-0.547289	0.197	0.493497	no
AGAP003539	AGAP003539-RA		Armadillo repeat-containing protein	2.99165	2.42126	-0.305184	0.5727	0.864584	no
AGAP005494	AGAP005494-RA		integrator complex subunit 9	2.78495	2.42341	-0.200613	0.6158	0.887788	no
AGAP012171	AGAP012171-RA		Sn1-specific diacylglycerol lipase beta	2.01632	2.42396	0.265641	0.51525	0.828323	no
AGAP002760	AGAP002760-RA		topoisomerase (DNA) II binding protein 1	1.83789	2.42471	0.399766	0.22415	0.533041	no
AGAP005572	AGAP005572-RA			1.97595	2.42479	0.295312	0.4764	0.800273	no
AGAP002890	AGAP002890-RB		Lipid storage droplets surface-binding protein 1	2.75387	2.42959	-0.180752	0.89905	0.979836	no
AGAP005711	AGAP005711-RA	CLK	clock	3.41295	2.43236	-0.48866	0.13855	0.391865	no
AGAP003566	AGAP003566-RA			2.03766	2.43339	0.256058	0.4507	0.779954	no
AGAP003860	AGAP003860-RA		proline dehydrogenase	3.26624	2.43367	-0.424501	0.41035	0.746318	no
AGAP009100	AGAP009100-RA		Protein-glutamine gamma-glutamyltransferase E	2.8974	2.4337	-0.25161	0.4925	0.812029	no
AGAP005807	AGAP005807-RC			4.11621	2.4372	-0.756092	0.3446	0.680544	no
AGAP001934	AGAP001934-RA			2.62746	2.43723	-0.108422	0.84605	0.966697	no
AGAP007529	AGAP007529-RA			3.49555	2.43859	-0.51947	0.383	0.719795	no
AGAP028513	AGAP028513-RA			2.57277	2.44337	-0.0744527	0.8109	0.959021	no
AGAP010796	AGAP010796-RA			4.2404	2.44551	-0.794069	0.58975	0.874087	no
AGAP008820	AGAP008820-RA			2.03244	2.4458	0.267093	0.64355	0.901033	no
AGAP000747	AGAP000747-RA		mitogen-activated protein kinase kinase kinase 5	2.17636	2.44746	0.169366	0.79595	0.955203	no
AGAP008984	AGAP008984-RA			2.74915	2.44808	-0.167337	0.59745	0.878855	no
AGAP005245	AGAP005245-RB			1.70816	2.4483	0.519334	0.7139	0.929565	no
AGAP000284	AGAP000284-RA	CYP315A1	cytochrome P450	2.22674	2.4484	0.136907	0.766	0.945069	no
AGAP013755	AGAP013755-RB			2.76624	2.44852	-0.176017	0.7125	0.929084	no
AGAP007981	AGAP007981-RA		short chain dehydrogenase/reductase family 16c member 5	4.40499	2.44858	-0.84719	0.0949	0.301513	no
AGAP008413	AGAP008413-RA			2.2272	2.45042	0.1378	0.6869	0.919899	no
AGAP010353	AGAP010353-RA		DNA cross-link repair 1A protein	1.97022	2.45109	0.315066	0.4032	0.739349	no
AGAP008711	AGAP008711-RA		solute carrier organic anion transporter family, member 3A	2.05743	2.45195	0.253088	0.4303	0.763691	no
AGAP005595	AGAP005595-RA		a component of the cytoplasm (encore)	1.86058	2.45442	0.399627	0.195	0.490093	no
AGAP003493	AGAP003493-RA		sugar transporter ERD6-like 6	1.43656	2.45635	0.773895	0.6561	0.906995	no
AGAP003657	AGAP003657-RA			2.19992	2.45844	0.160288	0.67695	0.915692	no
AGAP004285	AGAP004285-RA			3.12207	2.45919	-0.344322	0.34445	0.680448	no
AGAP000401	AGAP000401-RA		carbonic anhydrase 2	1.99007	2.46003	0.305851	0.63115	0.895528	no
AGAP000637	AGAP000637-RA		solute carrier family 6 (neurotransmitter transporter, amino acid/orphan)	1.82116	2.46129	0.434554	0.28975	0.617153	no
AGAP009880	AGAP009880-RA		anaphase-promoting complex subunit 8	2.41395	2.46429	0.0297717	0.94195	0.987639	no
AGAP013260	AGAP013260-RA	Cht5-4	chitinase	1.48784	2.46677	0.729409	0.11645	0.34799	no
AGAP012986	AGAP012986-RA			1.43467	2.46721	0.782163	0.11755	0.350116	no
AGAP028590	AGAP028590-RA			3.12966	2.47117	-0.340812	0.6434	0.90099	no
AGAP009428	AGAP009428-RA		ankyrin repeat domain-containing protein 29	2.16749	2.47762	0.192933	0.7407	0.937453	no
AGAP005378	AGAP005378-RA			4.27128	2.47929	-0.784744	0.45115	0.780286	no
AGAP009784	AGAP009784-RA		serine/threonine-protein kinase Chk2	1.91933	2.47983	0.36964	0.35095	0.687307	no
AGAP007174	AGAP007174-RA		E3 ubiquitin-protein ligase MARCH1/8	1.64191	2.48093	0.595502	0.1523	0.417098	no
AGAP007815	AGAP007815-RA		kinesin family member 4/7/21/27	2.0583	2.48281	0.270524	0.3708	0.708197	no
AGAP004377	AGAP004377-RA			2.24563	2.4852	0.146241	0.7244	0.932722	no
AGAP012818	AGAP012818-RA		V-type proton ATPase subunit a	3.55286	2.48597	-0.515173	0.3491	0.685619	no
AGAP010239	AGAP010239-RA		DnaJ homolog subfamily B member 5	2.2437	2.48775	0.14896	0.76065	0.943752	no
AGAP005972	AGAP005972-RB		4-nitrophenylphosphatase	1.37479	2.4893	0.856535	0.7379	0.936544	no
AGAP012767	AGAP012767-RA			2.30083	2.48974	0.113839	0.8908	0.978363	no
AGAP001955	AGAP001955-RA		N-acetylglucosaminylphosphatidylinositol deacetylase	6.05135	2.49126	-1.28038	0.6402	0.899869	no
AGAP003396	AGAP003396-RA		phosphatidylinositol glycan, class Q	2.57551	2.49131	-0.0479572	0.9092	0.981311	no
AGAP012440	AGAP012440-RA		alpha-1,3-mannosyl-glycoprotein 4-beta-N-acetylglucosaminyltransferase A	1.79804	2.49254	0.471189	0.23875	0.553745	no
AGAP012182	AGAP012182-RA			2.89435	2.49395	-0.214807	0.7362	0.936236	no
AGAP010752	AGAP010752-RA			1.93562	2.49444	0.365918	0.5886	0.873548	no
AGAP012534	AGAP012534-RA			3.01226	2.49489	-0.271872	0.6145	0.887121	no
AGAP002879	AGAP002879-RB		cathepsin F	3.25435	2.49576	-0.382887	0.73685	0.936467	no
AGAP011571	AGAP011571-RA			4.05309	2.50244	-0.695686	0.04555	0.178644	no
AGAP003439	AGAP003439-RN			3.79946	2.50296	-0.60216	0.75155	0.941239	no
AGAP010313	AGAP010313-RA		serine/threonine-protein kinase ATR	1.7495	2.50615	0.518532	0.06405	0.228574	no
AGAP002748	AGAP002748-RA		Protein kinase C	2.00796	2.50641	0.319889	0.3974	0.733682	no
AGAP007943	AGAP007943-RA			3.00683	2.51074	-0.260127	0.5646	0.859794	no
AGAP010754	AGAP010754-RA			2.12497	2.51352	0.242262	0.4666	0.792324	no
AGAP001797	AGAP001797-RE		Tropomyosin 1	11.2724	2.51449	-2.16446	0.52695	0.835754	no
AGAP004174	AGAP004174-RA			2.86549	2.51639	-0.187426	0.6486	0.903515	no
AGAP002463	AGAP002463-RA		ubiquitin associated and SH3 domain-containing protein B	1.81937	2.51793	0.468798	0.80365	0.957312	no
AGAP012007	AGAP012007-RA			2.27653	2.51921	0.146135	0.7439	0.938729	no
AGAP010516	AGAP010516-RA			2.38053	2.52307	0.0838982	0.8187	0.960719	no
AGAP009967	AGAP009967-RA		Protein of unknown function DUF938	2.70887	2.52799	-0.0996995	0.85445	0.969036	no
AGAP001561	AGAP001561-RB	GPRNNA5	putative GPCR class a orphan receptor 5	3.31731	2.52825	-0.391878	0.35175	0.688205	no
AGAP004036	AGAP004036-RA	HPX7	heme peroxidase 7	1.8263	2.52887	0.469569	0.3772	0.714163	no
AGAP011760	AGAP011760-RA			3.0603	2.53187	-0.273466	0.6346	0.897135	no
AGAP003146	AGAP003146-RA		RalA-binding protein 1	2.47638	2.5335	0.0329027	0.9179	0.982836	no
AGAP008555	AGAP008555-RA			1.16977	2.53403	1.1152	0.12785	0.370665	no
AGAP006254	AGAP006254-RB		polypeptide N-acetylglucosaminyltransferase	1.86193	2.54254	0.449472	0.86415	0.971099	no
AGAP000614	AGAP000614-RA			2.36418	2.54286	0.105113	0.7812	0.950713	no
AGAP006236	AGAP006236-RA			2.17825	2.54293	0.223324	0.6465	0.902297	no
AGAP010146	AGAP010146-RA			2.4924	2.543	0.0289919	0.94515	0.988559	no
AGAP008613	AGAP008613-RA		polypeptide N-acetylgalactosaminyltransferase	2.79167	2.54377	-0.134159	0.90035	0.980085	no
AGAP005857	AGAP005857-RA		actin-related protein 6	3.72753	2.54428	-0.550965	0.1717	0.45157	no
AGAP012112	AGAP012112-RA		glucose dehydrogenase (acceptor)	2.62422	2.54685	-0.0431729	0.91455	0.981858	no
AGAP012393	AGAP012393-RA			2.54174	2.54709	0.00303217	0.9902	0.996371	no
AGAP003960	AGAP003960-RA			2.99335	2.54711	-0.2329	0.57645	0.866605	no
AGAP001333	AGAP001333-RA	st	protein scarlet	2.86763	2.54902	-0.169916	0.7163	0.930337	no
AGAP003157	AGAP003157-RA		DNA polymerase iota	2.36043	2.54903	0.110899	0.776	0.948703	no
AGAP001107	AGAP001107-RA			1.10746	2.55026	1.20339	0.49435	0.813569	no
AGAP012119	AGAP012119-RA		ubiquitin carboxyl-terminal hydrolase 22/27/51	2.94842	2.55059	-0.209112	0.62475	0.892213	no
AGAP005574	AGAP005574-RA			2.2628	2.55132	0.173138	0.6585	0.908108	no
AGAP005477	AGAP005477-RA			2.57147	2.55134	-0.0113363	0.9769	0.994055	no
AGAP012836	AGAP012836-RA		tRNA (cytosine38-C5)-methyltransferase	3.05376	2.55218	-0.258861	0.62655	0.893283	no
AGAP028649	AGAP028649-RA			2.10654	2.55649	0.279286	0.54225	0.845853	no
AGAP001654	AGAP001654-RA		Histone deacetylase complex subunit SAP30 homolog	2.58862	2.55867	-0.0167879	0.9658	0.992258	no
AGAP004103	AGAP004103-RA		dehydrogenase/reductase SDR family member 11 precursor	4.6658	2.56149	-0.865144	0.0786	0.264388	no
AGAP006237	AGAP006237-RA		Negative elongation factor E	2.18154	2.56256	0.232243	0.6346	0.897135	no
AGAP002763	AGAP002763-RA	IR7t	ionotropic receptor IR7t	4.05579	2.56419	-0.66148	0.09985	0.312164	no
AGAP001773	AGAP001773-RA	GPRALS2	putative allatostatin receptor 2	1.65052	2.56642	0.636838	0.42745	0.761433	no
AGAP028643	AGAP028643-RA		histone acetyltransferase MYST2	1.75628	2.56715	0.547642	0.12245	0.360514	no
AGAP010482	AGAP010482-RA			2.32518	2.56911	0.143924	0.71455	0.92983	no
AGAP007326	AGAP007326-RB			2.71039	2.56932	-0.0771149	0.8764	0.974833	no
AGAP003317	AGAP003317-RA			3.15377	2.57188	-0.294256	0.54425	0.847419	no
AGAP007516	AGAP007516-RA			2.8362	2.5733	-0.140336	0.7217	0.932199	no
AGAP010348	AGAP010348-RA			3.41341	2.57537	-0.406436	0.2962	0.625049	no
AGAP005019	AGAP005019-RA			2.57385	2.57783	0.00222753	0.9849	0.995468	no
AGAP002769	AGAP002769-RA		C-4 methylsterol oxidase	7.18364	2.58006	-1.47731	0.10275	0.318706	no
AGAP011763	AGAP011763-RA			2.31255	2.5805	0.158168	0.77105	0.946965	no
AGAP001640	AGAP001640-RA			2.32221	2.58302	0.153561	0.6382	0.898857	no
AGAP028635	AGAP028635-RA			2.00094	2.58412	0.368995	0.23235	0.544908	no
AGAP009606	AGAP009606-RA			2.39421	2.58495	0.110587	0.8484	0.967353	no
AGAP005226	AGAP005226-RA		josephin	2.51146	2.58531	0.0418109	0.9256	0.984177	no
AGAP002155	AGAP002155-RA		hepatocyte nuclear factor 4	2.7148	2.58626	-0.0699815	0.9218	0.9835	no
AGAP003997	AGAP003997-RD		casein kinase 1, gamma	4.34515	2.58923	-0.746884	0.72545	0.9329	no
AGAP012898	AGAP012898-RA			2.77948	2.59028	-0.101705	0.90515	0.980635	no
AGAP001042	AGAP001042-RA		cytochrome b5 domain-containing protein 2 homolog	3.30785	2.59067	-0.352568	0.43405	0.766272	no
AGAP004576	AGAP004576-RA	TWDL12	cuticular protein TWDL family (TWDL12)	2.44344	2.591	0.0845952	0.8707	0.973317	no
AGAP001455	AGAP001455-RB			1.89421	2.60159	0.4578	0.37985	0.716373	no
AGAP001111	AGAP001111-RC			2.12545	2.60568	0.29389	0.87815	0.975238	no
AGAP012031	AGAP012031-RA			3.89772	2.60909	-0.579086	0.10115	0.315038	no
AGAP012239	AGAP012239-RA			3.09042	2.61045	-0.243501	0.75595	0.94244	no
AGAP013055	AGAP013055-RA			2.65277	2.61128	-0.022739	0.94165	0.987559	no
AGAP004910	AGAP004910-RA		arfaptin-2	2.45657	2.61331	0.0892351	0.8289	0.962957	no
AGAP001945	AGAP001945-RA		Uncharacterized protein CG12001	2.4033	2.61344	0.120934	0.72875	0.933779	no
AGAP013194	AGAP013194-RA			3.5181	2.6168	-0.426993	0.2996	0.62954	no
AGAP003434	AGAP003434-RA		Condensin complex subunit 1	2.1654	2.61755	0.273586	0.3495	0.685909	no
AGAP007814	AGAP007814-RA			1.9745	2.61914	0.407604	0.55545	0.854197	no
AGAP007731	AGAP007731-RA			1.91717	2.61925	0.450178	0.12215	0.359911	no
AGAP028415	AGAP028415-RA			2.67903	2.61945	-0.0324491	0.975	0.993712	no
AGAP009459	AGAP009459-RA	cdk1	cyclin-dependent kinase 1	2.04093	2.62033	0.360527	0.4934	0.812759	no
AGAP004307	AGAP004307-RB		aprataxin	2.94422	2.62063	-0.167973	0.7127	0.929104	no
AGAP012932	AGAP012932-RA		Autophagy-related protein 9	3.76307	2.62125	-0.521656	0.40825	0.744135	no
AGAP011770	AGAP011770-RA		low density lipoprotein receptor-related protein	1.9671	2.62233	0.414774	0.2112	0.514553	no
AGAP006453	AGAP006453-RA			2.51517	2.62512	0.0617304	0.896	0.979688	no
AGAP010060	AGAP010060-RA		DNA repair protein Rad62	2.53184	2.62556	0.0524371	0.91	0.981342	no
AGAP005819	AGAP005819-RA			1.85598	2.62557	0.50045	0.201	0.499682	no
AGAP010762	AGAP010762-RA			4.96293	2.62601	-0.918322	0.03875	0.158846	no
AGAP003431	AGAP003431-RB		RUN and FYVE domain-containing 2	2.80907	2.62606	-0.0971961	0.81035	0.958783	no
AGAP001404	AGAP001404-RA		DNA polymerase eta	2.21013	2.62762	0.249623	0.45715	0.785079	no
AGAP009670	AGAP009670-RB	SRPN4	serine protease inhibitor (serpin) 4	3.3361	2.62844	-0.343955	0.5324	0.839949	no
AGAP003792	AGAP003792-RA		phosphatidylinositol glycan, class B	3.74892	2.629	-0.511964	0.18965	0.481497	no
AGAP028059	AGAP028059-RA			4.1406	2.62926	-0.655185	0.1053	0.3243	no
AGAP000539	AGAP000539-RA			2.91768	2.63023	-0.149633	0.63945	0.899555	no
AGAP007524	AGAP007524-RA		Suppression of tumorigenicity	3.27066	2.63139	-0.313756	0.43735	0.769197	no
AGAP004665	AGAP004665-RA	CYP306A1	cytochrome P450	3.10556	2.63309	-0.238096	0.5024	0.819358	no
AGAP028695	AGAP028695-RA		carboxylesterase	3.95852	2.63309	-0.588201	0.13705	0.389044	no
AGAP011982	AGAP011982-RA			4.17029	2.63359	-0.663117	0.1318	0.378482	no
AGAP002580	AGAP002580-RA		DNA helicase	1.86233	2.63423	0.500272	0.2155	0.521014	no
AGAP004338	AGAP004338-RA			3.16297	2.63571	-0.263087	0.5402	0.844882	no
AGAP012030	AGAP012030-RC	mRpL21	39S ribosomal protein L21, mitochondrial	4.46964	2.63961	-0.759833	0.35425	0.690835	no
AGAP009773	AGAP009773-RA			1.90733	2.64122	0.469652	0.5027	0.819604	no
AGAP011489	AGAP011489-RA		PTK7 protein tyrosine kinase 7	4.52481	2.64137	-0.776574	0.0362	0.150788	no
AGAP012547	AGAP012547-RA		Flotillin 2, isoform H	1.35438	2.64792	0.967229	0.0703	0.244576	no
AGAP005245	AGAP005245-RE			2.08673	2.64797	0.34364	0.8687	0.972881	no
AGAP008528	AGAP008528-RB		pre-mRNA-splicing factor ATP-dependent RNA helicase PRP16	4.00423	2.64835	-0.596429	0.23955	0.55477	no
AGAP001544	AGAP001544-RB		tripartite motif-containing protein 37	2.63813	2.65315	0.00819153	0.99315	0.997197	no
AGAP004202	AGAP004202-RA			2.94041	2.65396	-0.147871	0.6817	0.917514	no
AGAP003252	AGAP003252-RA	CLIPB6	CLIP-domain serine protease	2.22453	2.65473	0.255064	0.6122	0.886131	no
AGAP005180	AGAP005180-RA			1.77901	2.65589	0.578116	0.2503	0.568609	no
AGAP009773	AGAP009773-RB			2.41821	2.65725	0.135989	0.8687	0.972881	no
AGAP011847	AGAP011847-RA			2.77505	2.65953	-0.0613396	0.88595	0.977532	no
AGAP007808	AGAP007808-RA			3.61858	2.65996	-0.444016	0.43975	0.771396	no
AGAP001501	AGAP001501-RA		Regucalcin protein	4.01814	2.66084	-0.594644	0.5427	0.846184	no
AGAP008412	AGAP008412-RA		ubiquitin thioesterase CYLD	4.4397	2.66596	-0.735808	0.5724	0.86452	no
AGAP003446	AGAP003446-RA			3.11564	2.66611	-0.224791	0.48355	0.805077	no
AGAP010576	AGAP010576-RA		Mitochondrial genome maintenance exonuclease 1	2.7577	2.66641	-0.0485682	0.91325	0.981733	no
AGAP013434	AGAP013434-RA			2.63635	2.66948	0.0180132	0.9507	0.98941	no
AGAP011885	AGAP011885-RA		tRNA-splicing endonuclease subunit Sen34	2.98026	2.67301	-0.156972	0.72065	0.931983	no
AGAP005160	AGAP005160-RA		Ras homolog gene family, member A	1.29864	2.67402	1.04201	0.71265	0.929104	no
AGAP006458	AGAP006458-RA			2.63174	2.67527	0.0236701	0.9482	0.989104	no
AGAP000707	AGAP000707-RA			2.1246	2.67555	0.33264	0.3413	0.676994	no
AGAP008035	AGAP008035-RA			2.08627	2.67731	0.359854	0.6923	0.921759	no
AGAP001930	AGAP001930-RB		heterogeneous nuclear ribonucleoprotein 27C	2.56133	2.67986	0.0652662	0.96485	0.992232	no
AGAP011880	AGAP011880-RA		G patch domain containing 1	2.7826	2.68068	-0.0538369	0.87	0.973311	no
AGAP000530	AGAP000530-RA		Werner Syndrome-like exonuclease	2.33141	2.68135	0.201757	0.78355	0.951448	no
AGAP005573	AGAP005573-RA			3.13553	2.68243	-0.225168	0.5453	0.847917	no
AGAP008194	AGAP008194-RA			2.62431	2.68407	0.0324846	0.92005	0.983108	no
AGAP007455	AGAP007455-RA	LRIM10	leucine-rich immune protein (Short)	5.78693	2.68557	-1.10757	0.55035	0.85097	no
AGAP007988	AGAP007988-RA		glycerate kinase	2.68926	2.68668	-0.00138864	0.99325	0.997197	no
AGAP010055	AGAP010055-RA			1.93266	2.68728	0.475561	0.1993	0.497114	no
AGAP010566	AGAP010566-RA		ORM1-like 3	4.31088	2.69034	-0.680194	0.18585	0.475428	no
AGAP008626	AGAP008626-RA		Androgen-induced 1	3.35108	2.69057	-0.316713	0.6615	0.90938	no
AGAP003872	AGAP003872-RA			2.16419	2.69332	0.315556	0.25015	0.56846	no
AGAP005680	AGAP005680-RA		PAB-dependent poly(A)-specific ribonuclease subunit 3	2.31789	2.6938	0.216833	0.5713	0.863983	no
AGAP013286	AGAP013286-RA		peptide-methionine (R)-S-oxide reductase	2.94264	2.69442	-0.127137	0.8907	0.978363	no
AGAP009261	AGAP009261-RA		Rap guanine nucleotide exchange factor (GEF) 2	2.27572	2.69485	0.243886	0.43465	0.766658	no
AGAP008627	AGAP008627-RA			2.72133	2.69485	-0.0141053	0.98355	0.995174	no
AGAP010187	AGAP010187-RA		UDP-xylose:glucoside alpha-1,3-xylosyltransferase	2.96824	2.69485	-0.139407	0.7215	0.932164	no
AGAP009457	AGAP009457-RA		guanine nucleotide-binding protein subunit alpha-12	2.6567	2.69618	0.0212835	0.95675	0.990628	no
AGAP007892	AGAP007892-RB		paired amphipathic helix protein Sin3a	1.73396	2.69634	0.636931	0.4617	0.788438	no
AGAP006680	AGAP006680-RA			2.687	2.69736	0.00555161	0.9952	0.997745	no
AGAP011721	AGAP011721-RA			2.93584	2.69838	-0.12168	0.7839	0.95156	no
AGAP000095	AGAP000095-RA		anoctamin 5	2.74289	2.70308	-0.0210952	0.97125	0.99294	no
AGAP000334	AGAP000334-RB			2.98616	2.70309	-0.143683	0.86235	0.970883	no
AGAP010543	AGAP010543-RA		Yellow-x	3.21388	2.70344	-0.249518	0.5753	0.86589	no
AGAP000188	AGAP000188-RA		Uridine phosphorylase	4.61388	2.70715	-0.769209	0.11675	0.348628	no
AGAP010703	AGAP010703-RA		sister chromatid cohesion protein DCC1	2.13091	2.70728	0.345378	0.45655	0.784569	no
AGAP006025	AGAP006025-RA		Ras-like protein family member	4.00565	2.70866	-0.564454	0.1511	0.415054	no
AGAP005699	AGAP005699-RA		heparosan-N-sulfate-glucuronate 5-epimerase	1.78393	2.70959	0.603016	0.1611	0.433414	no
AGAP005158	AGAP005158-RA		adenosine deaminase	2.96192	2.7117	-0.127332	0.77135	0.947141	no
AGAP002918	AGAP002918-RA			2	2.71211	0.439415	0.30345	0.63377	no
AGAP011556	AGAP011556-RA			2.30033	2.7125	0.237783	0.67605	0.91524	no
AGAP009996	AGAP009996-RA		peptidyl-prolyl cis-trans isomerase-like 3	5.08353	2.71291	-0.90599	0.09745	0.306902	no
AGAP006349	AGAP006349-RA		solute carrier family 19 (thiamine transporter), member 2/3	3.34603	2.71549	-0.30124	0.44835	0.778341	no
AGAP010883	AGAP010883-RA		kinesin-like protein costa	2.61862	2.71672	0.0530592	0.87405	0.974232	no
AGAP000238	AGAP000238-RA			4.92414	2.71847	-0.857078	0.04005	0.162728	no
AGAP008048	AGAP008048-RA			3.09325	2.71996	-0.185541	0.64475	0.901375	no
AGAP013439	AGAP013439-RA		serine/threonine-protein kinase SIK	4.7998	2.7219	-0.818361	0.6928	0.92183	no
AGAP007255	AGAP007255-RA		mitochondrial oxaloacetate transport protein	3.13863	2.72541	-0.203659	0.68135	0.917472	no
AGAP004782	AGAP004782-RA		tubulin-specific chaperone D	2.61896	2.72657	0.0580951	0.85535	0.96931	no
AGAP006629	AGAP006629-RA		regulator of G-protein signaling	2.6535	2.73199	0.0420579	0.9132	0.981733	no
AGAP000078	AGAP000078-RA			2.70347	2.73303	0.0156902	0.96975	0.992701	no
AGAP005923	AGAP005923-RA		phosphatidylinositol glycan, class C	3.09058	2.73385	-0.176944	0.7142	0.929655	no
AGAP008705	AGAP008705-RA			2.40313	2.73473	0.186486	0.689	0.920486	no
AGAP011315	AGAP011315-RA		fatty-acid amide hydrolase 2	3.46879	2.73592	-0.342408	0.86625	0.972175	no
AGAP003361	AGAP003361-RA			4.6204	2.73704	-0.755402	0.26285	0.58469	no
AGAP004912	AGAP004912-RA		ATP-dependent RNA helicase DDX5/DBP2	3.50134	2.73722	-0.355195	0.754	0.941985	no
AGAP010730	AGAP010730-RA		prophenoloxidase activating factor	3.73233	2.7374	-0.447272	0.28415	0.610524	no
AGAP000369	AGAP000369-RA	GPRNNA10	putative GPCR class a orphan receptor 10	2.18674	2.73772	0.324196	0.84625	0.966697	no
AGAP010863	AGAP010863-RA			4.85656	2.73905	-0.826261	0.04565	0.178862	no
AGAP006756	AGAP006756-RA			4.04828	2.7405	-0.56287	0.1008	0.314256	no
AGAP005343	AGAP005343-RA			2.40891	2.74076	0.186193	0.5576	0.855607	no
AGAP008790	AGAP008790-RB		disintegrin and metalloproteinase domain-containing protein 10	2.69285	2.74147	0.0258193	0.9377	0.986655	no
AGAP004423	AGAP004423-RA			2.43894	2.74269	0.169339	0.5823	0.869641	no
AGAP029051	AGAP029051-RE			5.04046	2.74356	-0.877506	0.22875	0.539863	no
AGAP001463	AGAP001463-RA			2.36028	2.74461	0.21764	0.5667	0.861232	no
AGAP000879	AGAP000879-RA		yellow protein	5.31601	2.74973	-0.951057	0.06085	0.220516	no
AGAP007313	AGAP007313-RA			3.53688	2.75194	-0.362025	0.68725	0.92	no
AGAP012082	AGAP012082-RA		mitochondrial peptide chain release factor	2.22624	2.7525	0.306132	0.49185	0.8116	no
AGAP011765	AGAP011765-RA		Spondin-1	4.85267	2.75578	-0.816319	0.0285	0.125962	no
AGAP001555	AGAP001555-RA			2.549	2.7561	0.112696	0.7736	0.948141	no
AGAP000747	AGAP000747-RB		mitogen-activated protein kinase kinase kinase 5	2.21018	2.75643	0.318638	0.5595	0.856708	no
AGAP008727	AGAP008727-RA		cytochrome c oxidase subunit 4, mitochondrial precursor	3.1106	2.76052	-0.172252	0.9002	0.980074	no
AGAP005119	AGAP005119-RA		RNA polymerase II subunit A C-terminal domain phosphatase	1.96909	2.76394	0.489196	0.14155	0.397501	no
AGAP004516	AGAP004516-RA			2.74545	2.76415	0.009795	0.9849	0.995468	no
AGAP006175	AGAP006175-RA		INO80 complex subunit B	2.62579	2.76727	0.0757106	0.861	0.97063	no
AGAP012359	AGAP012359-RA			2.23662	2.76738	0.307199	0.84205	0.965692	no
AGAP000211	AGAP000211-RA		triacylglycerol lipase	5.5894	2.76847	-1.0136	0.0116	0.0631474	no
AGAP002996	AGAP002996-RC		ATP-dependent Clp protease ATP-binding subunit clpX-like, mitochondrial	5.90042	2.77053	-1.09066	0.216	0.52168	no
AGAP028412	AGAP028412-RA			2.35416	2.77151	0.235455	0.75915	0.943403	no
AGAP004628	AGAP004628-RA		scaffold protein salvador	2.6099	2.77277	0.0873367	0.80475	0.957392	no
AGAP006785	AGAP006785-RA			2.97878	2.77694	-0.101223	0.8162	0.960358	no
AGAP009153	AGAP009153-RA			2.13244	2.77741	0.38124	0.86365	0.970991	no
AGAP001980	AGAP001980-RA			1.84997	2.7784	0.586755	0.28175	0.607551	no
AGAP005189	AGAP005189-RA		Biogenesis of lysosome-related organelles complex 1 subunit 6	4.19797	2.78474	-0.592152	0.22425	0.533097	no
AGAP012477	AGAP012477-RA		gamma-butyrobetaine dioxygenase	3.4823	2.78744	-0.321102	0.4925	0.812029	no
AGAP005817	AGAP005817-RA	Cdk4	cyclin-dependent kinase 4	2.54176	2.78759	0.133191	0.7677	0.945566	no
AGAP006207	AGAP006207-RA		carboxypeptidase B	2.59407	2.78825	0.104144	0.8407	0.965692	no
AGAP010457	AGAP010457-RA		thymidylate synthase	3.24828	2.78936	-0.219743	0.7763	0.948858	no
AGAP007423	AGAP007423-RA		chromosome transmission fidelity protein 4	2.10457	2.78995	0.406715	0.23845	0.553368	no
AGAP006618	AGAP006618-RA		tRNA-splicing endonuclease subunit Sen54	3.06812	2.79481	-0.134607	0.73495	0.935928	no
AGAP011944	AGAP011944-RA			2.66061	2.79521	0.0711959	0.82625	0.96242	no
AGAP002783	AGAP002783-RA		UDP glucuronosyltransferase 5 family, polypeptide A2	2.0702	2.7961	0.433649	0.2682	0.590995	no
AGAP000163	AGAP000163-RA	GSTMS2	glutathione transferase microsomal 2	3.55048	2.79615	-0.344572	0.56785	0.861809	no
AGAP002276	AGAP002276-RA			2.88692	2.79746	-0.045415	0.8972	0.979746	no
AGAP009979	AGAP009979-RA		glycoprotein-N-acetylgalactosamine 3-beta-galactosyltransferase	3.30438	2.79904	-0.239445	0.52385	0.833648	no
AGAP013481	AGAP013481-RG			2.70344	2.7991	0.0501666	0.96695	0.992305	no
AGAP012354	AGAP012354-RA		Syntrophin, alpha 1	2.9556	2.79928	-0.0783929	0.8616	0.970701	no
AGAP028433	AGAP028433-RA			2.02832	2.80084	0.465574	0.07215	0.24916	no
AGAP003791	AGAP003791-RA		RAD51-like protein 2	2.5417	2.80358	0.141479	0.766	0.945069	no
AGAP012695	AGAP012695-RA		RAB5-interacting protein	3.26962	2.80375	-0.221765	0.68155	0.917514	no
AGAP010402	AGAP010402-RA		abhydrolase domain-containing protein FAM108B1	1.78843	2.80454	0.649071	0.16625	0.442128	no
AGAP008164	AGAP008164-RA		La-related protein 7	2.80236	2.80976	0.00380765	0.9946	0.997574	no
AGAP004323	AGAP004323-RA			2.32561	2.81027	0.273095	0.4265	0.760593	no
AGAP007485	AGAP007485-RA			2.58454	2.81072	0.12103	0.76235	0.944119	no
AGAP002241	AGAP002241-RA			3.33791	2.81146	-0.247625	0.51495	0.828039	no
AGAP006328	AGAP006328-RA		heparan sulfate N-deacetylase/N-sulfotransferase NDST2	3.15124	2.8117	-0.164474	0.6258	0.892699	no
AGAP007401	AGAP007401-RB			2.71971	2.81557	0.0499762	0.9343	0.985942	no
AGAP008939	AGAP008939-RA		DNA excision repair protein ERCC-5	2.91779	2.81833	-0.050035	0.86555	0.971732	no
AGAP006063	AGAP006063-RA			4.6273	2.81833	-0.715327	0.03135	0.1356	no
AGAP002695	AGAP002695-RA			3.586	2.81873	-0.347333	0.29235	0.620503	no
AGAP012801	AGAP012801-RA	NIT8503		3.41299	2.82032	-0.27518	0.58995	0.874276	no
AGAP003874	AGAP003874-RA		uridine kinase	1.77503	2.82093	0.66833	0.4293	0.763017	no
AGAP008593	AGAP008593-RA			3.4718	2.82372	-0.298083	0.6105	0.885199	no
AGAP001446	AGAP001446-RC		AMP-activated protein kinase, gamma regulatory subunit	2.92961	2.827	-0.0514398	0.97355	0.993424	no
AGAP005480	AGAP005480-RA			2.93913	2.8275	-0.0558639	0.8879	0.977897	no
AGAP004291	AGAP004291-RA		protein phosphatase 1D (formerly 2C)	1.96613	2.83168	0.526301	0.1377	0.3901	no
AGAP000377	AGAP000377-RA		E3 ubiquitin-protein ligase	4.77482	2.83348	-0.752869	0.08265	0.273786	no
AGAP009374	AGAP009374-RA	CYP9M1	cytochrome P450	4.39829	2.83398	-0.634113	0.11945	0.353994	no
AGAP011917	AGAP011917-RA		serine-type enodpeptidase	3.22167	2.83457	-0.184678	0.73975	0.937292	no
AGAP004805	AGAP004805-RA			3.09301	2.83654	-0.12488	0.69635	0.922784	no
AGAP011659	AGAP011659-RA			2.59203	2.83703	0.130299	0.74335	0.938505	no
AGAP003297	AGAP003297-RA			3.23186	2.83828	-0.187346	0.6835	0.918541	no
AGAP003439	AGAP003439-RI			2.98086	2.83921	-0.0702396	0.8933	0.978934	no
AGAP010823	AGAP010823-RA			3.23967	2.83987	-0.190024	0.638	0.898764	no
AGAP004692	AGAP004692-RA			2.52272	2.84112	0.171478	0.71805	0.931043	no
AGAP008037	AGAP008037-RA		KDEL (Lys-Asp-Glu-Leu) containing 1, isoform CRA_a	3.0373	2.84152	-0.096129	0.78155	0.950772	no
AGAP010208	AGAP010208-RA			2.63576	2.84158	0.108474	0.81965	0.961089	no
AGAP000620	AGAP000620-RA			2.87662	2.84256	-0.0171859	0.9619	0.991779	no
AGAP003651	AGAP003651-RB		Tyrosine-protein kinase Fes/Fps	2.93685	2.8427	-0.0470107	0.896	0.979688	no
AGAP005251	AGAP005251-RA		potassium voltage-gated channel	3.3352	2.84416	-0.22977	0.46215	0.788894	no
AGAP028685	AGAP028685-RA			2.83567	2.84516	0.00482037	0.98825	0.996053	no
AGAP002497	AGAP002497-RA			2.4904	2.84742	0.193279	0.6125	0.886213	no
AGAP010787	AGAP010787-RA		timeless	1.59577	2.84999	0.836703	0.0148	0.0763741	no
AGAP012958	AGAP012958-RB			1.94501	2.85291	0.552662	0.7113	0.928422	no
AGAP028591	AGAP028591-RA			2.73645	2.85524	0.061309	0.9121	0.981708	no
AGAP003691	AGAP003691-RA			1.41604	2.85671	1.0125	0.0141	0.0735285	no
AGAP001644	AGAP001644-RB		dimethylargininase	2.17318	2.85827	0.395335	0.52775	0.836306	no
AGAP001854	AGAP001854-RA		N-glycosylase/DNA lyase	3.26501	2.86088	-0.190632	0.63675	0.898142	no
AGAP028565	AGAP028565-RA			3.3016	2.86109	-0.206599	0.5098	0.82428	no
AGAP012459	AGAP012459-RA		charged multivesicular body protein 7	3.04436	2.86347	-0.0883744	0.8099	0.958645	no
AGAP005921	AGAP005921-RA		nucleoside-triphosphatase THEP1	4.05909	2.86488	-0.502684	0.3856	0.722433	no
AGAP029121	AGAP029121-RA			4.433	2.86828	-0.628098	0.08355	0.275844	no
AGAP008847	AGAP008847-RA		gamma-tubulin complex component 4	3.34391	2.87147	-0.219751	0.55795	0.855927	no
AGAP011922	AGAP011922-RA		Lipase maturation factor	3.99915	2.8735	-0.476886	0.2054	0.506161	no
AGAP010631	AGAP010631-RA			3.00821	2.87471	-0.0654918	0.916	0.982362	no
AGAP010201	AGAP010201-RA			4.15422	2.87591	-0.530561	0.12595	0.367095	no
AGAP005622	AGAP005622-RA		F-box protein 33	4.21256	2.87687	-0.550196	0.1834	0.471337	no
AGAP013587	AGAP013587-RA	U1	U1 spliceosomal RNA	4.70584	2.87711	-0.709828	1	1	no
AGAP007138	AGAP007138-RA		Wurst	5.63777	2.87907	-0.969521	0.0125	0.0669305	no
AGAP005324	AGAP005324-RB		ubiquitin-conjugating enzyme E2 W	3.42025	2.88233	-0.246862	0.60825	0.884187	no
AGAP005604	AGAP005604-RA	Med20	Mediator of RNA polymerase II transcription subunit 20	2.98409	2.88415	-0.0491444	0.9224	0.983607	no
AGAP008736	AGAP008736-RA			3.12151	2.88634	-0.113004	0.7476	0.940136	no
AGAP004504	AGAP004504-RB			2.46949	2.88758	0.225651	0.75805	0.942928	no
AGAP009343	AGAP009343-RA			4.47376	2.89004	-0.630396	0.28285	0.609031	no
AGAP003190	AGAP003190-RA		DNA mismatch repair protein MSH6	2.54764	2.89137	0.182593	0.55185	0.85219	no
AGAP000483	AGAP000483-RC		Inositol polyphosphate-5-phosphatase F	2.02647	2.89147	0.512833	0.50335	0.819845	no
AGAP001536	AGAP001536-RA			3.85913	2.89402	-0.415198	0.2298	0.541219	no
AGAP010071	AGAP010071-RA		acyl-CoA synthetase	2.27599	2.89725	0.34819	0.3092	0.641012	no
AGAP003439	AGAP003439-RE			1.40215	2.89961	1.04821	0.6817	0.917514	no
AGAP010218	AGAP010218-RB		Lkb1 interacting protein	2.14322	2.90146	0.437004	0.31015	0.641858	no
AGAP004137	AGAP004137-RA			2.63533	2.90172	0.138925	0.76635	0.94523	no
AGAP012868	AGAP012868-RA			3.36038	2.90347	-0.210847	0.6964	0.922784	no
AGAP003067	AGAP003067-RA	CYP304C1	cytochrome P450	3.61073	2.90383	-0.314331	0.8349	0.964481	no
AGAP006193	AGAP006193-RA			2.38223	2.90592	0.286681	0.6017	0.881028	no
AGAP000315	AGAP000315-RA	CLIPC6	CLIP-domain serine protease	2.43819	2.90663	0.253535	0.5909	0.874706	no
AGAP001585	AGAP001585-RB		deoxynucleoside kinase	1.52138	2.90786	0.934576	0.4503	0.779799	no
AGAP002159	AGAP002159-RA			3.24451	2.90993	-0.157017	0.57235	0.86452	no
AGAP010676	AGAP010676-RA			3.39349	2.91033	-0.221591	0.5182	0.830192	no
AGAP006621	AGAP006621-RA			2.24228	2.91096	0.37653	0.25525	0.575008	no
AGAP005323	AGAP005323-RA		D-aspartate oxidase	2.94066	2.91449	-0.0128971	0.98365	0.995174	no
AGAP005747	AGAP005747-RA			3.08915	2.91752	-0.0824668	0.804	0.957329	no
AGAP004359	AGAP004359-RA		integrator complex subunit 12	2.85686	2.91798	0.0305416	0.941	0.987357	no
AGAP003856	AGAP003856-RA			4.10706	2.91958	-0.492344	0.26455	0.586878	no
AGAP012966	AGAP012966-RA			4.97619	2.92305	-0.767567	0.21455	0.519695	no
AGAP004446	AGAP004446-RA			4.22691	2.92328	-0.532019	0.07145	0.247323	no
AGAP006991	AGAP006991-RA			3.55191	2.92363	-0.280835	0.6528	0.905293	no
AGAP010171	AGAP010171-RB	papi	TUDOR-domain protein	2.78926	2.92587	0.0689819	0.9612	0.991563	no
AGAP004819	AGAP004819-RA		receptor expression-enhancing protein 5	2.51715	2.92733	0.217795	0.91	0.981342	no
AGAP007378	AGAP007378-RA		N-acetyltransferase 9	3.30573	2.92987	-0.174129	0.9213	0.98335	no
AGAP010887	AGAP010887-RA	CPR113	cuticular protein RR-2 family 113	3.82581	2.93184	-0.383959	0.4381	0.769776	no
AGAP012856	AGAP012856-RA		ATP-dependent RNA helicase DDX28	2.8084	2.93578	0.0639932	0.8873	0.977844	no
AGAP003509	AGAP003509-RE		Complexin, isoform V	1.91347	2.93705	0.61818	0.41355	0.748777	no
AGAP003680	AGAP003680-RA	ABCH2	ATP-binding cassette transporter (ABC transporter) family H member 2	5.3264	2.94022	-0.857234	0.01405	0.0733311	no
AGAP007411	AGAP007411-RA	CTLMA1	C-type lectin (CTL) - mannose binding	3.57659	2.94232	-0.281627	0.6585	0.908108	no
AGAP008110	AGAP008110-RA			2.85073	2.9431	0.0460074	0.90895	0.981267	no
AGAP003796	AGAP003796-RA		cyclin-dependent kinases regulatory subunit 1	4.43131	2.94376	-0.590075	0.24015	0.555563	no
AGAP003697	AGAP003697-RA		beta-1,4-N-acetylglucosaminyltransferase	2.56114	2.94698	0.20245	0.7268	0.933458	no
AGAP005635	AGAP005635-RA			3.51305	2.94715	-0.253404	0.4667	0.792427	no
AGAP001455	AGAP001455-RA			2.76371	2.94872	0.0934818	0.8113	0.959236	no
AGAP003847	AGAP003847-RA		RNA exonuclease 1	2.47431	2.95385	0.255568	0.4244	0.758865	no
AGAP001159	AGAP001159-RA		WD repeat-containing protein 24	2.58185	2.95531	0.194903	0.57055	0.863627	no
AGAP000747	AGAP000747-RC		mitogen-activated protein kinase kinase kinase 5	3.40062	2.95558	-0.202355	0.7284	0.933707	no
AGAP003740	AGAP003740-RA			3.01417	2.95584	-0.0281953	0.9344	0.985942	no
AGAP001023	AGAP001023-RC		myofilin variant B	1.61585	2.95593	0.871322	0.6853	0.919244	no
AGAP005565	AGAP005565-RA			3.4956	2.95708	-0.241367	0.52195	0.832511	no
AGAP009768	AGAP009768-RA		solute carrier family 6 (neurotransmitter transporter, GABA) member 1	3.81507	2.9584	-0.366891	0.33575	0.670878	no
AGAP004727	AGAP004727-RA	Gr25	gustatory receptor 25	3.76888	2.96423	-0.346477	0.38555	0.722429	no
AGAP007063	AGAP007063-RA		Origin recognition complex subunit 4	3.04655	2.96425	-0.0395104	0.92765	0.984622	no
AGAP004438	AGAP004438-RA		transcription factor Sp, invertebrate	2.77163	2.96522	0.0974015	0.72345	0.932568	no
AGAP002456	AGAP002456-RA			2.806	2.96589	0.0799539	0.79905	0.95632	no
AGAP006446	AGAP006446-RA			2.04754	2.96742	0.535321	0.1857	0.475245	no
AGAP007133	AGAP007133-RA			4.06575	2.96862	-0.453731	0.1343	0.383582	no
AGAP001213	AGAP001213-RA			3.71266	2.96937	-0.322296	0.25955	0.5806	no
AGAP004751	AGAP004751-RA		condensin-2 complex subunit D3	2.67741	2.97147	0.15034	0.61225	0.88614	no
AGAP011736	AGAP011736-RA		Fatty acyl-CoA reductase	4.69701	2.97282	-0.659912	0.09965	0.311814	no
AGAP003852	AGAP003852-RA		snRNA-activating protein complex subunit 3	2.6348	2.97401	0.174715	0.67635	0.915394	no
AGAP028142	AGAP028142-RA			4.06021	2.97482	-0.448752	0.26105	0.58223	no
AGAP003661	AGAP003661-RA			3.63376	2.97572	-0.288224	0.78255	0.951037	no
AGAP008554	AGAP008554-RA			1.88574	2.97634	0.658413	0.0688	0.240814	no
AGAP004241	AGAP004241-RA			3.39229	2.97637	-0.188705	0.6513	0.904667	no
AGAP027999	AGAP027999-RA			4.73514	2.97664	-0.669722	0.1185	0.352129	no
AGAP012971	AGAP012971-RA			2.05499	2.97805	0.535236	0.12665	0.368318	no
AGAP007636	AGAP007636-RA		phosphatidate phosphatase LPIN	4.10745	2.97966	-0.463095	0.10465	0.322891	no
AGAP009246	AGAP009246-RA	CYP4C27	cytochrome P450	3.91007	2.98328	-0.390295	0.2881	0.615463	no
AGAP011534	AGAP011534-RA			3.37127	2.98521	-0.175459	0.6254	0.89255	no
AGAP012187	AGAP012187-RA			1.24659	2.98965	1.26199	0.0438	0.173721	no
AGAP004958	AGAP004958-RA		ethanolaminephosphotransferase	2.73676	2.99093	0.128123	0.69885	0.923563	no
AGAP000740	AGAP000740-RA		GDP-D-glucose phosphorylase C15orf58 homolog	3.39341	2.99167	-0.181783	0.75575	0.942417	no
AGAP001398	AGAP001398-RA			4.86761	2.99235	-0.701936	0.14955	0.412222	no
AGAP006779	AGAP006779-RA			3.67705	2.99543	-0.295786	0.4572	0.785079	no
AGAP004107	AGAP004107-RA			4.17874	2.99598	-0.48004	0.45465	0.783109	no
AGAP011490	AGAP011490-RA			4.02978	3.00023	-0.425625	0.63985	0.899677	no
AGAP003498	AGAP003498-RA			2.99377	3.0006	0.00328541	0.99115	0.996613	no
AGAP007453	AGAP007453-RA	LRIM9	leucine-rich immune protein (Short)	5.95262	3.00075	-0.9882	0.70215	0.924896	no
AGAP000519	AGAP000519-RA		diacylglycerol kinase (ATP dependent)	4.04504	3.01662	-0.42322	0.19425	0.489002	no
AGAP004905	AGAP004905-RA			2.6288	3.02194	0.201068	0.4739	0.798321	no
AGAP001513	AGAP001513-RA		kelch-like protein 1/4/5	2.47363	3.02265	0.289181	0.50285	0.819694	no
AGAP004510	AGAP004510-RA		Innexin inx2	4.0633	3.02323	-0.426562	0.6176	0.888834	no
AGAP005215	AGAP005215-RA		O-sialoglycoprotein endopeptidase	2.6189	3.02356	0.207287	0.8394	0.965636	no
AGAP009891	AGAP009891-RA		juvenile hormone esterase binding protein	3.34449	3.02477	-0.144961	0.74455	0.938882	no
AGAP000393	AGAP000393-RA		Trimeric intracellular cation channel type B	1.97523	3.02914	0.616885	0.64725	0.902586	no
AGAP003623	AGAP003623-RC		long-chain acyl-CoA synthetase	1.69551	3.03042	0.837797	0.6907	0.921106	no
AGAP000782	AGAP000782-RA			2.70092	3.03046	0.166087	0.6939	0.922115	no
AGAP011704	AGAP011704-RA			2.43175	3.03081	0.317709	0.54935	0.850459	no
AGAP000179	AGAP000179-RA		Amidophosphoribosyltransferase	6.48138	3.03341	-1.09536	0.10755	0.329131	no
AGAP003986	AGAP003986-RB		c-src tyrosine kinase	3.41156	3.03666	-0.167947	0.72605	0.933151	no
AGAP028206	AGAP028206-RA			4.38037	3.03936	-0.527288	0.2247	0.533915	no
AGAP003279	AGAP003279-RA		superkiller protein 3	2.36605	3.03938	0.361296	0.2633	0.585303	no
AGAP001338	AGAP001338-RA		DEAH (Asp-Glu-Ala-His) box polypeptide 34	2.82255	3.04097	0.107534	0.7345	0.935765	no
AGAP012991	AGAP012991-RA		Fascin	3.33177	3.04138	-0.131564	0.7337	0.935586	no
AGAP005605	AGAP005605-RA			4.0742	3.04151	-0.421729	0.3331	0.668359	no
AGAP000500	AGAP000500-RD	Cpr	NADPH cytochrome P450 reductase	5.92436	3.04267	-0.96132	0.49645	0.815434	no
AGAP003439	AGAP003439-RA			3.18957	3.04315	-0.0677977	0.96245	0.991855	no
AGAP004468	AGAP004468-RA		Phosducin-like protein	3.21882	3.04594	-0.0796435	0.84415	0.966144	no
AGAP001065	AGAP001065-RA		glycine hydroxymethyltransferase	4.22005	3.04645	-0.470131	0.7822	0.950991	no
AGAP006201	AGAP006201-RA			2.78815	3.04879	0.12893	0.80015	0.956672	no
AGAP002355	AGAP002355-RB		Glutamine synthetase	1.40571	3.04914	1.1171	0.1403	0.395296	no
AGAP010585	AGAP010585-RA			3.31102	3.05408	-0.116541	0.7898	0.953244	no
AGAP028174	AGAP028174-RA			3.4172	3.05786	-0.160292	0.6634	0.910148	no
AGAP007376	AGAP007376-RA		nuclear transcription factor Y, alpha	3.64776	3.06441	-0.251399	0.6933	0.922013	no
AGAP000314	AGAP000314-RA			2.28417	3.06712	0.42522	0.29055	0.618116	no
AGAP002081	AGAP002081-RA			2.89997	3.06742	0.0809851	0.7861	0.952087	no
AGAP013073	AGAP013073-RB			2.73704	3.06765	0.164521	0.78085	0.950456	no
AGAP013302	AGAP013302-RA			3.49594	3.06889	-0.187964	0.7855	0.951837	no
AGAP001719	AGAP001719-RA			4.01675	3.07114	-0.387258	0.40065	0.737001	no
AGAP012661	AGAP012661-RA			1.49113	3.07309	1.04328	0.202	0.501281	no
AGAP009260	AGAP009260-RA		centrin-1	5.05527	3.07325	-0.718025	0.04145	0.166756	no
AGAP008651	AGAP008651-RA		cryptochrome	3.07971	3.0747	-0.0023471	0.9931	0.997197	no
AGAP004667	AGAP004667-RA			2.52483	3.07619	0.284959	0.37925	0.71589	no
AGAP005762	AGAP005762-RA			2.4898	3.0787	0.306286	0.86975	0.973246	no
AGAP002663	AGAP002663-RA			3.4174	3.07943	-0.150239	0.75995	0.943581	no
AGAP002566	AGAP002566-RB	GPRHIS	putative histamine receptor	3.08636	3.0825	-0.00180805	0.996	0.997901	no
AGAP003705	AGAP003705-RB		Set1/Ash2 histone methyltransferase complex subunit ASH2	4.52037	3.08364	-0.551808	0.2639	0.586076	no
AGAP000018	AGAP000018-RA		phosphatidylinositol-4,5-bisphosphate 3-kinase	2.9713	3.08608	0.0546803	0.8634	0.970961	no
AGAP005222	AGAP005222-RB			4.99654	3.08676	-0.694837	0.1803	0.466627	no
AGAP000473	AGAP000473-RA		proton-coupled amino acid transporter	3.0562	3.09061	0.0161528	0.9709	0.992885	no
AGAP004060	AGAP004060-RA			2.74856	3.09075	0.169285	0.6206	0.890468	no
AGAP009847	AGAP009847-RA		Outspread	3.18416	3.09123	-0.0427314	0.89575	0.979663	no
AGAP007384	AGAP007384-RA			4.50865	3.09822	-0.541258	0.1239	0.363189	no
AGAP003408	AGAP003408-RA		aldose reductase	4.25275	3.09871	-0.456728	0.32745	0.662004	no
AGAP011670	AGAP011670-RA		transcription initiation protein SPT3	2.45539	3.09937	0.336026	0.459	0.786247	no
AGAP009145	AGAP009145-RA			4.03503	3.10047	-0.380093	0.38555	0.722429	no
AGAP007594	AGAP007594-RA			4.28867	3.10113	-0.467736	0.3116	0.643601	no
AGAP011314	AGAP011314-RA		cytochrome b5 reductase 4	2.10207	3.10124	0.561034	0.213	0.517498	no
AGAP002527	AGAP002527-RA			2.76061	3.10193	0.168181	0.5613	0.85771	no
AGAP003834	AGAP003834-RA			3.83052	3.10411	-0.303362	0.4632	0.789785	no
AGAP003004	AGAP003004-RA		TNF-receptor-associated factor	4.19377	3.1048	-0.433746	0.2943	0.622781	no
AGAP010753	AGAP010753-RA			1.81122	3.10507	0.777668	0.23255	0.545123	no
AGAP000829	AGAP000829-RA		calpain-15	3.40372	3.10763	-0.131297	0.8718	0.973844	no
AGAP007537	AGAP007537-RA			2.82608	3.11331	0.139644	0.686	0.9195	no
AGAP003942	AGAP003942-RA			3.07838	3.11443	0.016794	0.96515	0.992232	no
AGAP012154	AGAP012154-RA		solute carrier family 15 member 1	3.29332	3.11768	-0.0790683	0.8403	0.965692	no
AGAP012104	AGAP012104-RA		(Dimethylallyl)adenosine tRNA methylthiotransferase MiaB	2.77354	3.12089	0.170231	0.6599	0.908587	no
AGAP001965	AGAP001965-RA		sodium-coupled monocarboxylate transporter 1	4.23224	3.12768	-0.436326	0.2404	0.555928	no
AGAP028490	AGAP028490-RA			3.55483	3.13074	-0.183278	0.69405	0.922172	no
AGAP002264	AGAP002264-RA			4.481	3.134	-0.515817	0.19125	0.484195	no
AGAP009779	AGAP009779-RA			3.05731	3.13444	0.0359436	0.92975	0.985129	no
AGAP005926	AGAP005926-RA		senataxin	2.76046	3.14035	0.186017	0.52795	0.836381	no
AGAP004977	AGAP004977-RA	PPO6	prophenoloxidase 6	4.42833	3.14249	-0.494853	0.14045	0.395516	no
AGAP007715	AGAP007715-RA			2.80335	3.14467	0.165758	0.5937	0.876627	no
AGAP000700	AGAP000700-RB		Vesicle-associated membrane protein 7	8.40244	3.14513	-1.41769	0.02305	0.107368	no
AGAP000416	AGAP000416-RA		hydroxyacylglutathione hydrolase	5.76167	3.14879	-0.871687	0.67155	0.913525	no
AGAP001871	AGAP001871-RA		Ro ribonucleoprotein autoantigen	2.96445	3.15099	0.088041	0.7973	0.955725	no
AGAP002876	AGAP002876-RA		single-strand selective monofunctional uracil DNA glycosylase	3.34645	3.1511	-0.0867773	0.8741	0.974232	no
AGAP013481	AGAP013481-RE			3.41932	3.15218	-0.117359	0.8575	0.969962	no
AGAP004239	AGAP004239-RA		polo-like kinase 1	2.50488	3.15322	0.332087	0.4358	0.767947	no
AGAP004034	AGAP004034-RA	GPRNNA4	putative GPCR class a orphan receptor 4	3.45881	3.15414	-0.133029	0.7545	0.942022	no
AGAP012383	AGAP012383-RA		organic cation transporter	6.09261	3.1551	-0.949375	0.0167	0.0839477	no
AGAP007583	AGAP007583-RA		golgi-associated plant pathogenesis-related protein 1	3.31311	3.15566	-0.0702444	0.93555	0.986284	no
AGAP013171	AGAP013171-RA			3.83466	3.15647	-0.280785	0.48295	0.804788	no
AGAP005036	AGAP005036-RA			3.15524	3.16342	0.0037343	0.9916	0.99675	no
AGAP012227	AGAP012227-RA		Haloacid dehalogenase-like hydrolase domain-containing protein 2	3.87085	3.16561	-0.290166	0.5178	0.829874	no
AGAP001725	AGAP001725-RA			1.86728	3.16866	0.762933	0.09625	0.304377	no
AGAP011177	AGAP011177-RA		E3 ubiquitin-protein ligase MYCBP2	3.18352	3.171	-0.00568354	0.9918	0.996785	no
AGAP002832	AGAP002832-RA		protein-tyrosine phosphatase	3.19075	3.17307	-0.00801818	0.9785	0.994409	no
AGAP012274	AGAP012274-RA			2.82011	3.17367	0.170402	0.5079	0.823148	no
AGAP005464	AGAP005464-RA	GPRDIH1	putative diuretic insect hormone receptor 1	3.21064	3.17398	-0.016567	0.9661	0.992305	no
AGAP010061	AGAP010061-RA		Protein RIC1-like protein	3.19236	3.17413	-0.00826182	0.97765	0.994181	no
AGAP001438	AGAP001438-RA			3.38931	3.17677	-0.0934308	0.9272	0.984622	no
AGAP000274	AGAP000274-RA			5.53643	3.1779	-0.800881	0.1168	0.348691	no
AGAP006376	AGAP006376-RA	PDP1	PAR-domain protein 1	2.97693	3.17875	0.0946332	0.8732	0.974171	no
AGAP009039	AGAP009039-RA		glucose-6-phosphate 1-epimerase	5.3895	3.18044	-0.760926	0.05925	0.216302	no
AGAP010006	AGAP010006-RA			2.85074	3.18168	0.15845	0.61045	0.885199	no
AGAP006437	AGAP006437-RA			3.09765	3.18456	0.0399201	0.91945	0.983076	no
AGAP029051	AGAP029051-RF			2.96112	3.18626	0.105721	0.8745	0.974336	no
AGAP006084	AGAP006084-RA			2.65553	3.18699	0.263193	0.5102	0.824493	no
AGAP009283	AGAP009283-RA			2.24436	3.18882	0.506716	0.21045	0.513492	no
AGAP009517	AGAP009517-RA			3.00231	3.18948	0.0872494	0.8987	0.979836	no
AGAP003356	AGAP003356-RA		KH domain-containing, RNA-binding, signal transduction-associated protein 3	2.46965	3.19132	0.369849	0.33465	0.669944	no
AGAP003109	AGAP003109-RA		transcriptional adapter 2-beta	4.6542	3.19671	-0.541946	0.4563	0.784385	no
AGAP000343	AGAP000343-RA			2.64284	3.19751	0.274863	0.4095	0.745648	no
AGAP004117	AGAP004117-RA		G protein-coupled receptor kinase	3.59996	3.19915	-0.17029	0.5806	0.868616	no
AGAP003132	AGAP003132-RA			5.30744	3.20201	-0.72904	0.08735	0.284532	no
AGAP011109	AGAP011109-RA		C2 domain-containing protein 3	2.96354	3.20293	0.112074	0.75665	0.942593	no
AGAP007173	AGAP007173-RA	FADD	IMD pathway signalling Fas-Associated Death Domain (FADD).	4.33233	3.20314	-0.435656	0.31655	0.64936	no
AGAP011486	AGAP011486-RA			7.12678	3.2032	-1.15373	0.32485	0.658733	no
AGAP009787	AGAP009787-RA		DnaJ (Hsp40) homolog, subfamily C	3.60092	3.20512	-0.167989	0.66035	0.908875	no
AGAP001286	AGAP001286-RA		integrator complex subunit 4	2.87394	3.20662	0.158022	0.64285	0.900868	no
AGAP028028	AGAP028028-RA	LRIM16A	leucine-rich immune protein (TM)	3.83186	3.2068	-0.256907	0.42855	0.762313	no
AGAP005245	AGAP005245-RL			4.09231	3.20792	-0.351278	0.8305	0.96344	no
AGAP008426	AGAP008426-RA		SWI/SNF-related matrix-associated actin-dependent regulator of chromatin subfamily A-like protein 1	2.92895	3.20803	0.131308	0.71555	0.930169	no
AGAP004844	AGAP004844-RA		suppressor of cytokine signaling, invertebrate	2.51035	3.21211	0.355636	0.33775	0.672848	no
AGAP007609	AGAP007609-RA			3.65888	3.21406	-0.187008	0.6768	0.915692	no
AGAP001779	AGAP001779-RB			3.56905	3.21497	-0.150735	0.82675	0.962589	no
AGAP003266	AGAP003266-RA		myotubularin-related protein 9	2.79265	3.21993	0.205392	0.59725	0.878667	no
AGAP011118	AGAP011118-RA		focal adhesion kinase 1	3.13566	3.22366	0.0399317	0.8978	0.979775	no
AGAP011106	AGAP011106-RA			2.21375	3.2255	0.543031	0.364	0.700907	no
AGAP006410	AGAP006410-RB			3.54022	3.22917	-0.132676	0.78395	0.951563	no
AGAP009191	AGAP009191-RA	GSTE6	glutathione S-transferase epsilon class 6	4.67016	3.22958	-0.532123	0.21475	0.519908	no
AGAP003026	AGAP003026-RA		chimerin (chimaerin) 2	2.79599	3.23013	0.208235	0.60345	0.882112	no
AGAP008250	AGAP008250-RA			3.08743	3.23055	0.0653729	0.90105	0.980257	no
AGAP011752	AGAP011752-RA		tRNA(His) guanylyltransferase	3.52762	3.23406	-0.125346	0.77385	0.948167	no
AGAP009680	AGAP009680-RA			3.21608	3.23767	0.00965276	0.98575	0.995615	no
AGAP008228	AGAP008228-RA		dual specificity phosphatase	2.5711	3.24063	0.33389	0.64995	0.904144	no
AGAP003256	AGAP003256-RA	Gr18	gustatory receptor 18	2.54414	3.24087	0.349207	0.40745	0.743372	no
AGAP008177	AGAP008177-RA			2.18885	3.24106	0.566292	0.27335	0.597222	no
AGAP010319	AGAP010319-RA		snRNA-activating protein complex subunit 1	2.99887	3.2414	0.112197	0.90365	0.980635	no
AGAP003312	AGAP003312-RA			2.75353	3.24175	0.235487	0.6225	0.89115	no
AGAP013420	AGAP013420-RA			4.90906	3.2419	-0.598609	0.14795	0.409325	no
AGAP005575	AGAP005575-RA		gamma-tubulin complex component 2	3.09186	3.24221	0.0684991	0.83995	0.965692	no
AGAP002295	AGAP002295-RA			3.13198	3.24494	0.0511188	0.8872	0.977844	no
AGAP000629	AGAP000629-RA			3.05993	3.24689	0.0855591	0.81165	0.959269	no
AGAP007039	AGAP007039-RA	LRIM4	leucine-rich immune protein (Long)	5.85322	3.25397	-0.847031	0.05045	0.192595	no
AGAP012906	AGAP012906-RA		60S ribosomal protein L6	1.74008	3.25406	0.903091	0.2988	0.628427	no
AGAP002433	AGAP002433-RA			3.24873	3.25477	0.00267709	0.9935	0.997232	no
AGAP006374	AGAP006374-RA			1.49037	3.26187	1.13002	0.04825	0.186305	no
AGAP005225	AGAP005225-RA		zinc finger protein ubi-d4	2.08529	3.26274	0.645838	0.161	0.433241	no
AGAP004029	AGAP004029-RA		DNA excision repair protein ERCC-1	4.75479	3.26323	-0.543081	0.1863	0.476054	no
AGAP003486	AGAP003486-RA			2.80033	3.26335	0.220755	0.61465	0.887168	no
AGAP008104	AGAP008104-RA			3.78152	3.2638	-0.212415	0.53635	0.842461	no
AGAP005612	AGAP005612-RA			4.13326	3.26673	-0.339434	0.48995	0.809904	no
AGAP011519	AGAP011519-RA			2.60938	3.26908	0.32518	0.3862	0.723019	no
AGAP009167	AGAP009167-RA			2.58117	3.27117	0.341782	0.24845	0.566195	no
AGAP029104	AGAP029104-RA		Nicotinamide-nucleotide adenylyltransferase	3.01416	3.27513	0.119799	0.82065	0.961531	no
AGAP005693	AGAP005693-RA	LRIM17	leucine-rich immune protein (Coil-less)	3.6377	3.27635	-0.150933	0.65765	0.907683	no
AGAP001395	AGAP001395-RA		Protease, serine	5.38171	3.27718	-0.715608	0.12035	0.356015	no
AGAP003247	AGAP003247-RA	CLIPB19	CLIP-domain serine protease	2.84397	3.28097	0.206215	0.6461	0.902009	no
AGAP008272	AGAP008272-RA		secretion-regulating guanine nucleotide exchange factor	2.88055	3.282	0.188231	0.78365	0.951448	no
AGAP004911	AGAP004911-RA			4.97818	3.28921	-0.597877	0.2598	0.580966	no
AGAP007456	AGAP007456-RA	LRIM8B	leucine-rich immune protein (Short)	4.85959	3.29122	-0.562213	0.82675	0.962589	no
AGAP000073	AGAP000073-RA		gamma-sarcoglycan	2.97086	3.29162	0.147919	0.7703	0.946718	no
AGAP005629	AGAP005629-RA			2.70979	3.29364	0.281501	0.4666	0.792324	no
AGAP028437	AGAP028437-RA			3.45945	3.29484	-0.0703377	0.80115	0.956818	no
AGAP002106	AGAP002106-RA		xeroderma pigmentosum group C-complementing protein	2.59775	3.29601	0.34346	0.26435	0.586708	no
AGAP003914	AGAP003914-RB			2.32559	3.29663	0.503394	0.28905	0.616315	no
AGAP006144	AGAP006144-RA		Envelysin	4.21946	3.29997	-0.354602	0.45805	0.785601	no
AGAP006107	AGAP006107-RB		triple functional domain (PTPRF interacting)	3.3343	3.30005	-0.0148947	0.98185	0.995103	no
AGAP010884	AGAP010884-RA			3.04999	3.30302	0.114983	0.6936	0.922099	no
AGAP004314	AGAP004314-RA		exopolyphosphatase	3.30909	3.30512	-0.00173155	0.99055	0.996441	no
AGAP001936	AGAP001936-RA		phosphatidylinositol phospholipase C, beta	3.18219	3.30828	0.056063	0.84785	0.967109	no
AGAP006098	AGAP006098-RA	NOS	nanos	3.7691	3.30899	-0.18783	0.72645	0.933367	no
AGAP006186	AGAP006186-RC	Ca-P60A	Calcium-transporting ATPase sarcoplasmic/endoplasmic reticulum type	1.70942	3.31204	0.954209	0.7379	0.936544	no
AGAP010389	AGAP010389-RA		Prestin	5.05971	3.31338	-0.610749	0.0481	0.185892	no
AGAP001603	AGAP001603-RA		mitochondrial 18 kDa protein	3.04192	3.31371	0.123463	0.7644	0.944654	no
AGAP001316	AGAP001316-RA			2.65857	3.31425	0.318034	0.8747	0.974431	no
AGAP009591	AGAP009591-RA		formyltetrahydrofolate dehydrogenase	2.21983	3.3169	0.579383	0.1185	0.352129	no
AGAP007536	AGAP007536-RA			3.3737	3.31749	-0.0242385	0.95255	0.989742	no
AGAP003590	AGAP003590-RA			3.09143	3.32042	0.103094	0.8249	0.962187	no
AGAP009245	AGAP009245-RA		defective proboscis extension response	2.28688	3.3207	0.538107	0.29295	0.621012	no
AGAP001393	AGAP001393-RA	Sgf11	SAGA-associated factor 11 homolog	4.27573	3.32137	-0.364395	0.4432	0.774388	no
AGAP002531	AGAP002531-RA		taspase, threonine aspartase 1	3.02142	3.32249	0.137041	0.7379	0.936544	no
AGAP000500	AGAP000500-RB	Cpr	NADPH cytochrome P450 reductase	7.60357	3.32558	-1.19307	0.45895	0.786247	no
AGAP012033	AGAP012033-RA			5.86966	3.33108	-0.817285	0.14995	0.41291	no
AGAP000738	AGAP000738-RA		Suppressor of defective silencing 3 homolog	3.33608	3.33127	-0.00208327	0.99135	0.996682	no
AGAP000627	AGAP000627-RC		casein kinase 1, alpha	4.08797	3.33176	-0.2951	0.85485	0.969089	no
AGAP011531	AGAP011531-RA		Selenium-binding protein 2	3.55578	3.33186	-0.0938399	0.81875	0.960721	no
AGAP002656	AGAP002656-RA		general transcription factor 3C polypeptide 1	3.02904	3.33383	0.138321	0.6868	0.919899	no
AGAP010849	AGAP010849-RA			3.0191	3.33494	0.143541	0.75195	0.941239	no
AGAP007110	AGAP007110-RA		protein vein	2.70237	3.3362	0.30398	0.47195	0.79677	no
AGAP000058	AGAP000058-RA			2.97291	3.33621	0.166337	0.5446	0.847658	no
AGAP004401	AGAP004401-RA		RNA pseudouridylate synthase domain-containing protein 1	2.38486	3.3364	0.484389	0.29565	0.624325	no
AGAP012078	AGAP012078-RA		peptide chain release factor 1	3.77197	3.3369	-0.176809	0.6684	0.912308	no
AGAP012437	AGAP012437-RA			3.49161	3.33944	-0.0642875	0.85405	0.968995	no
AGAP002984	AGAP002984-RA			2.4786	3.34013	0.43038	0.18705	0.477405	no
AGAP008405	AGAP008405-RB	mRpL24	39S ribosomal protein L24, mitochondrial	2.05555	3.3403	0.700456	0.7626	0.944231	no
AGAP007769	AGAP007769-RA		Katanin-60	2.69659	3.341	0.309144	0.40315	0.739347	no
AGAP007509	AGAP007509-RA			3.80867	3.3411	-0.188966	0.5386	0.843669	no
AGAP002609	AGAP002609-RA			5.64929	3.34554	-0.75583	0.6778	0.916021	no
AGAP010178	AGAP010178-RA			3.42962	3.34558	-0.0357927	0.92785	0.984622	no
AGAP010874	AGAP010874-RA			2.25302	3.34559	0.570399	0.60405	0.882372	no
AGAP004461	AGAP004461-RB		solute carrier family 30 (zinc transporter), member 5/7	13.3507	3.34957	-1.99486	0.2296	0.540959	no
AGAP002002	AGAP002002-RA			3.95605	3.35037	-0.239742	0.4794	0.802655	no
AGAP011454	AGAP011454-RA		rotatin	3.02163	3.35048	0.14904	0.64285	0.900868	no
AGAP011688	AGAP011688-RA		histone-lysine N-methyltransferase SETD2	2.80818	3.35104	0.254973	0.33795	0.673146	no
AGAP013065	AGAP013065-RA		Tal-like protein AA	5.22092	3.35352	-0.63863	0.5863	0.871948	no
AGAP028421	AGAP028421-RA		STIP	3.41147	3.35646	-0.0234561	0.94545	0.988559	no
AGAP001520	AGAP001520-RB		protein phosphatase 1, regulatory (inhibitor) subunit 3	4.86067	3.35933	-0.532982	0.16435	0.43862	no
AGAP004786	AGAP004786-RA		Pyruvate dehydrogenase E1 component subunit alpha	5.06241	3.3612	-0.590845	0.0957	0.30332	no
AGAP010008	AGAP010008-RA		PI-PLC X domain-containing protein 3	2.38484	3.36207	0.495457	0.2848	0.611268	no
AGAP000179	AGAP000179-RB		Amidophosphoribosyltransferase	5.9101	3.36326	-0.813323	0.3269	0.661225	no
AGAP006224	AGAP006224-RA		aldehyde oxidase	2.57028	3.36574	0.388999	0.23625	0.550314	no
AGAP000292	AGAP000292-RA			3.52927	3.36743	-0.0677252	0.838	0.96525	no
AGAP008596	AGAP008596-RD		long-chain-fatty-acid--CoA ligase ACSBG	2.44666	3.3738	0.463557	0.81095	0.959024	no
AGAP007551	AGAP007551-RA		SAC3 domain-containing protein 1	3.08705	3.37572	0.128968	0.75935	0.943403	no
AGAP007166	AGAP007166-RA		Lethal(2)denticleless	2.49082	3.37862	0.439815	0.2517	0.570159	no
AGAP006377	AGAP006377-RA			4.65402	3.38485	-0.459385	0.36695	0.703827	no
AGAP028094	AGAP028094-RA			3.61587	3.38497	-0.0951986	0.86155	0.970701	no
AGAP011391	AGAP011391-RA			2.67389	3.38657	0.340885	0.60045	0.880436	no
AGAP001713	AGAP001713-RC		stearoyl-CoA desaturase (delta-9 desaturase)	1.48111	3.38936	1.19433	0.7973	0.955725	no
AGAP001695	AGAP001695-RA			3.67114	3.39076	-0.114621	0.74225	0.938156	no
AGAP007357	AGAP007357-RA		retinaldehyde-binding protein 1-like protein 1	3.93876	3.39106	-0.216007	0.617	0.888445	no
AGAP003352	AGAP003352-RB		Stomatin (EPB72)-like 3	6.28744	3.39162	-0.890498	0.68615	0.919527	no
AGAP009149	AGAP009149-RA			3.18854	3.39203	0.0892533	0.95935	0.991213	no
AGAP001533	AGAP001533-RA		Rab3 GTPase-activating protein regulatory subunit	2.8437	3.39362	0.255058	0.4064	0.742399	no
AGAP007771	AGAP007771-RA			2.38284	3.3939	0.510264	0.0571	0.210566	no
AGAP012519	AGAP012519-RA		fused	3.19279	3.39404	0.0881844	0.7788	0.949692	no
AGAP006701	AGAP006701-RB			4.1419	3.39531	-0.286749	0.77895	0.949692	no
AGAP001076	AGAP001076-RA	CYP4G16	cytochrome P450	4.00112	3.40017	-0.2348	0.7368	0.936443	no
AGAP004061	AGAP004061-RA			2.68322	3.40276	0.342738	0.3016	0.631698	no
AGAP004292	AGAP004292-RA		Leucine-zipper-like transcriptional regulator 1	2.87694	3.40752	0.244186	0.4619	0.788623	no
AGAP010549	AGAP010549-RA		L-iduronidase	3.71026	3.41162	-0.121065	0.85045	0.96814	no
AGAP001446	AGAP001446-RD		AMP-activated protein kinase, gamma regulatory subunit	4.1393	3.41288	-0.278396	0.8449	0.966341	no
AGAP000877	AGAP000877-RA	CYP4G17	cytochrome P450	3.24543	3.4143	0.0731814	0.843	0.965922	no
AGAP001292	AGAP001292-RA			3.33246	3.41708	0.036179	0.91945	0.983076	no
AGAP010235	AGAP010235-RA		TBC1 domain family member 24	3.11886	3.41824	0.132239	0.9032	0.980635	no
AGAP004591	AGAP004591-RA		acid phosphatase	3.34994	3.41912	0.0294901	0.93945	0.986983	no
AGAP008845	AGAP008845-RA			2.75832	3.41934	0.309928	0.3506	0.686978	no
AGAP008439	AGAP008439-RA			3.63739	3.41964	-0.0890576	0.8334	0.964132	no
AGAP003589	AGAP003589-RA		prolyl-tRNA synthetase	4.44257	3.42302	-0.376124	0.31105	0.642905	no
AGAP005057	AGAP005057-RA			3.73751	3.42341	-0.126646	0.68255	0.918085	no
AGAP004499	AGAP004499-RB		Protein fem-1 homolog C	3.31001	3.42459	0.0490971	0.88735	0.977844	no
AGAP009447	AGAP009447-RB		S-adenosylmethionine synthetase	6.15232	3.42553	-0.844804	0.73835	0.936717	no
AGAP007833	AGAP007833-RA			3.14726	3.42593	0.122399	0.65095	0.90441	no
AGAP003820	AGAP003820-RA		Lin-10 homolog	2.2986	3.42775	0.576507	0.14185	0.398011	no
AGAP002503	AGAP002503-RA		4-coumarate:CoA ligase	8.04373	3.42944	-1.22989	0.59775	0.879039	no
AGAP010197	AGAP010197-RB		SPRY domain-containing SOCS box protein 1	3.15144	3.43118	0.122692	0.79695	0.955587	no
AGAP004429	AGAP004429-RA		Polypeptide N-acetylgalactosaminyltransferase	3.15741	3.43215	0.120374	0.731	0.934381	no
AGAP005040	AGAP005040-RA		RILP-like protein-like protein	3.80708	3.43318	-0.149136	0.6841	0.918778	no
AGAP006696	AGAP006696-RA			3.84912	3.43807	-0.162932	0.6532	0.905342	no
AGAP003866	AGAP003866-RA		alkylated DNA repair protein alkB homolog 6	3.5522	3.44615	-0.0437295	0.9188	0.983025	no
AGAP003137	AGAP003137-RB		bromodomain adjacent to zinc finger domain protein 1A	2.64773	3.44839	0.38117	0.26935	0.592448	no
AGAP007549	AGAP007549-RA			2.86436	3.44918	0.268039	0.60855	0.88424	no
AGAP001405	AGAP001405-RA		Retinol dehydrogenase 13 (all-trans and 9-cis)	4.10078	3.44931	-0.249591	0.5775	0.866985	no
AGAP005274	AGAP005274-RA			3.80685	3.4503	-0.141873	0.6885	0.920347	no
AGAP006254	AGAP006254-RC		polypeptide N-acetylglucosaminyltransferase	5.16354	3.45516	-0.579609	0.79615	0.955253	no
AGAP004318	AGAP004318-RA	CLIPC3	CLIP-domain serine protease	5.20364	3.45855	-0.589355	0.1105	0.33527	no
AGAP009088	AGAP009088-RA		LIM/homeobox protein Lhx3	5.09897	3.4589	-0.559892	0.1304	0.375587	no
AGAP001859	AGAP001859-RB		DnaJ homolog subfamily B member 14	2.92436	3.46278	0.243809	0.87385	0.974232	no
AGAP003172	AGAP003172-RA			4.69538	3.46306	-0.439193	0.27045	0.59383	no
AGAP007955	AGAP007955-RA			2.43679	3.46575	0.508185	0.19515	0.490246	no
AGAP008362	AGAP008362-RA		kelch-like protein 2/3	2.66065	3.46762	0.38217	0.2194	0.526459	no
AGAP012286	AGAP012286-RA			2.03184	3.46852	0.771535	0.2123	0.516358	no
AGAP005643	AGAP005643-RA		E3 ubiquitin-protein ligase RFWD3	2.99488	3.46898	0.212014	0.5359	0.84224	no
AGAP008852	AGAP008852-RA			3.84387	3.46931	-0.14791	0.81	0.958676	no
AGAP009930	AGAP009930-RA			3.19692	3.47287	0.119446	0.7566	0.942593	no
AGAP007514	AGAP007514-RA			3.6065	3.4761	-0.0531316	0.8777	0.975237	no
AGAP008210	AGAP008210-RA	CYP6N1	cytochrome P450	4.33648	3.47693	-0.31871	0.6342	0.896976	no
AGAP001473	AGAP001473-RA		propionyl-CoA synthetase	2.50825	3.47723	0.471257	0.2161	0.521733	no
AGAP028991	AGAP028991-RA	LSU_rRNA_eukarya	Eukaryotic large subunit ribosomal RNA	3.44355	3.47952	0.014991	1	1	no
AGAP001073	AGAP001073-RA			2.99708	3.48287	0.216717	0.63795	0.898735	no
AGAP007637	AGAP007637-RA			3.39512	3.4839	0.0372427	0.91245	0.98171	no
AGAP005064	AGAP005064-RA			4.16608	3.48458	-0.257704	0.43015	0.763584	no
AGAP004265	AGAP004265-RA			3.51558	3.48781	-0.0114428	0.9672	0.992305	no
AGAP005379	AGAP005379-RA			3.45616	3.49083	0.0144005	0.98165	0.995064	no
AGAP007724	AGAP007724-RB		glycogenin-1	5.55066	3.49131	-0.668891	0.3807	0.717304	no
AGAP011963	AGAP011963-RA			2.83723	3.49413	0.300453	0.3589	0.695434	no
AGAP004833	AGAP004833-RA		serine/threonine-protein kinase PRP4	3.3906	3.49465	0.0436076	0.8768	0.974954	no
AGAP009695	AGAP009695-RA		palmitoyl-protein thioesterase	3.22564	3.49609	0.116159	0.94335	0.988072	no
AGAP000181	AGAP000181-RA		riboflavin transporter 2	5.83262	3.50361	-0.735301	0.0605	0.219538	no
AGAP007562	AGAP007562-RA			3.3127	3.50893	0.0830221	0.7478	0.940137	no
AGAP001885	AGAP001885-RA		WD repeat-containing protein 79	3.07604	3.50947	0.19018	0.64905	0.903787	no
AGAP000063	AGAP000063-RA		paired box protein	2.81854	3.51198	0.317338	0.431	0.763903	no
AGAP008431	AGAP008431-RA			3.37557	3.51347	0.0577658	0.8999	0.979995	no
AGAP005449	AGAP005449-RA		E3 ubiquitin-protein ligase CBL	3.37939	3.51411	0.0563969	0.9011	0.980261	no
AGAP011675	AGAP011675-RA			2.71104	3.5151	0.374719	0.31135	0.643283	no
AGAP028197	AGAP028197-RA			3.68605	3.51665	-0.0678709	0.86065	0.970489	no
AGAP012368	AGAP012368-RA		eukaryotic translation initiation factor 2-alpha kinase 4	2.82456	3.51692	0.316288	0.28015	0.605831	no
AGAP011139	AGAP011139-RA			2.72885	3.51831	0.366586	0.2174	0.52349	no
AGAP010934	AGAP010934-RA			2.76943	3.51995	0.34597	0.22785	0.538496	no
AGAP001107	AGAP001107-RB			7.90112	3.52238	-1.16551	0.0565	0.209017	no
AGAP004345	AGAP004345-RA			3.41738	3.52588	0.0450939	0.8633	0.970921	no
AGAP012394	AGAP012394-RA		peptide-methionine (S)-S-oxide reductase	3.22536	3.52647	0.128765	0.76565	0.944946	no
AGAP000055	AGAP000055-RA			3.23153	3.52797	0.126621	0.71555	0.930169	no
AGAP006663	AGAP006663-RA		tRNASer (uridine44-2'-O)-methyltransferase	2.9731	3.5281	0.246923	0.5061	0.821885	no
AGAP007864	AGAP007864-RC		F-actin capping protein subunit beta	9.08902	3.52871	-1.36498	0.40125	0.737453	no
AGAP004756	AGAP004756-RA			4.01065	3.53275	-0.183043	0.6285	0.894079	no
AGAP010248	AGAP010248-RA		U11/U12 small nuclear ribonucleoprotein 20 kDa protein	6.86382	3.53675	-0.956585	0.03895	0.159406	no
AGAP001023	AGAP001023-RF		myofilin variant B	9.60587	3.53683	-1.44146	0.4919	0.811616	no
AGAP008941	AGAP008941-RA		ubiquitin-conjugating enzyme E2 D/E	3.17922	3.53685	0.153794	0.7063	0.926582	no
AGAP009549	AGAP009549-RA			5.3119	3.5388	-0.585967	0.25115	0.569575	no
AGAP012102	AGAP012102-RA			3.2477	3.53998	0.124322	0.8367	0.965067	no
AGAP001047	AGAP001047-RA		inositol polyphosphate 1-phosphatase	4.90792	3.5447	-0.469448	0.2947	0.623256	no
AGAP005474	AGAP005474-RA			4.24502	3.54517	-0.259916	0.5064	0.822085	no
AGAP011419	AGAP011419-RA			3.30094	3.54653	0.103532	0.85245	0.968678	no
AGAP011141	AGAP011141-RA		tubulin-specific chaperone cofactor E-like protein	5.82667	3.54675	-0.716174	0.04115	0.165858	no
AGAP011774	AGAP011774-RA			2.78542	3.54724	0.348802	0.35485	0.691536	no
AGAP013759	AGAP013759-RA			4.81737	3.54914	-0.440777	0.1784	0.463418	no
AGAP009210	AGAP009210-RF		CAP-Gly domain-containing linker protein 1	2.50961	3.54928	0.50006	0.83105	0.963582	no
AGAP009133	AGAP009133-RA			3.49279	3.55156	0.0240747	0.9695	0.992647	no
AGAP001535	AGAP001535-RA		histone-lysine N-methyltransferase ASH1L	3.50429	3.554	0.0203226	0.93865	0.986812	no
AGAP011111	AGAP011111-RA			3.0224	3.56004	0.236201	0.63915	0.899419	no
AGAP013082	AGAP013082-RA			4.03641	3.5604	-0.181032	0.64185	0.900393	no
AGAP003858	AGAP003858-RA	APG6	autophagy related gene	3.52169	3.56233	0.0165534	0.96255	0.991855	no
AGAP001027	AGAP001027-RA		sugar transporter ERD6-like 7	5.71968	3.56303	-0.682831	0.7784	0.949602	no
AGAP010312	AGAP010312-RD		keren	6.84821	3.56545	-0.941642	0.27815	0.603408	no
AGAP005765	AGAP005765-RA			3.25977	3.56579	0.129452	0.6399	0.899677	no
AGAP029196	AGAP029196-RA			4.20236	3.56618	-0.23682	0.47025	0.795145	no
AGAP010215	AGAP010215-RA			5.73722	3.56775	-0.685338	0.11085	0.336062	no
AGAP004273	AGAP004273-RB		Synapse-associated protein	3.25934	3.56914	0.130997	0.84915	0.967678	no
AGAP009844	AGAP009844-RA	CLIPB15	CLIP-domain serine protease	4.65498	3.57097	-0.382458	0.3784	0.714978	no
AGAP008317	AGAP008317-RB		tyrosine-protein kinase Tec	3.17655	3.57155	0.169092	0.77835	0.949576	no
AGAP009618	AGAP009618-RA			4.1701	3.57274	-0.223051	0.53805	0.843367	no
AGAP008805	AGAP008805-RA		ubiquitin carboxyl-terminal hydrolase 3	4.53032	3.57462	-0.341822	0.23535	0.549192	no
AGAP012128	AGAP012128-RA			7.00935	3.57527	-0.97123	0.04765	0.184578	no
AGAP006880	AGAP006880-RA		Protein LMBR1L	2.41954	3.57704	0.564038	0.2483	0.566067	no
AGAP009585	AGAP009585-RA			4.58535	3.57819	-0.357801	0.3306	0.665654	no
AGAP012493	AGAP012493-RA			4.01949	3.58292	-0.165876	0.5706	0.863638	no
AGAP002403	AGAP002403-RA		nucleoside diphosphate-linked moiety X motif 18	2.77345	3.58453	0.370104	0.35565	0.692157	no
AGAP002161	AGAP002161-RA		RAC serine/threonine-protein kinase	11.4307	3.58537	-1.67271	0.05075	0.193288	no
AGAP004195	AGAP004195-RA		D-2-hydroxyglutarate dehydrogenase, mitochondrial	5.47659	3.58556	-0.611081	0.7272	0.933536	no
AGAP009956	AGAP009956-RA			3.53594	3.58847	0.021275	0.9538	0.990053	no
AGAP009466	AGAP009466-RH	ABCG8	ATP-binding cassette transporter (ABC transporter) family G member 8	3.66672	3.58895	-0.0309277	0.96495	0.992232	no
AGAP013293	AGAP013293-RA			3.54159	3.59236	0.0205333	0.95495	0.99044	no
AGAP006683	AGAP006683-RA			4.45436	3.59296	-0.310045	0.85095	0.968198	no
AGAP003454	AGAP003454-RA		aspartyl/glutamyl-tRNA(Asn/Gln) amidotransferase, B subunit	5.08787	3.59298	-0.501883	0.19775	0.494494	no
AGAP003591	AGAP003591-RA		LRR-repeat protein 1	3.29201	3.59596	0.12741	0.7364	0.936313	no
AGAP002436	AGAP002436-RA		Kip1 ubiquitination-promoting complex protein 2	3.85099	3.59663	-0.0985828	0.74955	0.940688	no
AGAP004738	AGAP004738-RA		IK cytokine	3.26599	3.59968	0.14035	0.93345	0.985808	no
AGAP002523	AGAP002523-RA	Med12	mediator of RNA polymerase II transcription subunit 12	2.92646	3.60235	0.29978	0.267	0.589707	no
AGAP002425	AGAP002425-RA		cysteine sulfinic acid decarboxylase	4.16049	3.6025	-0.207753	0.57795	0.867089	no
AGAP011780	AGAP011780-RA	CLIPA4	CLIP-domain serine protease	3.98413	3.60307	-0.145038	0.72075	0.932033	no
AGAP007970	AGAP007970-RA	APG18A	autophagy related gene	3.99083	3.60739	-0.145734	0.6733	0.914299	no
AGAP006408	AGAP006408-RA			2.93642	3.60873	0.297436	0.4329	0.76545	no
AGAP012207	AGAP012207-RA			3.20327	3.60926	0.172157	0.72535	0.932847	no
AGAP009984	AGAP009984-RA		cell cycle control protein 50A	4.30842	3.61289	-0.254005	0.5376	0.843159	no
[truncated: 6,841 more rows]

## Sheet: (B) Ac Δc43 vs Ac 507 @ 24 hpbf
Dataset S2. RNAseq transcription profiling of A. coluzzii midgut responses to P. berghei Δc43 and c507 infections Transcription profiles are assessed at (A) 1 hpbf and (B) 24 hpbf. FPKM is transcript abundance quantified as fragments per kilobase per million reads in each of the A. coluzzii genes infected with Δc43 (Ac Δc43) and c507 (Ac c507) parasite lines. The log2‐transformed ratio of FPKM va…
Gene ID	Transcript ID	Gene name	Gene description	FPKM Ac Δc43	FPKM Ac c507	log2 (Ac Δc43/Ac c507)	P value	q value	significance
AGAP011787	AGAP011787-RA	CLIPA5	CLIP-domain serine protease	3.116	1.04249	-1.57966	0.0077	0.046084	yes
AGAP012831	AGAP012831-RA			7.57612	1.08143	-2.80852	0.0059	0.0374649	yes
AGAP012388	AGAP012388-RA			3.29082	1.14378	-1.52464	0.00185	0.0147021	yes
AGAP010812	AGAP010812-RA	TEP4	thioester-containing protein 4	3.72802	1.22165	-1.60958	5e-05	0.000667204	yes
AGAP006421	AGAP006421-RA	A5R1	antigen 5 related protein 1	5.02944	1.6907	-1.57278	0.00845	0.0494694	yes
AGAP003453	AGAP003453-RA			4.09114	1.73774	-1.23529	0.0018	0.0143767	yes
AGAP008283	AGAP008283-RA	D7r3	D7 short form salivary protein	8.98779	1.84931	-2.28098	0.0014	0.0117377	yes
AGAP003247	AGAP003247-RA	CLIPB19	CLIP-domain serine protease	4.92014	1.9429	-1.34049	0.0073	0.0441805	yes
AGAP001127	AGAP001127-RA		P37NB protein	4.49983	1.97992	-1.18443	0.0034	0.0241329	yes
AGAP011790	AGAP011790-RB	CLIPA2	CLIP-domain serine protease	4.7896	2.03145	-1.2374	0.0039	0.0269532	yes
AGAP011750	AGAP011750-RA		alpha-N-acetylglucosaminidase	5.81748	2.39285	-1.28166	0.0007	0.00658371	yes
AGAP008127	AGAP008127-RA		receptor-type tyrosine-protein phosphatase N	5.49704	2.42374	-1.18142	0.00025	0.00274713	yes
AGAP010815	AGAP010815-RA	TEP1	thioester-containing protein 1	4.59753	2.47677	-0.892402	0.00765	0.0458347	yes
AGAP007123	AGAP007123-RA		sarcosine dehydrogenase	6.79946	2.48439	-1.45253	5e-05	0.000667204	yes
AGAP002557	AGAP002557-RA		glucose dehydrogenase (acceptor)	6.82028	2.70203	-1.33579	0.0005	0.00495829	yes
AGAP008962	AGAP008962-RA		alpha-glucosidase	8.52007	2.71047	-1.65232	5e-05	0.000667204	yes
AGAP001511	AGAP001511-RA			9.84729	3.11924	-1.65853	0.00045	0.00453697	yes
AGAP002341	AGAP002341-RA			8.0163	3.49769	-1.19653	0.00105	0.0092126	yes
AGAP001376	AGAP001376-RA	SRPN17	serine protease inhibitor (serpin) 17	7.61366	3.51237	-1.11615	0.003	0.0217384	yes
AGAP010731	AGAP010731-RA	CLIPA8	CLIP-domain serine protease	7.30652	3.51612	-1.0552	0.0052	0.0339042	yes
AGAP010861	AGAP010861-RA		solute carrier family 6 (neurotransmitter transporter, serotonin)	7.6924	3.60728	-1.09252	0.0058	0.036966	yes
AGAP028204	AGAP028204-RA		Alpha-mannosidase	8.7735	3.63615	-1.27074	5e-05	0.000667204	yes
AGAP009974	AGAP009974-RA	AAPP	anopheline antiplatelet protein	10.7952	3.71785	-1.53784	0.0042	0.0286559	yes
AGAP009213	AGAP009213-RA	SRPN16	serine protease inhibitor (serpin) 16	8.76402	3.8197	-1.19813	0.0023	0.0175308	yes
AGAP010398	AGAP010398-RA		Flavin-containing monooxygenase FMO GS-OX-like 1	8.95822	4.07066	-1.13795	0.00045	0.00453697	yes
AGAP012982	AGAP012982-RA	GPROP3	long wavelength sensitive opsin	1.14875	4.12492	1.8443	0.00055	0.00537641	yes
AGAP003689	AGAP003689-RA	CLIPC7	CLIP-domain serine protease	9.46464	4.15282	-1.18846	0.0009	0.00812435	yes
AGAP010781	AGAP010781-RA			11.0355	4.33368	-1.34848	0.00025	0.00274713	yes
AGAP028725	AGAP028725-RA	SPCLIP1	CLIP-domain serine protease	9.45546	4.51245	-1.06724	0.00345	0.0244304	yes
AGAP003878	AGAP003878-RA			9.06725	4.5551	-0.993181	0.00165	0.013411	yes
AGAP003636	AGAP003636-RA		inositol oxygenase	13.6048	4.60928	-1.5615	5e-05	0.000667204	yes
AGAP004700	AGAP004700-RA			18.806	4.68637	-2.00465	0.0013	0.0110326	yes
AGAP010134	AGAP010134-RA		arrestin-1	1.44378	4.83386	1.74332	5e-05	0.000667204	yes
AGAP008218	AGAP008218-RA	CYP6Z2	cytochrome P450	2.12971	5.03882	1.24243	0.0024	0.0181327	yes
AGAP000806	AGAP000806-RA		Angiopoietin-like 1	11.7203	5.23179	-1.16363	0.0017	0.0137195	yes
AGAP013260	AGAP013260-RA	Cht5-4	chitinase	12.2505	5.30336	-1.20786	0.0007	0.00658371	yes
AGAP012218	AGAP012218-RA		sugar transporter ERD6-like 6	10.363	5.38197	-0.945231	0.0062	0.0389642	yes
AGAP008254	AGAP008254-RA			13.3648	5.5205	-1.27557	0.0001	0.00124166	yes
AGAP007711	AGAP007711-RA			11.1924	5.56679	-1.00761	0.00375	0.0260777	yes
AGAP009033	AGAP009033-RA	HPX2	heme peroxidase 2	13.6106	5.58111	-1.28611	0.00015	0.00177039	yes
AGAP007033	AGAP007033-RA	APL1C	Anopheles Plasmodium-responsive Leucine-Rich Repeat 1C	11.1925	6.0458	-0.88853	0.0051	0.0333964	yes
AGAP003738	AGAP003738-RA			13.7251	6.35971	-1.10979	0.00025	0.00274713	yes
AGAP009159	AGAP009159-RA		AMP dependent ligase	12.7041	6.38612	-0.992283	0.005	0.0329416	yes
AGAP011765	AGAP011765-RA		Spondin-1	12.9839	6.61939	-0.971957	0.0007	0.00658371	yes
AGAP005848	AGAP005848-RA		ficolin A	13.2186	6.88192	-0.941688	0.0049	0.0324314	yes
AGAP003095	AGAP003095-RA		yellow protein	13.0651	7.0109	-0.898041	0.0072	0.0437463	yes
AGAP001116	AGAP001116-RA		D-amino-acid oxidase	13.3992	7.07318	-0.92172	0.00545	0.0352148	yes
AGAP008440	AGAP008440-RA		urate oxidase	13.4206	7.18008	-0.902377	0.00515	0.033669	yes
AGAP011780	AGAP011780-RA	CLIPA4	CLIP-domain serine protease	22.6259	7.55799	-1.5819	5e-05	0.000667204	yes
AGAP010326	AGAP010326-RA		aquaporin	20.5764	7.83325	-1.39331	5e-05	0.000667204	yes
AGAP007990	AGAP007990-RA		glucosyl/glucuronosyl transferases	20.062	7.91143	-1.34245	0.0002	0.00226829	yes
AGAP002849	AGAP002849-RA		Niemann-Pick Type C-2	56.0836	8.09372	-2.7927	5e-05	0.000667204	yes
AGAP006209	AGAP006209-RA		carboxypeptidase B	16.8335	8.15381	-1.04579	0.0007	0.00658371	yes
AGAP001508	AGAP001508-RA			61.3234	8.2398	-2.89576	5e-05	0.000667204	yes
AGAP008363	AGAP008363-RA		cytochrome b5 outer mitochondrial membrane isoform	16.5549	8.39662	-0.979381	0.0035	0.0247033	yes
AGAP009864	AGAP009864-RA			15.2445	8.49073	-0.844324	0.0017	0.0137195	yes
AGAP009145	AGAP009145-RA			16.9152	8.83671	-0.936734	0.0072	0.0437463	yes
AGAP005612	AGAP005612-RA			23.4769	8.85383	-1.40687	0.0003	0.00321124	yes
AGAP012757	AGAP012757-RA		aminopeptidase N1	16.8978	9.70513	-0.800013	0.0054	0.0349515	yes
AGAP004534	AGAP004534-RA		cathepsin B precursor	25.8837	10.1586	-1.34934	5e-05	0.000667204	yes
AGAP008225	AGAP008225-RA		trehalose 6-phosphate phosphatase	17.991	10.2423	-0.812726	0.00525	0.034138	yes
AGAP006670	AGAP006670-RA		gamma-glutamyl hydrolase	21.8055	10.3697	-1.07231	0.00025	0.00274713	yes
AGAP008141	AGAP008141-RA		argininosuccinate lyase	32.5803	10.9673	-1.57079	5e-05	0.000667204	yes
AGAP009312	AGAP009312-RA			27.8788	11.0472	-1.33548	0.0021	0.0162901	yes
AGAP007340	AGAP007340-RB	SLC2A1	facilitated glucose transporter (solute carrier family 2)	20.1575	11.6768	-0.787676	0.00845	0.0494694	yes
AGAP011604	AGAP011604-RA			24.6066	12.5965	-0.966019	0.0033	0.0235338	yes
AGAP011791	AGAP011791-RA	CLIPA1	CLIP-domain serine protease	29.1341	12.8252	-1.18373	0.0002	0.00226829	yes
AGAP000476	AGAP000476-RA		Xaa-Pro aminopeptidase	29.778	13.1191	-1.18258	0.00025	0.00274713	yes
AGAP010548	AGAP010548-RA			24.7363	13.6733	-0.855262	0.00195	0.0153394	yes
AGAP002518	AGAP002518-RA		delta-1-pyrroline-5-carboxylate synthetase	26.0304	13.9623	-0.898659	0.0012	0.0103202	yes
AGAP009859	AGAP009859-RA			29.4576	14.5959	-1.01308	0.0025	0.0187568	yes
AGAP009922	AGAP009922-RA		salivary purine nucleosidase	28.4099	14.708	-0.949791	0.00275	0.0202872	yes
AGAP028513	AGAP028513-RA			6.42643	14.7754	1.2011	5e-05	0.000667204	yes
AGAP006348	AGAP006348-RA	LRIM1	leucine-rich immune protein (Long)	33.6824	15.2155	-1.14646	0.00015	0.00177039	yes
AGAP010968	AGAP010968-RA	CLIPA9	CLIP-domain serine protease	30.3756	15.9977	-0.925048	0.0015	0.012409	yes
AGAP004645	AGAP004645-RA		juvenile hormone diol kinase	29.0874	16.5913	-0.809964	0.00795	0.0471827	yes
AGAP012984	AGAP012984-RA		Protease m1 zinc metalloprotease	32.932	17.5273	-0.909888	0.0015	0.012409	yes
AGAP006278	AGAP006278-RA			36.768	17.8438	-1.04303	0.00035	0.00366142	yes
AGAP005058	AGAP005058-RA		rhomboid-related protein 1/2/3	9.74774	18.467	0.921812	0.0013	0.0110326	yes
AGAP011792	AGAP011792-RA	CLIPA7	CLIP-domain serine protease	38.6518	19.949	-0.954224	0.0011	0.00958306	yes
AGAP008061	AGAP008061-RA	IDGF4	imaginal disc growth factor 4	38.5205	20.2131	-0.930338	0.0004	0.00410552	yes
AGAP011788	AGAP011788-RA	CLIPA14	CLIP-domain serine protease	43.6093	21.378	-1.02851	0.0003	0.00321124	yes
AGAP002198	AGAP002198-RA		glycine N-methyltransferase	50.7779	24.0875	-1.07592	5e-05	0.000667204	yes
AGAP008372	AGAP008372-RA			44.603	24.4738	-0.865905	0.0018	0.0143767	yes
AGAP000313	AGAP000313-RA		alanine-glyoxylate aminotransferase 2-like	42.5525	25.1064	-0.761186	0.00435	0.0294497	yes
AGAP008842	AGAP008842-RA		Aquaporin AQPAn.G	55.4744	25.2483	-1.13564	0.00055	0.00537641	yes
AGAP000311	AGAP000311-RA		UNC93-like protein MFSD11	47.8892	25.4169	-0.91391	0.0024	0.0181327	yes
AGAP012352	AGAP012352-RA		Niemann-Pick C2 protein	60.9128	27.4545	-1.1497	5e-05	0.000667204	yes
AGAP008582	AGAP008582-RA		Alpha-mannosidase	69.3973	27.7583	-1.32196	5e-05	0.000667204	yes
AGAP003250	AGAP003250-RA	CLIPB4	CLIP-domain serine protease	52.1072	29.6463	-0.81363	0.0015	0.012409	yes
AGAP006275	AGAP006275-RA			51.4924	30.2673	-0.766597	0.0058	0.036966	yes
AGAP009110	AGAP009110-RA			63.4014	31.3407	-1.01648	0.0005	0.00495829	yes
AGAP002055	AGAP002055-RA		Beta-galactosidase	66.5608	34.8273	-0.934456	0.00115	0.00995403	yes
AGAP001826	AGAP001826-RA	Lp	lipophorin	84.1706	36.5091	-1.20506	0.0001	0.00124166	yes
AGAP000023	AGAP000023-RA			106.396	41.8155	-1.34733	5e-05	0.000667204	yes
AGAP008290	AGAP008290-RA	TRYP6	trypsin 6	93.1069	45.1047	-1.04561	0.0016	0.0130768	yes
AGAP011435	AGAP011435-RA		carboxypeptidase A	83.5407	48.7256	-0.777799	0.00355	0.0249978	yes
AGAP000377	AGAP000377-RA		E3 ubiquitin-protein ligase	30.7606	50.1182	0.704252	0.00575	0.0367054	yes
AGAP013005	AGAP013005-RA			134.62	52.29	-1.36429	5e-05	0.000667204	yes
AGAP012302	AGAP012302-RA		sodium-independent sulfate anion transporter	122.328	54.5955	-1.1639	0.00025	0.00274713	yes
AGAP007793	AGAP007793-RA		Regucalcin protein	34.668	57.3251	0.725565	0.0068	0.0419148	yes
AGAP011369	AGAP011369-RA		gelsolin	126.522	62.7969	-1.01062	0.00095	0.00849695	yes
AGAP007552	AGAP007552-RA			110.254	64.4811	-0.773882	0.0039	0.0269532	yes
AGAP005645	AGAP005645-RA		dehydrogenase/reductase SDR family member 11 precursor	39.7115	68.4504	0.785501	0.0044	0.0297249	yes
AGAP008548	AGAP008548-RA			34.874	69.7962	1.001	0.00015	0.00177039	yes
AGAP005889	AGAP005889-RA			136.28	75.6882	-0.848437	0.00535	0.0346762	yes
AGAP008113	AGAP008113-RA			131.253	78.7813	-0.736431	0.00655	0.0406728	yes
AGAP001881	AGAP001881-RA		protease m1 zinc metalloprotease	151.441	79.6756	-0.926543	0.00115	0.00995403	yes
AGAP029132	AGAP029132-RA			52.7751	93.9261	0.83167	0.0029	0.0211636	yes
AGAP008584	AGAP008584-RA		lysosomal alpha-mannosidase	191.518	98.5085	-0.959163	0.00075	0.00697037	yes
AGAP004531	AGAP004531-RA		cathepsin B precursor	253.404	102.506	-1.30573	5e-05	0.000667204	yes
AGAP008291	AGAP008291-RA	TRYP5	trypsin 5	266.849	115.859	-1.20366	0.0001	0.00124166	yes
AGAP005989	AGAP005989-RA		pyrimidine nucleoside transport protein	74.7803	120.588	0.68936	0.0074	0.0446603	yes
AGAP010052	AGAP010052-RA		carbonic anhydrase	408.086	126.424	-1.6906	5e-05	0.000667204	yes
AGAP013066	AGAP013066-RA			97.7921	181.11	0.889075	0.0013	0.0110326	yes
AGAP012842	AGAP012842-RA			440.583	198.16	-1.15275	0.00035	0.00366142	yes
AGAP004203	AGAP004203-RA	Vg	vitellogenin	621.562	201.13	-1.62777	5e-05	0.000667204	yes
AGAP006707	AGAP006707-RA		serine-type enodpeptidase	505.114	228.685	-1.14325	0.00045	0.00453697	yes
AGAP009212	AGAP009212-RA	SRPN6	serine protease inhibitor (serpin) 6	181.468	304.412	0.746309	0.00535	0.0346762	yes
AGAP008293	AGAP008293-RA	TRYP7	trypsin 7	2444.05	1171.23	-1.06125	0.0002	0.00226829	yes
AGAP002851	AGAP002851-RA		Niemann-Pick C2 protein	5006.13	2553.02	-0.971489	0.0025	0.0187568	yes
AGAP006709	AGAP006709-RA	CHYM1	Chymotrypsin-1	8149	3677.54	-1.14788	0.00145	0.0120814	yes
AGAP001256	AGAP001256-RB		3'-phosphoadenosine 5'-phosphosulfate synthase	1.43028	1.00086	-0.515063	0.80915	0.958499	no
AGAP012609	AGAP012609-RA			1.32904	1.00141	-0.408356	0.50185	0.819058	no
AGAP012409	AGAP012409-RA	GNBPA2	3-glucan binding protein	1.09692	1.00169	-0.131012	0.80955	0.958607	no
AGAP002043	AGAP002043-RA			1.61139	1.00325	-0.683631	0.22685	0.537079	no
AGAP002908	AGAP002908-RC		splicing factor U2AF 65 kDa subunit	1.55183	1.00398	-0.628244	0.8017	0.956899	no
AGAP002689	AGAP002689-RA			1.11171	1.0052	-0.145295	0.94235	0.987676	no
AGAP005008	AGAP005008-RA			1.17714	1.00533	-0.227618	0.84655	0.966697	no
AGAP002728	AGAP002728-RB		Isocitrate dehydrogenase subunit, mitochondrial	1.23553	1.00592	-0.296612	0.88255	0.97669	no
AGAP007083	AGAP007083-RA			1.25744	1.00659	-0.321013	0.4494	0.77891	no
AGAP011815	AGAP011815-RA			1.02131	1.00782	-0.0191792	0.97045	0.992879	no
AGAP004107	AGAP004107-RB			1.5092	1.00914	-0.580655	0.3392	0.674513	no
AGAP003047	AGAP003047-RD		ATP-dependent RNA helicase	1.88907	1.01097	-0.90193	0.72585	0.933132	no
AGAP013459	AGAP013459-RA			1.01034	1.01279	0.00350415	0.97425	0.993585	no
AGAP001541	AGAP001541-RA			1.00649	1.01539	0.0127042	0.98255	0.995174	no
AGAP028998	AGAP028998-RA	LSU_rRNA_eukarya	Eukaryotic large subunit ribosomal RNA	1.3844	1.01783	-0.443772	0.52765	0.836257	no
AGAP008489	AGAP008489-RA		Fuzzy	1.72744	1.01949	-0.760785	0.18265	0.47035	no
AGAP004787	AGAP004787-RA		Fatty acyl-CoA reductase	1.19095	1.02138	-0.221587	0.65875	0.908108	no
AGAP005571	AGAP005571-RA			1.48933	1.02251	-0.542554	0.28965	0.617049	no
AGAP000715	AGAP000715-RA		carbonic anhydrase-related protein 10	1.7055	1.02276	-0.737721	0.1991	0.496738	no
AGAP004032	AGAP004032-RA		Alpha-mannosidase	1.07062	1.02468	-0.0632724	0.87455	0.974336	no
AGAP007460	AGAP007460-RA		acyl-CoA-binding protein 2	1.37169	1.02478	-0.420639	0.8062	0.957758	no
AGAP003546	AGAP003546-RC		Polychaetoid, isoform F	1.20397	1.02551	-0.23146	0.57055	0.863627	no
AGAP005471	AGAP005471-RA			1.10908	1.03245	-0.103286	0.8419	0.965692	no
AGAP012925	AGAP012925-RA			1.19417	1.03846	-0.201568	0.77875	0.949692	no
AGAP000182	AGAP000182-RA			2.49731	1.03885	-1.26539	0.0146	0.0755746	no
AGAP000756	AGAP000756-RA		carboxypeptidase M	1.20689	1.04074	-0.213687	0.84965	0.967901	no
AGAP009401	AGAP009401-RA			1.0764	1.04326	-0.0451034	0.9508	0.98941	no
AGAP003805	AGAP003805-RA		EF-hand domain (C-terminal) containing 1	1.87518	1.04489	-0.843675	0.3663	0.703206	no
AGAP003993	AGAP003993-RA			1.02003	1.04781	0.0387635	0.93615	0.986331	no
AGAP005046	AGAP005046-RA	RpL22	60S ribosomal protein L22	1.52516	1.04859	-0.540508	0.7082	0.927362	no
AGAP010385	AGAP010385-RA			1.26603	1.05363	-0.264942	0.6667	0.911767	no
AGAP000824	AGAP000824-RB		bone morphogenetic protein 5	1.70533	1.05369	-0.694598	0.6354	0.897635	no
AGAP005986	AGAP005986-RA		fatty acyl-CoA reductase 2	1.28547	1.05456	-0.285654	0.59375	0.876658	no
AGAP007966	AGAP007966-RC		F-type H+-transporting ATPase subunit gamma	1.57421	1.05545	-0.576767	0.73895	0.93677	no
AGAP010032	AGAP010032-RA			2.03119	1.05684	-0.942574	0.0805	0.268773	no
AGAP028636	AGAP028636-RA			1.40378	1.05805	-0.407904	0.2288	0.539938	no
AGAP000885	AGAP000885-RA		aminopeptidase N	1.40807	1.05808	-0.412266	0.34635	0.68238	no
AGAP006042	AGAP006042-RA			1.25865	1.06118	-0.24621	0.9056	0.980635	no
AGAP009295	AGAP009295-RA		Kip1 ubiquitination-promoting complex protein 1	1.15191	1.06152	-0.117893	0.7675	0.945509	no
AGAP007343	AGAP007343-RA	LYSC2	C-type lysozyme	2.21435	1.0628	-1.05901	0.1216	0.358781	no
AGAP006499	AGAP006499-RA			1.35349	1.06378	-0.347481	0.6218	0.891029	no
AGAP003390	AGAP003390-RA	CPR124	cuticular protein RR-2 family 124	1.61641	1.06456	-0.602534	0.30315	0.633384	no
AGAP002896	AGAP002896-RC		RNA-binding protein Nova	2.03792	1.06689	-0.933689	0.46165	0.788438	no
AGAP006186	AGAP006186-RA	Ca-P60A	Calcium-transporting ATPase sarcoplasmic/endoplasmic reticulum type	1.29418	1.0682	-0.276856	0.89425	0.979086	no
AGAP010381	AGAP010381-RA			1.00674	1.06917	0.0868045	0.84895	0.967651	no
AGAP009789	AGAP009789-RA			1.2827	1.06933	-0.262477	0.6351	0.897463	no
AGAP006259	AGAP006259-RA			1.59064	1.06939	-0.57282	0.67455	0.914864	no
AGAP009471	AGAP009471-RA	ABCG19	ATP-binding cassette transporter (ABC transporter) family G member 19	1.07677	1.07163	-0.00689911	0.98255	0.995174	no
AGAP002139	AGAP002139-RA			1.09724	1.07524	-0.0292178	0.9505	0.98941	no
AGAP012016	AGAP012016-RA			1.15475	1.07897	-0.0979314	0.82185	0.961566	no
AGAP003651	AGAP003651-RB		Tyrosine-protein kinase Fes/Fps	1.29297	1.07955	-0.260261	0.57655	0.866669	no
AGAP008889	AGAP008889-RA	ABCG15	ATP-binding cassette transporter (ABC transporter) family G member 15	1.53002	1.08057	-0.501762	0.284	0.610266	no
AGAP002429	AGAP002429-RA	CYP314A1	cytochrome P450	2.6271	1.08215	-1.27957	0.0116	0.0631474	no
AGAP005985	AGAP005985-RA		fatty acyl-CoA reductase 2	1.00044	1.08249	0.113713	0.8342	0.964374	no
AGAP006637	AGAP006637-RB		Oatp58Dc	2.55976	1.0832	-1.24071	0.01155	0.0629604	no
AGAP028591	AGAP028591-RA			1.25081	1.08466	-0.205622	0.7564	0.942593	no
AGAP006452	AGAP006452-RB			1.09431	1.08579	-0.0112677	0.98565	0.995615	no
AGAP003361	AGAP003361-RA			1.47787	1.08895	-0.440586	0.6207	0.890468	no
AGAP029101	AGAP029101-RA			1.44615	1.08936	-0.408735	0.82105	0.961566	no
AGAP011656	AGAP011656-RA			1.48441	1.09196	-0.442964	0.49685	0.815682	no
AGAP002505	AGAP002505-RA		voltage-dependent calcium channel alpha 1, invertebrate	1.01086	1.09393	0.11394	0.73005	0.934246	no
AGAP004731	AGAP004731-RA		secretory phospholipase A2	2.21047	1.09415	-1.01454	0.07215	0.24916	no
AGAP005837	AGAP005837-RA	COEJHE5E	carboxylesterase	1.93582	1.09584	-0.820913	0.0793	0.265972	no
AGAP005449	AGAP005449-RA		E3 ubiquitin-protein ligase CBL	1.06608	1.09905	0.0439494	0.9508	0.98941	no
AGAP002494	AGAP002494-RA		defective proboscis extension response	1.05482	1.09953	0.0598843	0.93485	0.985942	no
AGAP007368	AGAP007368-RA			1.13856	1.09986	-0.0498842	0.96315	0.991865	no
AGAP005984	AGAP005984-RB		fatty acyl-CoA reductase 2	1.54644	1.10001	-0.491431	0.49345	0.812797	no
AGAP000323	AGAP000323-RA			1.06492	1.10019	0.0470044	0.88445	0.977333	no
AGAP010439	AGAP010439-RA			1.0807	1.10033	0.0259728	0.981	0.994973	no
AGAP009173	AGAP009173-RB	fbp	fructose-1,6-biphosphatase	1.92858	1.10103	-0.808683	0.7105	0.928165	no
AGAP005407	AGAP005407-RA			1.25065	1.10238	-0.182049	0.7075	0.926908	no
AGAP001036	AGAP001036-RB		G protein beta subunit-like	1.48514	1.10402	-0.427833	0.7654	0.944869	no
AGAP004080	AGAP004080-RA			1.14841	1.10428	-0.0565298	0.89525	0.979453	no
AGAP001355	AGAP001355-RA			2.02849	1.10764	-0.87292	0.18405	0.472304	no
AGAP011184	AGAP011184-RA			3.1799	1.10984	-1.51864	0.02975	0.130247	no
AGAP005536	AGAP005536-RA		Phosphodiesterase	1.23164	1.10988	-0.150177	0.70045	0.924169	no
AGAP004917	AGAP004917-RA		fibrinogen-related protein 1	1.02145	1.11012	0.120097	0.83215	0.963969	no
AGAP028059	AGAP028059-RA			1.07828	1.11264	0.0452581	0.9335	0.985826	no
AGAP006181	AGAP006181-RA		troponin C	1.24236	1.11308	-0.15853	0.78635	0.952126	no
AGAP012073	AGAP012073-RA			1.01985	1.11439	0.127893	0.8522	0.968631	no
AGAP006595	AGAP006595-RA		solute carrier family 17 member 5	2.36958	1.11705	-1.08494	0.05445	0.203289	no
AGAP001501	AGAP001501-RB		Regucalcin protein	1.60608	1.11741	-0.523387	0.77755	0.949313	no
AGAP007696	AGAP007696-RA		DNA-binding protein inhibitor ID	1.13723	1.11837	-0.0241249	0.96635	0.992305	no
AGAP007249	AGAP007249-RB	Flightin		1.03474	1.12183	0.116586	0.87235	0.974042	no
AGAP010637	AGAP010637-RA			1.21935	1.12222	-0.119751	0.8442	0.966144	no
AGAP010335	AGAP010335-RA		NEL-LIKE PROTEIN 1	1.20469	1.12272	-0.101657	0.82765	0.962846	no
AGAP009399	AGAP009399-RA		nuclear hormone receptor FTZ-F1 beta	1.5481	1.12364	-0.462317	0.6731	0.914239	no
AGAP006634	AGAP006634-RA		Semaphorin-2A	1.29902	1.12527	-0.207159	0.6438	0.901111	no
AGAP011507	AGAP011507-RA	COE13O	carboxylesterase	1.93075	1.12703	-0.776638	0.0938	0.298836	no
AGAP008193	AGAP008193-RA		nidogen (entactin)	2.22916	1.1284	-0.982215	0.0116	0.0631474	no
AGAP009115	AGAP009115-RA		phosphatidylinositol phospholipase C, beta	1.04751	1.1293	0.108466	0.7792	0.949692	no
AGAP000594	AGAP000594-RA			1.15487	1.1303	-0.0310224	0.97675	0.994054	no
AGAP003162	AGAP003162-RA			1.46216	1.13142	-0.369969	0.3327	0.667889	no
AGAP013432	AGAP013432-RA			1.23401	1.13537	-0.120185	0.88355	0.977098	no
AGAP000772	AGAP000772-RA			1.30924	1.13616	-0.204561	0.7218	0.932199	no
AGAP011592	AGAP011592-RA			1.24382	1.13617	-0.130603	0.8091	0.958499	no
AGAP008117	AGAP008117-RA			1.06929	1.13661	0.088085	0.79595	0.955203	no
AGAP008965	AGAP008965-RA		maltase	1.48803	1.13759	-0.387421	0.3992	0.735611	no
AGAP028675	AGAP028675-RA			1.13314	1.14094	0.00988728	0.98405	0.995175	no
AGAP009860	AGAP009860-RA			1.11409	1.14238	0.0361759	0.94295	0.98791	no
AGAP001987	AGAP001987-RA			1.27007	1.14314	-0.151901	0.91775	0.982825	no
AGAP013509	AGAP013509-RA		carboxylesterase clade H, member 1	1.21884	1.14382	-0.0916453	0.86005	0.970459	no
AGAP009428	AGAP009428-RA		ankyrin repeat domain-containing protein 29	1.42105	1.14554	-0.310923	0.6167	0.888259	no
AGAP006055	AGAP006055-RA		NF-kappa-B inhibitor-like protein 2	1.14909	1.14796	-0.00141853	0.99255	0.997075	no
AGAP002259	AGAP002259-RA		structure-specific endonuclease subunit SLX1	1.15802	1.15284	-0.006463	0.98285	0.995174	no
AGAP013536	AGAP013536-RA			1.30606	1.15684	-0.175038	0.71655	0.930347	no
AGAP007417	AGAP007417-RA		E3 ubiquitin-protein ligase SHPRH	1.06635	1.1584	0.119461	0.7559	0.94244	no
AGAP011106	AGAP011106-RA			1.85473	1.15968	-0.677473	0.34205	0.677658	no
AGAP012208	AGAP012208-RA		glycosyltransferase 25 family member	1.05691	1.16032	0.134671	0.76145	0.943872	no
AGAP000253	AGAP000253-RA		solute carrier family 25	1.22005	1.16059	-0.0720876	0.96785	0.992305	no
AGAP001726	AGAP001726-RA			1.18676	1.16816	-0.0227873	0.95095	0.98941	no
AGAP003140	AGAP003140-RA		neurofibromin 1	1.06484	1.16839	0.133889	0.72245	0.932199	no
AGAP005024	AGAP005024-RA		Histone H3	2.18826	1.1708	-0.90229	0.2799	0.605659	no
AGAP007973	AGAP007973-RA	ODR1	odd-skipped related	1.01607	1.1711	0.204865	0.65745	0.907656	no
AGAP005434	AGAP005434-RA		vitellogenic carboxypeptidase-like protein	2.35023	1.17303	-1.00257	0.0977	0.307432	no
AGAP011747	AGAP011747-RA			1.55612	1.17464	-0.405736	0.51215	0.825868	no
AGAP011062	AGAP011062-RA		hemoglobin (Heterodimeric)	1.74991	1.17474	-0.57494	0.26465	0.586878	no
AGAP013528	AGAP013528-RA			1.46431	1.17826	-0.313565	0.6258	0.892699	no
AGAP008279	AGAP008279-RA	D7L2	D7 long form salivary protein	1.62581	1.17905	-0.463527	0.51725	0.829353	no
AGAP010399	AGAP010399-RA		Flavin-containing monooxygenase FMO GS-OX-like 1	1.53458	1.17917	-0.380072	0.46355	0.789921	no
AGAP000734	AGAP000734-RA			1.40686	1.18189	-0.251382	0.6419	0.900393	no
AGAP000575	AGAP000575-RB		kinesin family member 4/7/21/27	1.77958	1.18211	-0.59017	0.20845	0.510469	no
AGAP002161	AGAP002161-RB		RAC serine/threonine-protein kinase	1.20854	1.18332	-0.0304235	0.98095	0.994956	no
AGAP008013	AGAP008013-RA			1.03545	1.18389	0.193273	0.91605	0.982373	no
AGAP007504	AGAP007504-RA	ABCA3	ATP-binding cassette transporter (ABC transporter) family A member 3	1.22355	1.18719	-0.0435127	0.90615	0.980635	no
AGAP028022	AGAP028022-RA			1.42572	1.1876	-0.263637	0.7262	0.933244	no
AGAP002262	AGAP002262-RA		adenylate cyclase 8	1.11629	1.1882	0.0900733	0.80735	0.958056	no
AGAP006744	AGAP006744-RA		Ninjurin	1.26551	1.18898	-0.0899941	0.93075	0.985352	no
AGAP005479	AGAP005479-RA		transcription factor grauzone	1.21803	1.18992	-0.0336823	0.9485	0.989125	no
AGAP010009	AGAP010009-RA			1.17575	1.19135	0.0190098	0.96715	0.992305	no
AGAP004317	AGAP004317-RA	CLIPC2	CLIP-domain serine protease	1.93766	1.19195	-0.700989	0.1312	0.37737	no
AGAP004662	AGAP004662-RA		homeobox protein abdominal-A homolog	1.38592	1.19266	-0.216663	0.82215	0.961566	no
AGAP012200	AGAP012200-RA			1.2719	1.1935	-0.0917773	0.8865	0.977716	no
AGAP012787	AGAP012787-RA			1.48167	1.19623	-0.308727	0.5707	0.863692	no
AGAP006598	AGAP006598-RA			1.49853	1.19737	-0.323675	0.4276	0.761565	no
AGAP010655	AGAP010655-RA			1.21545	1.19771	-0.0212146	0.94115	0.987395	no
AGAP012783	AGAP012783-RA			1.15307	1.19841	0.0556411	0.9478	0.988993	no
AGAP013032	AGAP013032-RA			1.12506	1.20206	0.0955051	0.8374	0.965093	no
AGAP000596	AGAP000596-RC		lysophosphatidylcholine acyltransferase / lyso-PAF acetyltransferase	2.62473	1.20223	-1.12645	0.33305	0.668314	no
AGAP011748	AGAP011748-RA			1.09054	1.20452	0.143412	0.85695	0.96974	no
AGAP012187	AGAP012187-RA			1.1878	1.206	0.0219369	0.96795	0.992305	no
AGAP011280	AGAP011280-RA			1.30675	1.20853	-0.112731	0.85515	0.969211	no
AGAP012567	AGAP012567-RA			1.2062	1.20892	0.00324959	0.96435	0.992085	no
AGAP000246	AGAP000246-RA			1.93918	1.20997	-0.680477	0.17685	0.460898	no
AGAP006167	AGAP006167-RA	Or6	odorant receptor 6	1.24449	1.21012	-0.0404083	0.94605	0.988705	no
AGAP011514	AGAP011514-RA		cytoplasmic actin	1.54098	1.21116	-0.347468	0.55315	0.852788	no
AGAP001235	AGAP001235-RB		phosphatidylserine decarboxylase	1.0041	1.2132	0.272921	0.7709	0.9469	no
AGAP008017	AGAP008017-RC			1.46995	1.21654	-0.272988	0.6745	0.914858	no
AGAP011623	AGAP011623-RA			1.23739	1.21688	-0.0241104	0.95435	0.990368	no
AGAP027982	AGAP027982-RA		Tetraspanin	1.30261	1.21727	-0.097752	0.8733	0.974171	no
AGAP002017	AGAP002017-RA		Hexosyltransferase	1.30523	1.21978	-0.0976852	0.93895	0.986904	no
AGAP007633	AGAP007633-RB		solute carrier family 36 (proton-coupled amino acid transporter)	1.37579	1.22105	-0.172141	0.92955	0.985066	no
AGAP001781	AGAP001781-RA			1.31081	1.22176	-0.101501	0.8219	0.961566	no
AGAP000401	AGAP000401-RA		carbonic anhydrase 2	1.625	1.22243	-0.410691	0.5575	0.855607	no
AGAP007943	AGAP007943-RA			1.16583	1.22311	0.0691974	0.9001	0.980071	no
AGAP005251	AGAP005251-RA		potassium voltage-gated channel	1.10693	1.22628	0.147721	0.70805	0.927266	no
AGAP003546	AGAP003546-RB		Polychaetoid, isoform F	1.164	1.22873	0.0780801	0.892	0.978521	no
AGAP001644	AGAP001644-RA		dimethylargininase	1.64816	1.2293	-0.423014	0.65345	0.905474	no
AGAP008348	AGAP008348-RA			1.30597	1.23055	-0.0858099	0.9499	0.989321	no
AGAP003438	AGAP003438-RA			1.09338	1.23276	0.173104	0.74835	0.940367	no
AGAP002457	AGAP002457-RA	Cht4	chitinase	1.12535	1.23407	0.133047	0.7825	0.951037	no
AGAP000943	AGAP000943-RG		chloride intracellular channel	1.10979	1.23701	0.156574	0.93485	0.985942	no
AGAP028004	AGAP028004-RA			1.20258	1.23729	0.0410501	0.91525	0.982081	no
AGAP003246	AGAP003246-RA	CLIPB2	CLIP-domain serine protease	2.10242	1.23729	-0.76487	0.1848	0.473705	no
AGAP003038	AGAP003038-RA			1.09717	1.23735	0.173458	0.68755	0.920084	no
AGAP008340	AGAP008340-RA			1.02767	1.24186	0.273132	0.6769	0.915692	no
AGAP001979	AGAP001979-RA	SCRASP3	Class A Scavenger Receptor (SRCR domain) with Serine Protease domain.	1.06103	1.24545	0.231199	0.4821	0.804382	no
AGAP008415	AGAP008415-RA		jumonji domain-containing protein 4	1.81406	1.24565	-0.542332	0.2886	0.616008	no
AGAP000275	AGAP000275-RA		epidermal retinal dehydrogenase	1.54361	1.24717	-0.307645	0.88865	0.978189	no
AGAP008371	AGAP008371-RA			1.60899	1.24762	-0.366968	0.44865	0.778594	no
AGAP028745	AGAP028745-RA		checkpoint serine/threonine-protein kinase	1.07679	1.25022	0.215435	0.6279	0.893773	no
AGAP007699	AGAP007699-RA		GTP-binding nuclear protein Ran	1.89645	1.25276	-0.598185	0.7012	0.924346	no
AGAP027997	AGAP027997-RA	LRIM5	leucine-rich immune protein (Short)	2.20486	1.25285	-0.815478	0.2102	0.513173	no
AGAP002582	AGAP002582-RA			1.8957	1.25368	-0.596566	0.31655	0.64936	no
AGAP013720	AGAP013720-RA			1.01441	1.25441	0.306375	0.5716	0.864198	no
AGAP005938	AGAP005938-RA			1.17422	1.25575	0.0968455	0.83895	0.965514	no
AGAP000088	AGAP000088-RA	CYP4H19	cytochrome P450	1.10397	1.25655	0.186765	0.9021	0.980516	no
AGAP008165	AGAP008165-RB		cellular retinaldehyde binding protein	2.29688	1.25665	-0.870091	0.57565	0.86605	no
AGAP009246	AGAP009246-RA	CYP4C27	cytochrome P450	2.78813	1.26035	-1.14547	0.01155	0.0629604	no
AGAP003286	AGAP003286-RA			1.35351	1.2619	-0.101112	0.85045	0.96814	no
AGAP002996	AGAP002996-RD		ATP-dependent Clp protease ATP-binding subunit clpX-like, mitochondrial	1.70908	1.26207	-0.437433	0.8333	0.964132	no
AGAP003509	AGAP003509-RF		Complexin, isoform V	1.28493	1.26426	-0.0233945	0.9813	0.995027	no
AGAP001231	AGAP001231-RB			1.7724	1.26443	-0.487221	0.3394	0.67471	no
AGAP000942	AGAP000942-RB		Uncharacterized Nudix hydrolase NudL	1.24261	1.26776	0.028907	0.97955	0.994722	no
AGAP011992	AGAP011992-RA		lysosomal acid lipase	1.45962	1.26793	-0.203121	0.9138	0.981781	no
AGAP013442	AGAP013442-RD	CLIPB9	CLIP-domain serine protease	3.21476	1.26808	-1.34207	0.2024	0.501696	no
AGAP007669	AGAP007669-RA			1.21606	1.26876	0.0612134	0.9391	0.986907	no
AGAP008758	AGAP008758-RA			1.34252	1.27134	-0.0785936	0.95845	0.99117	no
AGAP008305	AGAP008305-RB		phosphoglucomutase	2.42218	1.27266	-0.92846	0.757	0.942652	no
AGAP009799	AGAP009799-RA	ABCC13	ATP-binding cassette transporter (ABC transporter) family C member 13	1.03636	1.27415	0.298012	0.39255	0.728716	no
AGAP000294	AGAP000294-RA			1.5143	1.2771	-0.245784	0.6315	0.895667	no
AGAP008050	AGAP008050-RB		phosphorylated adapter RNA export protein	1.37392	1.27792	-0.104502	0.93305	0.985767	no
AGAP009245	AGAP009245-RA		defective proboscis extension response	1.04112	1.27811	0.295867	0.6415	0.900229	no
AGAP003352	AGAP003352-RC		Stomatin (EPB72)-like 3	1.91018	1.27986	-0.577727	0.72125	0.93214	no
AGAP002397	AGAP002397-RA		60 kDa lysophospholipase	1.53525	1.28014	-0.262167	0.57995	0.868063	no
AGAP000210	AGAP000210-RA		triacylglycerol lipase	1.45406	1.28496	-0.178369	0.6951	0.922593	no
AGAP011112	AGAP011112-RA			1.25007	1.28546	0.0402717	0.92285	0.983632	no
AGAP008972	AGAP008972-RA			1.21133	1.28602	0.0863208	0.9209	0.983251	no
AGAP000778	AGAP000778-RA			1.09247	1.28679	0.23618	0.6347	0.897192	no
AGAP008430	AGAP008430-RA			1.16579	1.28871	0.144611	0.7728	0.947842	no
AGAP007355	AGAP007355-RA		cellular retinaldehyde binding protein	1.2405	1.28912	0.0554665	0.92165	0.98346	no
AGAP001065	AGAP001065-RB		glycine hydroxymethyltransferase	1.25391	1.28926	0.0401013	0.9114	0.981543	no
AGAP003288	AGAP003288-RA			1.9421	1.29165	-0.588398	0.2884	0.615777	no
AGAP011917	AGAP011917-RA		serine-type enodpeptidase	2.21428	1.29312	-0.775976	0.2333	0.546224	no
AGAP011307	AGAP011307-RA			3.64094	1.29487	-1.4915	0.02195	0.103424	no
AGAP001214	AGAP001214-RA			1.40793	1.30011	-0.114935	0.778	0.94936	no
AGAP007483	AGAP007483-RA		Sugar transporter ERD6-like 4	1.75624	1.30045	-0.433474	0.3997	0.735993	no
AGAP010500	AGAP010500-RA			1.34291	1.30265	-0.043917	0.9147	0.981858	no
AGAP010306	AGAP010306-RA			1.15567	1.30437	0.17462	0.74995	0.940799	no
AGAP028625	AGAP028625-RA			1.31174	1.30491	-0.00753906	0.98655	0.995735	no
AGAP008680	AGAP008680-RF		ubiquitin-conjugating enzyme E2 R	1.52524	1.30655	-0.223282	0.9036	0.980635	no
AGAP007138	AGAP007138-RA		Wurst	1.33715	1.30734	-0.0325261	0.94935	0.98926	no
AGAP028094	AGAP028094-RA			1.26232	1.30768	0.0509298	0.9503	0.98941	no
AGAP000063	AGAP000063-RA		paired box protein	1.26146	1.30974	0.0541903	0.9133	0.981733	no
AGAP004068	AGAP004068-RA			1.06666	1.31359	0.300417	0.55975	0.856708	no
AGAP011937	AGAP011937-RA			1.25337	1.31518	0.0694437	0.8806	0.976052	no
AGAP005720	AGAP005720-RA			1.51673	1.31641	-0.204354	0.72915	0.933895	no
AGAP001098	AGAP001098-RA		DAMOX	1.14328	1.31867	0.205903	0.9182	0.982836	no
AGAP007025	AGAP007025-RA			1.29784	1.32058	0.0250609	0.9693	0.992647	no
AGAP010194	AGAP010194-RA			1.45664	1.32074	-0.1413	0.8259	0.962346	no
AGAP010347	AGAP010347-RB	CuSOD3	copper-zinc superoxide dismutase 3	1.7361	1.32154	-0.393629	0.7928	0.954249	no
AGAP004692	AGAP004692-RD			1.53751	1.32432	-0.215338	0.8228	0.961754	no
AGAP006702	AGAP006702-RA			2.27311	1.32592	-0.777668	0.632	0.895892	no
AGAP012295	AGAP012295-RA	CYP9L1	cytochrome P450	1.82704	1.32747	-0.460828	0.7915	0.953711	no
AGAP005363	AGAP005363-RA			1.81487	1.32794	-0.450676	0.3807	0.717304	no
AGAP004083	AGAP004083-RA			1.22938	1.33216	0.115835	0.79305	0.954322	no
AGAP009266	AGAP009266-RA		low molecular weight phosphotyrosine protein phosphatase	1.08383	1.33782	0.303736	0.6921	0.921711	no
AGAP002763	AGAP002763-RA	IR7t	ionotropic receptor IR7t	1.66925	1.34138	-0.315476	0.4971	0.815849	no
AGAP000699	AGAP000699-RA			1.587	1.34213	-0.241779	0.9114	0.981543	no
AGAP009091	AGAP009091-RA		aromatic-L-amino-acid decarboxylase	2.00342	1.34368	-0.576279	0.68895	0.92046	no
AGAP001858	AGAP001858-RA	ABCG3	ATP-binding cassette transporter (ABC transporter) family G member 3	1.51128	1.34384	-0.169408	0.70135	0.924346	no
AGAP006188	AGAP006188-RB			1.7919	1.34538	-0.413479	0.431	0.763903	no
AGAP028642	AGAP028642-RA			1.72065	1.34627	-0.353978	0.37825	0.714901	no
AGAP011188	AGAP011188-RA			1.45956	1.34773	-0.114996	0.8368	0.965067	no
AGAP005446	AGAP005446-RA			1.2499	1.35379	0.115196	0.85195	0.968531	no
AGAP005756	AGAP005756-RA	COEAE1D	carboxylesterase	1.35086	1.35452	0.00391004	0.98485	0.995468	no
AGAP000164	AGAP000164-RA			1.31317	1.35467	0.0448976	0.93865	0.986812	no
AGAP006143	AGAP006143-RF	Gr56	gustatory receptor 56	1.13097	1.35633	0.262145	0.7692	0.946233	no
AGAP012294	AGAP012294-RA	CYP9L2	cytochrome P450	1.4268	1.35652	-0.072876	0.96735	0.992305	no
AGAP009848	AGAP009848-RA			1.51776	1.35667	-0.161873	0.80625	0.95778	no
AGAP007633	AGAP007633-RC		solute carrier family 36 (proton-coupled amino acid transporter)	1.68532	1.35926	-0.310198	0.9025	0.980587	no
AGAP004333	AGAP004333-RA			1.20537	1.35935	0.173436	0.61125	0.885869	no
AGAP008535	AGAP008535-RA			1.6031	1.36363	-0.233406	0.47865	0.802294	no
AGAP003429	AGAP003429-RC		LIM and senescent cell antigen-like domains 1	2.25026	1.36451	-0.721714	0.49765	0.816197	no
AGAP004825	AGAP004825-RA			1.47652	1.36684	-0.111356	0.7648	0.944654	no
AGAP003898	AGAP003898-RA			1.44293	1.36742	-0.0775484	0.86405	0.971041	no
AGAP005949	AGAP005949-RA		2-acylglycerol O-acyltransferase 2	1.31323	1.37054	0.0616231	0.97565	0.993904	no
AGAP010312	AGAP010312-RB		keren	1.19937	1.37405	0.196155	0.87005	0.973311	no
AGAP028517	AGAP028517-RA			2.19496	1.37441	-0.675376	0.2347	0.548311	no
AGAP011516	AGAP011516-RA		actin, cytoplasmic	1.62474	1.37681	-0.238874	0.6576	0.907676	no
AGAP006402	AGAP006402-RA			1.42805	1.37885	-0.0505851	0.8868	0.977719	no
AGAP005222	AGAP005222-RB			1.84687	1.37962	-0.420817	0.53475	0.841677	no
AGAP010985	AGAP010985-RA		centrosomal protein CEP135	1.94388	1.38041	-0.493843	0.52065	0.831778	no
AGAP004119	AGAP004119-RA		cGMP-specific 3', 5'-cyclic phosphodiesterase	2.39178	1.38112	-0.792247	0.03625	0.150934	no
AGAP003550	AGAP003550-RA			1.16973	1.38144	0.23999	0.3898	0.726089	no
AGAP010018	AGAP010018-RA		DNA replication complex GINS protein pSF2	1.67801	1.38206	-0.279938	0.6729	0.91422	no
AGAP028235	AGAP028235-RA	Arthropod_7SK	Arthropod 7SK RNA	2.04069	1.38229	-0.561998	0.55075	0.85124	no
AGAP007407	AGAP007407-RA	CTLMA4	C-type lectin (CTL) - mannose binding	1.99488	1.38232	-0.529204	0.366	0.702943	no
AGAP006721	AGAP006721-RB			1.3061	1.38261	0.0821212	0.90635	0.980635	no
AGAP007443	AGAP007443-RA			1.22952	1.38393	0.170673	0.9288	0.984807	no
AGAP028926	AGAP028926-RA	SSU_rRNA_eukarya	Eukaryotic small subunit ribosomal RNA	3.62844	1.38462	-1.38986	0.2032	0.502915	no
AGAP005773	AGAP005773-RB		guanine nucleotide-binding protein G(o) subunit alpha	1.6235	1.38818	-0.225914	0.76715	0.945482	no
AGAP013274	AGAP013274-RA		L-allo-threonine aldolase	2.44421	1.38874	-0.815598	0.1185	0.352129	no
AGAP007126	AGAP007126-RA		DNA mismatch repair protein PMS2	1.39284	1.389	-0.00398082	0.99215	0.996839	no
AGAP009002	AGAP009002-RA	HR3	hormone receptor 3	2.56293	1.39075	-0.881929	0.36945	0.706781	no
AGAP001967	AGAP001967-RA		xeroderma pigmentosum group C-complementing protein	1.30092	1.39088	0.0964673	0.7987	0.956166	no
AGAP002736	AGAP002736-RB			1.16936	1.39098	0.250379	0.8088	0.958471	no
AGAP028112	AGAP028112-RA			2.80436	1.39121	-1.01133	0.07625	0.259008	no
AGAP005741	AGAP005741-RA			1.30742	1.39137	0.0897878	0.8473	0.966993	no
AGAP005796	AGAP005796-RA		pebble	1.41274	1.39337	-0.0199221	0.9556	0.99044	no
AGAP006252	AGAP006252-RA		Cysteine-rich venom protein	1.09811	1.39748	0.347797	0.85875	0.970254	no
AGAP001499	AGAP001499-RA	GPRMTN	putative melatonin receptor	1.28366	1.39919	0.124331	0.92995	0.985129	no
AGAP012826	AGAP012826-RA		Interferon-stimulated gene 20 kDa protein	1.36266	1.39945	0.0384269	0.94225	0.987639	no
AGAP007972	AGAP007972-RA	ODDA	odd skipped-like protein	1.65811	1.39954	-0.244582	0.6073	0.883955	no
AGAP004329	AGAP004329-RA			1.34297	1.39957	0.0595643	0.92675	0.984449	no
AGAP001653	AGAP001653-RB		NADH dehydrogenase (ubiquinone) Fe-S protein 1	1.94279	1.39972	-0.472994	0.8467	0.966697	no
AGAP012939	AGAP012939-RA			1.14174	1.40211	0.296368	0.69635	0.922784	no
AGAP008863	AGAP008863-RA	for	protein kinase, cGMP-dependent	4.00992	1.40491	-1.51309	0.4336	0.765948	no
AGAP011232	AGAP011232-RA			1.32189	1.40498	0.0879415	0.87335	0.974171	no
AGAP004022	AGAP004022-RA			1.54466	1.40589	-0.13581	0.7729	0.947868	no
AGAP008742	AGAP008742-RA		Discoidin domain receptor family, member 1	1.03876	1.40675	0.437497	0.2748	0.599176	no
AGAP028029	AGAP028029-RA			1.52767	1.40769	-0.117995	0.84695	0.966795	no
AGAP003743	AGAP003743-RA		HAUS augmin-like complex subunit 6	1.41953	1.40799	-0.0117714	0.976	0.993944	no
AGAP003734	AGAP003734-RA			1.91951	1.40889	-0.446175	0.33725	0.672429	no
AGAP005415	AGAP005415-RA		FtsJ methyltransferase domain-containing protein 1	1.74506	1.41033	-0.307247	0.47305	0.797757	no
AGAP001369	AGAP001369-RA			1.14218	1.41166	0.3056	0.39105	0.727251	no
AGAP028509	AGAP028509-RB			1.31873	1.41215	0.0987525	0.8109	0.959021	no
AGAP012082	AGAP012082-RA		mitochondrial peptide chain release factor	1.40928	1.41417	0.00499115	0.98285	0.995174	no
AGAP009107	AGAP009107-RA			2.32262	1.41543	-0.714511	0.1668	0.442947	no
AGAP027999	AGAP027999-RA			2.35982	1.41628	-0.736573	0.154	0.420058	no
AGAP001487	AGAP001487-RB	shakB	Innexin shaking-B	1.06139	1.41665	0.416519	0.5453	0.847917	no
AGAP006347	AGAP006347-RA		potassium voltage-gated channel KQT-like subfamily, invertebrate	1.12828	1.4179	0.329633	0.7604	0.943717	no
AGAP005716	AGAP005716-RA	SCRB16	Class B Scavenger Receptor (CD36 domain)	1.24772	1.42015	0.186749	0.6809	0.917342	no
AGAP007037	AGAP007037-RA	LRIM3	leucine-rich immune protein (Long)	2.09275	1.42037	-0.559134	0.232	0.544426	no
AGAP007827	AGAP007827-RB	Eno	enolase	2.19055	1.42134	-0.62404	0.69745	0.923176	no
AGAP006758	AGAP006758-RA			1.22096	1.42213	0.22003	0.5603	0.857136	no
AGAP010418	AGAP010418-RA	Oseg6	outer segment 6	1.46545	1.42275	-0.0426697	0.89905	0.979836	no
AGAP012161	AGAP012161-RA		Guanylate cyclase (Fragment)	1.37994	1.42282	0.0441457	0.91215	0.981708	no
AGAP007688	AGAP007688-RA		PAS domain containing serine/threonine kinase	1.22134	1.42472	0.222222	0.5516	0.85203	no
AGAP012353	AGAP012353-RA			1.67297	1.42622	-0.230214	0.79265	0.954125	no
AGAP012913	AGAP012913-RA			2.05213	1.42639	-0.524749	0.3751	0.711861	no
AGAP005265	AGAP005265-RA			1.24632	1.42698	0.195296	0.84765	0.967063	no
AGAP005758	AGAP005758-RA	COEAE3D	carboxylesterase	1.56471	1.42742	-0.13249	0.7814	0.950742	no
AGAP005440	AGAP005440-RA			1.18625	1.42877	0.268368	0.55195	0.85219	no
AGAP004263	AGAP004263-RA	TO1	takeout 1	1.03295	1.42878	0.468016	0.41035	0.746318	no
AGAP005017	AGAP005017-RA			1.75713	1.42966	-0.297541	0.4461	0.77631	no
AGAP000107	AGAP000107-RA			1.64076	1.4299	-0.198452	0.79465	0.954972	no
AGAP007964	AGAP007964-RA			1.88118	1.43048	-0.395145	0.3911	0.727277	no
AGAP011279	AGAP011279-RA		solute carrier family 6 (neurotransmitter transporter, amino acid/orphan)	1.45729	1.43192	-0.0253359	0.955	0.99044	no
AGAP010146	AGAP010146-RA			1.34662	1.43258	0.0892663	0.85925	0.970459	no
AGAP010963	AGAP010963-RA		protein N-terminal asparagine amidohydrolase	1.30322	1.43317	0.137127	0.80505	0.957493	no
AGAP009543	AGAP009543-RA		bicotinamide nucleotide adenylyltransferase 1	1.49059	1.4349	-0.0549297	0.93905	0.986907	no
AGAP007945	AGAP007945-RA		amiloride-sensitive sodium channel, other	1.35568	1.43649	0.08353	0.8652	0.971574	no
AGAP009638	AGAP009638-RA			1.65168	1.43695	-0.200924	0.46185	0.78856	no
AGAP010164	AGAP010164-RA	whd	protein withered, carnitine O-palmitoyltransferase	2.10617	1.43735	-0.551204	0.50665	0.822247	no
AGAP000588	AGAP000588-RA			1.34505	1.43927	0.0976804	0.85295	0.968722	no
AGAP002085	AGAP002085-RC			3.94427	1.44007	-1.45362	0.39265	0.728767	no
AGAP009556	AGAP009556-RA		FBN8	2.14693	1.44044	-0.575758	0.4938	0.813173	no
AGAP004259	AGAP004259-RA			1.01266	1.44069	0.508606	0.3006	0.630653	no
AGAP011314	AGAP011314-RA		cytochrome b5 reductase 4	1.45039	1.44079	-0.00958576	0.9849	0.995468	no
AGAP002539	AGAP002539-RA		integrator complex subunit 3	1.32593	1.4408	0.11986	0.8838	0.977142	no
AGAP029106	AGAP029106-RA			1.16076	1.44284	0.313835	0.4409	0.772334	no
AGAP004424	AGAP004424-RA			1.49926	1.4444	-0.0537844	0.9002	0.980074	no
AGAP010280	AGAP010280-RA		yellow protein	1.77441	1.44472	-0.296556	0.52385	0.833648	no
AGAP003312	AGAP003312-RB			2.59621	1.44633	-0.844009	0.3383	0.673433	no
AGAP006642	AGAP006642-RA			1.52648	1.44657	-0.0775761	0.85625	0.969511	no
AGAP007032	AGAP007032-RA		breast cancer 2 susceptibility protein	1.27787	1.44767	0.179993	0.5807	0.868648	no
AGAP000055	AGAP000055-RA			1.57338	1.44808	-0.119726	0.78465	0.951629	no
AGAP004865	AGAP004865-RA	tun	Protein N-terminal glutamine amidohydrolase	1.32895	1.44861	0.124377	0.8224	0.961566	no
AGAP002711	AGAP002711-RE		stardust, isoform B	1.85171	1.45332	-0.349504	0.876	0.974801	no
AGAP006188	AGAP006188-RA			1.54105	1.45587	-0.0820303	0.868	0.972692	no
AGAP002156	AGAP002156-RA	GPRGNR1	putative gonadotrophin releasing hormone receptor 1	2.45913	1.45587	-0.756272	0.1089	0.332	no
AGAP007962	AGAP007962-RA	por	protein-cysteine N-palmitoyltransferase porcupine	1.55661	1.458	-0.0944179	0.8422	0.965724	no
AGAP009885	AGAP009885-RA			1.38715	1.4591	0.0729505	0.9033	0.980635	no
AGAP029103	AGAP029103-RA			1.2171	1.46083	0.263338	0.3868	0.723357	no
AGAP000471	AGAP000471-RA		F-box and leucine-rich repeat protein 4	2.84868	1.46137	-0.962973	0.68005	0.917048	no
AGAP009339	AGAP009339-RA			1.31101	1.46289	0.158149	0.69805	0.923342	no
AGAP003860	AGAP003860-RA		proline dehydrogenase	1.55728	1.46382	-0.0892869	0.84435	0.966146	no
AGAP008855	AGAP008855-RA			1.22065	1.46594	0.264177	0.57345	0.865046	no
AGAP009223	AGAP009223-RA			1.31392	1.46615	0.15815	0.7958	0.955203	no
AGAP001156	AGAP001156-RA			1.30065	1.46701	0.173645	0.59575	0.87786	no
AGAP001111	AGAP001111-RC			2.07628	1.46767	-0.500473	0.8307	0.96344	no
AGAP007396	AGAP007396-RA		epsin	1.92612	1.46999	-0.389895	0.85055	0.96814	no
AGAP005624	AGAP005624-RA		mitochondrial inner membrane protein COX18	2.00742	1.47002	-0.449505	0.84905	0.967678	no
AGAP001901	AGAP001901-RA		DNA helicase MCM9	1.37809	1.47045	0.0935863	0.80135	0.956818	no
AGAP002011	AGAP002011-RA		ammonium transporter Rh	1.96765	1.47266	-0.418054	0.44225	0.773624	no
AGAP009955	AGAP009955-RA			1.68407	1.47296	-0.193235	0.7154	0.930114	no
AGAP006452	AGAP006452-RA			1.43363	1.47858	0.0445403	0.8987	0.979836	no
AGAP011652	AGAP011652-RA		AAA family ATPase, CDC48 subfamily protein	1.66752	1.47961	-0.172483	0.8874	0.977845	no
AGAP007933	AGAP007933-RA		beat protein	1.65167	1.48059	-0.157755	0.7871	0.952305	no
AGAP007817	AGAP007817-RA		protein NEDD1	1.39094	1.48168	0.0911764	0.82235	0.961566	no
AGAP008961	AGAP008961-RA		maltase	1.53911	1.48243	-0.0541339	0.90725	0.980859	no
AGAP028979	AGAP028979-RA	SSU_rRNA_eukarya	Eukaryotic small subunit ribosomal RNA	1.34035	1.48486	0.147723	0.7756	0.948617	no
AGAP006083	AGAP006083-RB	fra	frazzled protein	1.37417	1.48685	0.113699	0.7424	0.938228	no
AGAP004335	AGAP004335-RA		filamin	2.04081	1.48686	-0.456867	0.78575	0.95193	no
AGAP011707	AGAP011707-RA			1.60864	1.48737	-0.113079	0.8174	0.960433	no
AGAP007686	AGAP007686-RA		50 kDa dystrophin-associated glycoprotein	1.23778	1.48761	0.26524	0.6054	0.882977	no
AGAP000790	AGAP000790-RA			1.62164	1.4879	-0.124175	0.82195	0.961566	no
AGAP001015	AGAP001015-RA		notch gene homolog 1	1.62065	1.48854	-0.122674	0.6961	0.922784	no
AGAP001446	AGAP001446-RA		AMP-activated protein kinase, gamma regulatory subunit	1.61284	1.48943	-0.11485	0.9444	0.98828	no
AGAP000599	AGAP000599-RA		XK-related protein	1.64845	1.49018	-0.145626	0.7614	0.943868	no
AGAP013467	AGAP013467-RA			1.21383	1.49199	0.297663	0.4661	0.792076	no
AGAP007264	AGAP007264-RA		elongation of very long chain fatty acids protein 4	2.15721	1.49291	-0.53104	0.28955	0.616967	no
AGAP000196	AGAP000196-RA			1.85383	1.49619	-0.309218	0.4672	0.792941	no
AGAP001798	AGAP001798-RA			1.55453	1.49795	-0.0534903	0.9005	0.980085	no
AGAP003710	AGAP003710-RA			1.69137	1.5013	-0.171985	0.6991	0.923563	no
AGAP008673	AGAP008673-RA		cell cycle checkpoint protein	1.64225	1.50167	-0.129109	0.7821	0.950991	no
AGAP013171	AGAP013171-RA			1.2986	1.50334	0.211215	0.65095	0.90441	no
AGAP002056	AGAP002056-RA		Beta-galactosidase	1.90693	1.50504	-0.341447	0.4253	0.759642	no
AGAP007250	AGAP007250-RC			1.73294	1.50843	-0.200176	0.8992	0.979836	no
AGAP001444	AGAP001444-RA			1.47045	1.51028	0.038563	0.9385	0.986812	no
AGAP003345	AGAP003345-RA		xeroderma pigmentosum group C-complementing protein	1.24463	1.51072	0.279521	0.7443	0.938841	no
AGAP007103	AGAP007103-RC		calsyntenin-1	1.36735	1.51129	0.144391	0.8654	0.971672	no
AGAP003318	AGAP003318-RA			1.64937	1.51242	-0.125053	0.92995	0.985129	no
AGAP007723	AGAP007723-RA		guanine nucleotide exchange factor DBS	1.48547	1.51339	0.0268713	0.9351	0.986085	no
AGAP002010	AGAP002010-RB			1.39595	1.51426	0.117375	0.938	0.986697	no
AGAP003527	AGAP003527-RA		O-phospho-L-seryl-tRNASec:L-selenocysteinyl-tRNA synthase	1.07185	1.517	0.50111	0.3302	0.665203	no
AGAP005245	AGAP005245-RI			1.49485	1.51783	0.0220043	0.96	0.99146	no
AGAP011490	AGAP011490-RA			2.57985	1.51807	-0.765053	0.4448	0.775655	no
AGAP011659	AGAP011659-RA			1.65309	1.51981	-0.121273	0.80035	0.956776	no
AGAP001585	AGAP001585-RB		deoxynucleoside kinase	1.3549	1.52001	0.165893	0.94155	0.987506	no
AGAP005114	AGAP005114-RA			1.35731	1.52125	0.1645	0.8689	0.972928	no
AGAP005745	AGAP005745-RA			1.15722	1.5216	0.394925	0.36225	0.698986	no
AGAP003809	AGAP003809-RC		sinuous	1.67317	1.52256	-0.136087	0.91335	0.981734	no
AGAP009632	AGAP009632-RA		ataxia telangiectasia mutated family protein	1.51687	1.52269	0.00552047	0.9918	0.996785	no
AGAP028091	AGAP028091-RA			1.56315	1.52371	-0.0368718	0.93365	0.98583	no
AGAP013186	AGAP013186-RA			2.85961	1.52431	-0.907663	0.0679	0.238535	no
AGAP013120	AGAP013120-RA	Cht5-3	chitinase	2.28159	1.5245	-0.5817	0.2612	0.582457	no
AGAP008831	AGAP008831-RA		Stress-activated map kinase-interacting protein 1	1.5339	1.52726	-0.00625687	0.9862	0.995615	no
AGAP008716	AGAP008716-RA			1.43503	1.52834	0.0908836	0.82345	0.9619	no
AGAP012404	AGAP012404-RA		alanine--glyoxylate aminotransferase 2, mitochondrial	2.45455	1.53411	-0.678052	0.1378	0.390311	no
AGAP012120	AGAP012120-RA			1.71059	1.53793	-0.153506	0.75295	0.941648	no
AGAP007837	AGAP007837-RA		sodium-coupled monocarboxylate transporter 1	1.32069	1.54019	0.221819	0.6464	0.902241	no
AGAP006745	AGAP006745-RA			2.12581	1.54054	-0.464578	0.43225	0.76504	no
AGAP013727	AGAP013727-RA			1.37723	1.5416	0.162658	0.6499	0.904144	no
AGAP012612	AGAP012612-RA			2.23455	1.54234	-0.534864	0.36585	0.702789	no
AGAP003885	AGAP003885-RA		zinc finger protein GLIS1/3	1.72903	1.54285	-0.164362	0.6922	0.921743	no
AGAP009415	AGAP009415-RA		lysophosphatidate acyltransferase	2.49461	1.54398	-0.69216	0.1834	0.471337	no
AGAP008727	AGAP008727-RA		cytochrome c oxidase subunit 4, mitochondrial precursor	1.62487	1.54456	-0.0731264	0.963	0.991865	no
AGAP001111	AGAP001111-RB			1.2653	1.54532	0.288429	0.8902	0.978324	no
AGAP008469	AGAP008469-RA			1.81294	1.54675	-0.229089	0.5408	0.84512	no
AGAP006746	AGAP006746-RA		myosin-light-chain kinase	1.32984	1.5477	0.218881	0.6851	0.919242	no
AGAP027994	AGAP027994-RA			2.03536	1.54806	-0.394818	0.60575	0.883125	no
AGAP007594	AGAP007594-RA			1.3387	1.54856	0.210092	0.7384	0.936741	no
AGAP011182	AGAP011182-RA			1.30025	1.55314	0.256402	0.68225	0.917865	no
AGAP000573	AGAP000573-RA	CLIPC4	CLIP-domain serine protease	2.0946	1.55316	-0.431465	0.59435	0.877029	no
AGAP028688	AGAP028688-RA			1.37451	1.55451	0.177538	0.64605	0.901981	no
AGAP010540	AGAP010540-RA			1.17596	1.5548	0.402883	0.38275	0.719572	no
AGAP011974	AGAP011974-RA	SCRC1	Class C Scavenger Receptor (Sushi/SCR/CCP and Somatomedin B domains).	1.34092	1.55483	0.213531	0.5906	0.874595	no
AGAP002866	AGAP002866-RA	CYP6P5	cytochrome P450	1.33828	1.55614	0.217591	0.881	0.976191	no
AGAP012880	AGAP012880-RA		transcription initiation factor TFIIH subunit 4	1.5206	1.55755	0.034639	0.9483	0.989105	no
AGAP013537	AGAP013537-RA			2.91539	1.56007	-0.902074	0.6222	0.891058	no
AGAP012763	AGAP012763-RA		cyclin-related protein FAM58A	2.51255	1.56077	-0.686894	0.1951	0.490202	no
AGAP001220	AGAP001220-RC		NAD-dependent deacetylase sirtuin 7	1.37503	1.56444	0.186182	0.68505	0.919195	no
AGAP028519	AGAP028519-RA			1.66143	1.56532	-0.0859704	0.88945	0.978234	no
AGAP005071	AGAP005071-RB		calcium release-activated calcium channel protein 1	1.92294	1.5676	-0.294756	0.80805	0.958146	no
AGAP011341	AGAP011341-RA			1.67612	1.57035	-0.0940361	0.7836	0.951448	no
AGAP007755	AGAP007755-RA			1.51207	1.57263	0.0566569	0.91525	0.982081	no
AGAP001899	AGAP001899-RA		fatty acid synthase, animal type	2.1668	1.57692	-0.458459	0.16885	0.446525	no
AGAP004727	AGAP004727-RA	Gr25	gustatory receptor 25	2.15291	1.57753	-0.448623	0.35575	0.692195	no
AGAP011193	AGAP011193-RA			2.68493	1.57789	-0.766885	0.1396	0.393839	no
AGAP005849	AGAP005849-RA		colmedin	1.08765	1.57889	0.537701	0.21395	0.518804	no
AGAP011496	AGAP011496-RA			1.67379	1.58059	-0.0826543	0.87255	0.974067	no
AGAP005508	AGAP005508-RC			1.36582	1.581	0.211073	0.7453	0.93918	no
AGAP009239	AGAP009239-RA		RanBP-type and C3HC4-type zinc finger-containing protein 1	1.64755	1.58246	-0.0581522	0.8626	0.970883	no
AGAP004869	AGAP004869-RA			2.39934	1.58363	-0.5994	0.719	0.931425	no
AGAP027988	AGAP027988-RA			1.46502	1.58405	0.1127	0.78185	0.950888	no
AGAP004256	AGAP004256-RB			1.10563	1.58442	0.519086	0.82915	0.96308	no
AGAP028744	AGAP028744-RA			1.88843	1.58656	-0.25128	0.66135	0.909298	no
AGAP003194	AGAP003194-RA	SRPN8	serine protease inhibitor (serpin) 8	1.97801	1.58837	-0.316506	0.4877	0.808279	no
AGAP011426	AGAP011426-RA		solute carrier family 17 member 5	2.19392	1.58884	-0.465537	0.3661	0.703023	no
AGAP002349	AGAP002349-RA	PBD1	piggyBac-derived 1	1.54024	1.58899	0.0449594	0.91725	0.982585	no
AGAP006260	AGAP006260-RB		Z band alternatively spliced PDZ-motif protein 66	2.1655	1.58904	-0.446543	0.65245	0.905154	no
AGAP003896	AGAP003896-RA			1.44856	1.58911	0.133591	0.7631	0.944347	no
AGAP009377	AGAP009377-RA		cellular retinaldehyde-binding protein	1.09605	1.59114	0.537753	0.36435	0.701246	no
AGAP008391	AGAP008391-RA			1.69589	1.59318	-0.0901311	0.85105	0.968198	no
AGAP004261	AGAP004261-RC	CRY2	cryptochrome 2	3.25363	1.59434	-1.02909	0.21095	0.514276	no
AGAP009349	AGAP009349-RA			1.89093	1.59441	-0.246073	0.61235	0.886157	no
AGAP010171	AGAP010171-RB	papi	TUDOR-domain protein	2.20667	1.60078	-0.463096	0.6886	0.920359	no
AGAP011517	AGAP011517-RA			1.4532	1.60102	0.139759	0.752	0.941239	no
AGAP028686	AGAP028686-RB			1.32139	1.60208	0.27789	0.4634	0.7898	no
AGAP007886	AGAP007886-RC			3.0195	1.60226	-0.914201	0.4197	0.754977	no
AGAP002463	AGAP002463-RA		ubiquitin associated and SH3 domain-containing protein B	1.44537	1.60375	0.15001	0.92965	0.985129	no
AGAP012434	AGAP012434-RA		voltage-dependent calcium channel alpha 1, invertebrate	1.51664	1.60727	0.0837341	0.8224	0.961566	no
AGAP007172	AGAP007172-RA		translation initiation factor 4E	1.60679	1.60753	0.000663448	0.9949	0.997678	no
AGAP011460	AGAP011460-RA		salivary cysteine-rich protein	1.82989	1.60787	-0.186602	0.78455	0.951629	no
AGAP013458	AGAP013458-RA			2.77491	1.61057	-0.784871	0.041	0.16543	no
AGAP012503	AGAP012503-RA		Developmentally regulated RNA-binding protein	1.47781	1.61111	0.124592	0.81035	0.958783	no
AGAP012822	AGAP012822-RA			1.4247	1.6121	0.178282	0.7804	0.95033	no
AGAP004399	AGAP004399-RB	Pgm	phosphoglycerate mutase	2.27613	1.61227	-0.49749	0.4384	0.770034	no
AGAP011255	AGAP011255-RA			1.47099	1.61326	0.133188	0.7378	0.936544	no
AGAP010492	AGAP010492-RA		asparagine synthetase domain-containing protein c	1.59085	1.61379	0.0206537	0.9625	0.991855	no
AGAP006068	AGAP006068-RC			1.28328	1.61522	0.33189	0.6569	0.907526	no
AGAP003544	AGAP003544-RA			1.54098	1.61565	0.068263	0.8966	0.979746	no
AGAP004670	AGAP004670-RA			1.48378	1.6159	0.123055	0.6998	0.923816	no
AGAP004764	AGAP004764-RA			1.92499	1.61847	-0.250219	0.55895	0.856569	no
AGAP011562	AGAP011562-RA	Oseg4	outer segment 4	1.87804	1.61856	-0.214509	0.5556	0.854319	no
AGAP013431	AGAP013431-RA			2.33763	1.6187	-0.530213	0.8162	0.960358	no
AGAP003855	AGAP003855-RA			1.14469	1.61889	0.50005	0.60255	0.881568	no
AGAP006224	AGAP006224-RA		aldehyde oxidase	1.32614	1.61945	0.288265	0.42345	0.758177	no
AGAP012809	AGAP012809-RA		BCS1 (mitochondrial chaperone) homolog family member	2.78405	1.62253	-0.778936	0.13145	0.377873	no
AGAP028444	AGAP028444-RA			1.66378	1.62261	-0.0361491	0.92635	0.984249	no
AGAP028717	AGAP028717-RA			1.22376	1.6228	0.407161	0.28395	0.610181	no
AGAP006200	AGAP006200-RA			1.77276	1.62313	-0.127214	0.83035	0.96344	no
AGAP011769	AGAP011769-RA		fanconi anemia group D2 protein	1.61835	1.6235	0.0045831	0.99225	0.996873	no
AGAP009109	AGAP009109-RA			2.94573	1.62484	-0.858323	0.0971	0.306135	no
AGAP012078	AGAP012078-RA		peptide chain release factor 1	1.92128	1.62497	-0.241655	0.63605	0.897923	no
AGAP003342	AGAP003342-RA		xeroderma pigmentosum group C-complementing protein	1.60823	1.62498	0.014947	0.96425	0.992083	no
AGAP007396	AGAP007396-RC		epsin	1.26681	1.62736	0.361334	0.83735	0.965093	no
AGAP005245	AGAP005245-RF			1.35857	1.62824	0.261221	0.90365	0.980635	no
AGAP000731	AGAP000731-RA			1.30127	1.63122	0.32603	0.4812	0.803802	no
AGAP007314	AGAP007314-RA			2.0357	1.63229	-0.318627	0.57905	0.867554	no
AGAP001226	AGAP001226-RA			2.31202	1.63329	-0.501371	0.33115	0.666229	no
AGAP007198	AGAP007198-RB			1.61037	1.63682	0.023503	0.9609	0.991508	no
AGAP007744	AGAP007744-RA			1.50649	1.63688	0.119757	0.84425	0.966144	no
AGAP005378	AGAP005378-RA			2.3717	1.63725	-0.534649	0.56325	0.858994	no
AGAP028129	AGAP028129-RA			1.47784	1.6377	0.148178	0.9385	0.986812	no
AGAP005308	AGAP005308-RA			1.34655	1.63781	0.282499	0.60135	0.880836	no
AGAP003050	AGAP003050-RA		stearoyl-CoA desaturase (delta-9 desaturase)	2.18936	1.63812	-0.418465	0.4366	0.768572	no
AGAP010969	AGAP010969-RA		Roundabout 1	1.31607	1.64142	0.318705	0.3816	0.718484	no
AGAP005702	AGAP005702-RA		serine collagenase 1	3.03195	1.64168	-0.885073	0.18785	0.478739	no
AGAP001949	AGAP001949-RA			1.66315	1.64326	-0.0173564	0.9583	0.991163	no
AGAP013035	AGAP013035-RA			1.38064	1.64477	0.252549	0.664	0.91035	no
AGAP011536	AGAP011536-RA		Mini-chromosome maintenance complex-binding protein	1.49525	1.65361	0.145229	0.7422	0.938113	no
AGAP001148	AGAP001148-RA			1.07806	1.65447	0.617941	0.67055	0.913111	no
AGAP013082	AGAP013082-RA			1.89957	1.65548	-0.198419	0.67745	0.915897	no
AGAP012760	AGAP012760-RA			1.54381	1.65807	0.103012	0.86995	0.973311	no
AGAP009548	AGAP009548-RA		AAA family ATPase	1.62794	1.65887	0.0271534	0.9502	0.989377	no
AGAP013416	AGAP013416-RA	IR7w	ionotropic receptor IR7w	1.4545	1.65951	0.190232	0.6938	0.922104	no
AGAP001999	AGAP001999-RB		protein neuralized	2.0417	1.66003	-0.298562	0.42075	0.756078	no
AGAP009478	AGAP009478-RA			1.50727	1.66194	0.140931	0.7954	0.955132	no
AGAP008368	AGAP008368-RA	TEP14	thioester-containing protein 14	2.71312	1.66209	-0.706956	0.0383	0.157354	no
AGAP010079	AGAP010079-RA			1.2785	1.66346	0.379741	0.5419	0.845657	no
AGAP000169	AGAP000169-RA		fanconi anemia group M protein	1.9957	1.66393	-0.262307	0.4519	0.78089	no
AGAP003224	AGAP003224-RA			1.59196	1.66472	0.064474	0.88775	0.977892	no
AGAP000203	AGAP000203-RA		inositol-1,4,5-trisphosphate 5-phosphatase	1.49167	1.66489	0.1585	0.63965	0.899606	no
AGAP011613	AGAP011613-RA		DBH-like monooxygenase protein 1	1.73766	1.66552	-0.0611787	0.89425	0.979086	no
AGAP002748	AGAP002748-RA		Protein kinase C	1.56818	1.66859	0.0895367	0.8294	0.963111	no
AGAP006764	AGAP006764-RA			1.74839	1.6688	-0.0672102	0.9162	0.982373	no
AGAP028439	AGAP028439-RA			1.96894	1.67058	-0.237069	0.63715	0.898342	no
AGAP000114	AGAP000114-RA		ovo	1.71153	1.67178	-0.0339043	0.9291	0.984952	no
AGAP005832	AGAP005832-RB			1.41678	1.67582	0.242249	0.5193	0.830786	no
AGAP001752	AGAP001752-RA		SNF related kinase	1.97616	1.67684	-0.236953	0.54475	0.847673	no
AGAP003827	AGAP003827-RB			1.85472	1.67863	-0.143923	0.72695	0.933458	no
AGAP004501	AGAP004501-RA		allantoicase	1.98314	1.68024	-0.23912	0.6336	0.896666	no
AGAP009231	AGAP009231-RA			1.42205	1.68034	0.24078	0.73605	0.936236	no
AGAP001455	AGAP001455-RC			1.47413	1.68125	0.189671	0.73795	0.936544	no
AGAP004383	AGAP004383-RA	GSTD10	glutathione S-transferase delta class 10	2.89759	1.6813	-0.785272	0.2133	0.517872	no
AGAP013555	AGAP013555-RA	U3	Small nucleolar RNA U3	5.72894	1.68449	-1.76595	0.2029	0.502502	no
AGAP003920	AGAP003920-RA			1.64922	1.68592	0.0317595	0.9476	0.988938	no
AGAP007730	AGAP007730-RA			1.2063	1.68631	0.483287	0.2048	0.505384	no
AGAP001702	AGAP001702-RA			1.86109	1.68796	-0.140873	0.71765	0.930855	no
AGAP006106	AGAP006106-RA			1.35061	1.68911	0.322651	0.5406	0.84512	no
AGAP004859	AGAP004859-RA		serine protease snake	1.65707	1.69303	0.0309712	0.9482	0.989104	no
AGAP007989	AGAP007989-RA			1.6772	1.69306	0.0135815	0.96765	0.992305	no
AGAP013142	AGAP013142-RA			1.53932	1.69411	0.138238	0.7754	0.948584	no
AGAP012017	AGAP012017-RA			1.68441	1.69489	0.00894504	0.9834	0.995174	no
AGAP008011	AGAP008011-RA			3.60017	1.69528	-1.08654	0.23465	0.548237	no
AGAP010782	AGAP010782-RA		Ral guanine nucleotide exchange factor 2	1.85291	1.6985	-0.12553	0.76425	0.944654	no
AGAP005778	AGAP005778-RA		iduronate 2-sulfatase	1.40934	1.70236	0.272518	0.5538	0.853202	no
AGAP002747	AGAP002747-RA			3.14759	1.70253	-0.886568	0.13655	0.388008	no
AGAP001002	AGAP001002-RA		Toll protein	1.49293	1.70313	0.190046	0.923	0.983632	no
AGAP012354	AGAP012354-RA		Syntrophin, alpha 1	1.53485	1.70468	0.151402	0.76225	0.944119	no
AGAP012693	AGAP012693-RA			1.47378	1.70994	0.214429	0.728	0.933551	no
AGAP002194	AGAP002194-RA		1D-myo-inositol-triphosphate 3-kinase	2.35592	1.71182	-0.460756	0.4524	0.781396	no
AGAP004164	AGAP004164-RC	GSTD1-4	glutathione S-transferase delta class 1	1.7805	1.7121	-0.056516	0.9712	0.992939	no
AGAP005077	AGAP005077-RA			1.6372	1.71222	0.0646398	0.8937	0.979052	no
AGAP029055	AGAP029055-RA			1.65814	1.71389	0.0477131	0.8964	0.979746	no
AGAP007513	AGAP007513-RA			1.47625	1.71592	0.217052	0.625	0.892253	no
AGAP028592	AGAP028592-RA			1.99346	1.71714	-0.215263	0.5927	0.8759	no
AGAP005371	AGAP005371-RA	COEBE2C	carboxylesterase beta esterase	1.63484	1.71723	0.0709337	0.876	0.974801	no
AGAP001110	AGAP001110-RA		Sorting nexin family member 27 isoform 1	1.41248	1.71755	0.282128	0.87205	0.973869	no
AGAP011612	AGAP011612-RA			1.45523	1.71933	0.240599	0.8762	0.974809	no
AGAP010473	AGAP010473-RA		Pleckstrin-like proteiny domain-containing family G member 5	1.52471	1.72002	0.17389	0.9054	0.980635	no
AGAP005732	AGAP005732-RA			1.91421	1.72278	-0.152014	0.7123	0.929044	no
AGAP003190	AGAP003190-RA		DNA mismatch repair protein MSH6	1.66652	1.72409	0.0489923	0.8896	0.978234	no
AGAP001132	AGAP001132-RA			1.7273	1.72416	-0.00262573	0.99195	0.996839	no
AGAP004017	AGAP004017-RA			1.27503	1.72422	0.435419	0.3919	0.728114	no
AGAP004052	AGAP004052-RA			1.42666	1.72717	0.275765	0.412	0.747586	no
AGAP003967	AGAP003967-RA		DNA-dependent protein kinase catalytic subunit	1.39162	1.73042	0.314355	0.2739	0.597883	no
AGAP001773	AGAP001773-RC	GPRALS2	putative allatostatin receptor 2	1.24771	1.73312	0.474088	0.4709	0.795799	no
AGAP007038	AGAP007038-RA		krueppel-like factor 6/7	1.33159	1.73332	0.380383	0.7308	0.934343	no
AGAP007706	AGAP007706-RA		kinesin family member 20/23	2.17636	1.73405	-0.327767	0.3755	0.712329	no
AGAP007557	AGAP007557-RA			2.32863	1.73505	-0.424508	0.53945	0.844325	no
AGAP006932	AGAP006932-RA		citron Rho-interacting kinase	1.83643	1.7358	-0.0813023	0.782	0.950974	no
AGAP011477	AGAP011477-RA		eupolytin	1.8403	1.73627	-0.0839532	0.95225	0.989669	no
AGAP009735	AGAP009735-RA		wingless-type MMTV integration site family, member 16	1.62123	1.73838	0.100656	0.85225	0.968651	no
AGAP005135	AGAP005135-RA			1.46922	1.73893	0.243155	0.4381	0.769776	no
AGAP012320	AGAP012320-RA	OBP25	odorant-binding protein 25	1.11235	1.73943	0.645002	0.32475	0.658641	no
AGAP006451	AGAP006451-RA			1.9355	1.73998	-0.153629	0.67615	0.915246	no
AGAP002162	AGAP002162-RA			1.34972	1.742	0.368089	0.4221	0.756904	no
AGAP013150	AGAP013150-RA		Protease m1 zinc metalloprotease	1.30418	1.74259	0.418087	0.8455	0.966514	no
AGAP028670	AGAP028670-RA			1.73613	1.74278	0.00551419	0.9896	0.9963	no
AGAP028443	AGAP028443-RA			1.61546	1.74324	0.109823	0.80005	0.956663	no
AGAP002949	AGAP002949-RA			1.40428	1.7434	0.312069	0.3635	0.700279	no
AGAP007753	AGAP007753-RB			2.88957	1.74449	-0.728053	0.4396	0.771289	no
AGAP002896	AGAP002896-RA		RNA-binding protein Nova	1.66838	1.74586	0.0654882	0.9466	0.988783	no
AGAP003441	AGAP003441-RA			1.67323	1.74665	0.0619522	0.8967	0.979746	no
AGAP028493	AGAP028493-RA			2.05644	1.74689	-0.235357	0.66425	0.91041	no
AGAP008224	AGAP008224-RA			1.34123	1.74784	0.382016	0.54315	0.846623	no
AGAP006129	AGAP006129-RA			1.85842	1.74842	-0.0880247	0.85705	0.96978	no
AGAP028103	AGAP028103-RA			1.75442	1.74921	-0.00429492	0.98825	0.996053	no
AGAP002270	AGAP002270-RA	CLIPB7	CLIP-domain serine protease	2.52274	1.74957	-0.52799	0.4697	0.794789	no
AGAP005945	AGAP005945-RA	pnp	purine-nucleoside phosphorylase	2.81293	1.74981	-0.684871	0.37585	0.712747	no
AGAP003341	AGAP003341-RB			1.5287	1.7499	0.194973	0.7954	0.955132	no
AGAP001486	AGAP001486-RA			1.60548	1.7505	0.124756	0.73465	0.935798	no
AGAP007110	AGAP007110-RA		protein vein	1.17648	1.75375	0.575968	0.2583	0.579242	no
AGAP001739	AGAP001739-RA			1.90663	1.75535	-0.11927	0.70015	0.923975	no
AGAP010715	AGAP010715-RA		Anillin/rhotekin	1.81885	1.75617	-0.0506015	0.88335	0.977038	no
AGAP004170	AGAP004170-RA			2.39242	1.75674	-0.445572	0.34005	0.67558	no
AGAP010680	AGAP010680-RA			1.89672	1.7574	-0.110058	0.7672	0.945482	no
AGAP005408	AGAP005408-RA			1.49541	1.76046	0.23541	0.60105	0.880778	no
AGAP011408	AGAP011408-RA			1.30451	1.76133	0.433161	0.43055	0.76371	no
AGAP029107	AGAP029107-RA			2.57227	1.76144	-0.54629	0.1257	0.366668	no
AGAP028040	AGAP028040-RA			1.43608	1.76242	0.29542	0.6794	0.916686	no
AGAP009088	AGAP009088-RA		LIM/homeobox protein Lhx3	1.68833	1.7627	0.0621879	0.8898	0.97824	no
AGAP008992	AGAP008992-RA			1.41659	1.76691	0.318807	0.55415	0.853545	no
AGAP010956	AGAP010956-RA		gamma-tubulin complex component 6	1.61534	1.76693	0.129403	0.73405	0.935586	no
AGAP004491	AGAP004491-RA		exonuclease 1	1.45164	1.76818	0.284578	0.4493	0.778849	no
AGAP007156	AGAP007156-RA			1.02445	1.76888	0.78799	0.57805	0.867089	no
AGAP007726	AGAP007726-RB		ArfGAP with SH3 domain, ankyrin repeat and PH domain 2	1.66382	1.77012	0.0893516	0.93685	0.986466	no
AGAP001870	AGAP001870-RA		solute carrier family 7 (L-type amino acid transporter), member 9	1.77224	1.77028	-0.00159949	0.9868	0.995771	no
AGAP009770	AGAP009770-RA	GPRCAL1	putative calcitonin receptor 1	1.56158	1.77124	0.181756	0.7664	0.945253	no
AGAP013500	AGAP013500-RA			1.59109	1.77219	0.155522	0.747	0.939977	no
AGAP003148	AGAP003148-RA		LanC-like protein 3 homolog	1.53637	1.77227	0.206076	0.6782	0.916172	no
AGAP001323	AGAP001323-RA			1.4757	1.77246	0.264353	0.62345	0.891601	no
AGAP029045	AGAP029045-RA			1.23468	1.7756	0.524177	0.82865	0.962957	no
AGAP000903	AGAP000903-RA		deltex	1.75605	1.77594	0.0162495	0.97015	0.992807	no
AGAP009847	AGAP009847-RA		Outspread	1.7554	1.77933	0.0195307	0.95775	0.991001	no
AGAP007315	AGAP007315-RA			2.86876	1.78044	-0.688194	0.11835	0.351857	no
AGAP009609	AGAP009609-RA		homogentisate 1,2-dioxygenase	1.36314	1.78088	0.385655	0.4688	0.79425	no
AGAP004572	AGAP004572-RB			1.83236	1.78422	-0.0384121	0.94435	0.988262	no
AGAP012694	AGAP012694-RA			1.02191	1.78496	0.80463	0.24135	0.557228	no
AGAP010344	AGAP010344-RA		solute carrier family 26, other	2.49677	1.78689	-0.482608	0.31645	0.649243	no
AGAP007180	AGAP007180-RA			1.63739	1.788	0.12695	0.67915	0.916615	no
AGAP007901	AGAP007901-RD		Ras-related protein Rab-5C	1.77802	1.7881	0.00814965	0.9798	0.994809	no
AGAP012835	AGAP012835-RA			1.85389	1.78905	-0.051366	0.93055	0.985261	no
AGAP007776	AGAP007776-RA			2.01764	1.79059	-0.172228	0.62185	0.891029	no
AGAP011347	AGAP011347-RA		arylsulfatase b	2.33626	1.79329	-0.38159	0.3586	0.695075	no
AGAP028687	AGAP028687-RA			2.00426	1.79484	-0.159216	0.65395	0.905848	no
AGAP012411	AGAP012411-RA		T-cell specific transcription factor	2.03245	1.79779	-0.176995	0.69155	0.921548	no
AGAP002417	AGAP002417-RA	CYP4AR1	cytochrome P450	2.21247	1.79828	-0.299044	0.5036	0.820009	no
AGAP003725	AGAP003725-RB		Extended synaptotagmin-like protein 2a	1.87303	1.79871	-0.058413	0.9193	0.983076	no
AGAP010230	AGAP010230-RA		MAGUK p55 subfamily member 3	1.97683	1.80017	-0.135051	0.7319	0.93476	no
AGAP003439	AGAP003439-RQ			1.46005	1.80028	0.302206	0.8899	0.978247	no
AGAP001779	AGAP001779-RA			1.56598	1.80065	0.201453	0.874	0.974232	no
AGAP008616	AGAP008616-RA			1.7039	1.8011	0.0800388	0.87195	0.973869	no
AGAP008017	AGAP008017-RA			1.63765	1.80163	0.137682	0.7703	0.946718	no
AGAP011954	AGAP011954-RB			1.92632	1.80195	-0.0962893	0.84845	0.967373	no
AGAP008664	AGAP008664-RA		UDP-glucose 4-epimerase	1.6498	1.80351	0.128517	0.78735	0.952347	no
AGAP002996	AGAP002996-RA		ATP-dependent Clp protease ATP-binding subunit clpX-like, mitochondrial	1.68465	1.80397	0.0987295	0.94375	0.988234	no
AGAP001626	AGAP001626-RA			1.40562	1.80635	0.36187	0.57655	0.866669	no
AGAP000255	AGAP000255-RA		disks large protein 1	1.74273	1.80988	0.054541	0.97245	0.993192	no
AGAP006708	AGAP006708-RA		Ninjurin a	3.79965	1.81135	-1.0688	0.14645	0.406535	no
AGAP012784	AGAP012784-RA		annexin A4	1.91025	1.81169	-0.0764287	0.8876	0.977869	no
AGAP007054	AGAP007054-RA		solute carrier family 13 (sodium-dependent dicarboxylate transporter), member	3.01029	1.81171	-0.732552	0.0762	0.258882	no
AGAP001455	AGAP001455-RB			1.48449	1.81175	0.287419	0.6097	0.884876	no
AGAP002321	AGAP002321-RA			1.51967	1.81317	0.254755	0.35725	0.693706	no
AGAP005481	AGAP005481-RA			1.84095	1.81354	-0.0216469	0.95945	0.991214	no
AGAP010401	AGAP010401-RA		Flavin-containing monooxygenase FMO GS-OX-like 6	1.95659	1.8137	-0.109402	0.8023	0.956966	no
AGAP005820	AGAP005820-RA			1.84455	1.81385	-0.0242161	0.95665	0.99061	no
AGAP002248	AGAP002248-RA		kinesin family member C1	1.84885	1.81473	-0.0268685	0.9432	0.987983	no
AGAP013125	AGAP013125-RA			1.24052	1.81739	0.550925	0.35075	0.687072	no
AGAP012986	AGAP012986-RB			1.18232	1.81749	0.620328	0.379	0.715641	no
AGAP028477	AGAP028477-RA			1.68048	1.82072	0.115638	0.71915	0.93146	no
AGAP005475	AGAP005475-RA			2.10011	1.82165	-0.205217	0.6592	0.908327	no
AGAP008429	AGAP008429-RA			1.83928	1.82839	-0.00857396	0.98415	0.995193	no
AGAP005962	AGAP005962-RA			1.38813	1.83169	0.400036	0.32175	0.654888	no
AGAP001934	AGAP001934-RA			2.52786	1.83219	-0.464349	0.4011	0.737402	no
AGAP012288	AGAP012288-RA		Van gogh	1.67063	1.83398	0.134584	0.78185	0.950888	no
AGAP002476	AGAP002476-RA			1.64806	1.8364	0.156111	0.6243	0.891908	no
AGAP004059	AGAP004059-RA		Ca-activated cl channel protein	1.81344	1.83696	0.0185926	0.9587	0.99117	no
AGAP000907	AGAP000907-RA			3.03801	1.83904	-0.724172	0.125	0.365279	no
AGAP012908	AGAP012908-RA		dehydrodolichyl diphosphate synthase	1.80736	1.83949	0.0254241	0.9675	0.992305	no
AGAP005447	AGAP005447-RA		trimethyllysine dioxygenase	1.69853	1.83995	0.11538	0.83585	0.964849	no
AGAP007886	AGAP007886-RA			2.70196	1.84075	-0.553718	0.6119	0.886063	no
AGAP005025	AGAP005025-RA		Histone H3	3.01273	1.84181	-0.70995	0.36215	0.698972	no
AGAP000354	AGAP000354-RB			1.25655	1.84191	0.551729	0.6255	0.892608	no
AGAP008059	AGAP008059-RA	CSP1	chemosensory protein 1	3.67001	1.84311	-0.99364	0.12495	0.365168	no
AGAP005245	AGAP005245-RB			1.78202	1.84463	0.0498171	0.9441	0.988258	no
AGAP000674	AGAP000674-RA		transcription factor Sp, invertebrate	1.54683	1.84485	0.254193	0.5667	0.861232	no
AGAP004503	AGAP004503-RA		TATA box-binding protein-associated factor RNA polymerase I subunit B	1.78836	1.84656	0.0461976	0.9008	0.980144	no
AGAP013201	AGAP013201-RA			2.15571	1.84782	-0.222336	0.6309	0.895413	no
AGAP011425	AGAP011425-RA		structural maintenance of chromosome 2	2.14084	1.84944	-0.211085	0.50975	0.824243	no
AGAP012686	AGAP012686-RA			2.49036	1.8516	-0.427583	0.4015	0.73771	no
AGAP011556	AGAP011556-RA			1.51058	1.85419	0.295693	0.6395	0.899555	no
AGAP012386	AGAP012386-RA			1.45953	1.85717	0.347606	0.44715	0.777174	no
AGAP004189	AGAP004189-RA		D-2-hydroxyglutarate dehydrogenase, mitochondrial	2.80315	1.85943	-0.592186	0.25855	0.57948	no
AGAP012012	AGAP012012-RA			2.79586	1.85956	-0.588331	0.39535	0.731441	no
AGAP008399	AGAP008399-RA			2.43396	1.86111	-0.38714	0.5011	0.818609	no
AGAP003874	AGAP003874-RA		uridine kinase	2.69151	1.86336	-0.530506	0.48345	0.805077	no
AGAP009535	AGAP009535-RA			1.53241	1.86434	0.282868	0.65965	0.90856	no
AGAP003364	AGAP003364-RA			1.65772	1.86483	0.169843	0.68345	0.918538	no
AGAP002580	AGAP002580-RA		DNA helicase	1.84159	1.86716	0.0198926	0.95765	0.990949	no
AGAP007096	AGAP007096-RA		Ras-related protein Rab-43	2.61466	1.86723	-0.485726	0.26005	0.581245	no
AGAP000629	AGAP000629-RA			1.82641	1.86834	0.0327504	0.93505	0.986049	no
AGAP011379	AGAP011379-RB	GPRFZ1	frizzled receptor	1.95838	1.87072	-0.0660622	0.8904	0.978363	no
AGAP009106	AGAP009106-RA			2.33168	1.87169	-0.317032	0.86375	0.970993	no
AGAP011710	AGAP011710-RA		LIM domain kinase 1	2.16407	1.87375	-0.207815	0.5958	0.87786	no
AGAP013292	AGAP013292-RA			1.83594	1.87636	0.0314159	0.97165	0.99303	no
AGAP010979	AGAP010979-RA			1.94649	1.87655	-0.0527928	0.8925	0.978803	no
AGAP004580	AGAP004580-RA			1.64691	1.881	0.191741	0.6237	0.891641	no
AGAP009210	AGAP009210-RF		CAP-Gly domain-containing linker protein 1	5.93628	1.88141	-1.65775	0.47935	0.802643	no
AGAP011179	AGAP011179-RA	GPRNNA15	putative GPCR class a orphan receptor 15	1.97882	1.88144	-0.0728012	0.90115	0.980261	no
AGAP005079	AGAP005079-RE		guanine nucleotide-binding protein G(q) alpha subunit	1.58218	1.88268	0.250874	0.8388	0.965514	no
AGAP003073	AGAP003073-RB		mitochondrial dicarboxylate carrier	1.7504	1.88321	0.105512	0.9491	0.989205	no
AGAP004233	AGAP004233-RA		transcription factor IIIB 90 kDa subunit	2.14432	1.88438	-0.186437	0.8037	0.957312	no
AGAP004950	AGAP004950-RA		CUG-BP- and ETR3-like factor	1.37923	1.88499	0.450693	0.38295	0.719769	no
AGAP000559	AGAP000559-RA			1.70382	1.88696	0.147295	0.7114	0.928492	no
AGAP000760	AGAP000760-RC		alkylated DNA repair protein alkB homolog 7	2.65141	1.88984	-0.488497	0.7035	0.925443	no
AGAP000274	AGAP000274-RA			2.3401	1.89144	-0.307087	0.60135	0.880836	no
AGAP013038	AGAP013038-RA			1.79053	1.89194	0.0794796	0.8361	0.964916	no
AGAP008606	AGAP008606-RA		forkhead box protein L	3.38289	1.89253	-0.837941	0.06725	0.236913	no
AGAP002624	AGAP002624-RB		solute carrier family 39 (zinc transporter), member 1/2/3	2.07004	1.89284	-0.129109	0.84245	0.965784	no
AGAP005476	AGAP005476-RA			1.82285	1.89347	0.0548343	0.9135	0.981738	no
AGAP001390	AGAP001390-RA			1.25282	1.89446	0.59661	0.2485	0.566266	no
AGAP003785	AGAP003785-RB		glucose dehydrogenase (acceptor)	2.16259	1.89515	-0.190446	0.90155	0.980325	no
AGAP002355	AGAP002355-RB		Glutamine synthetase	3.05666	1.8968	-0.688389	0.21275	0.517036	no
AGAP011721	AGAP011721-RA			2.33981	1.89685	-0.302786	0.5107	0.824764	no
AGAP002936	AGAP002936-RA			1.52328	1.89761	0.316999	0.5817	0.869196	no
AGAP010545	AGAP010545-RA			3.33294	1.89975	-0.810988	0.02235	0.10481	no
AGAP008959	AGAP008959-RA			1.55117	1.90004	0.292672	0.5408	0.84512	no
AGAP002581	AGAP002581-RA			1.59652	1.9006	0.251526	0.54485	0.847722	no
AGAP011395	AGAP011395-RA		patched 1	1.77981	1.90544	0.0983986	0.78665	0.952126	no
AGAP012907	AGAP012907-RA			1.67959	1.90656	0.182867	0.7293	0.933988	no
AGAP005271	AGAP005271-RA		E3 ubiquitin-protein ligase FANCL	1.4806	1.90699	0.36511	0.4878	0.808279	no
AGAP003963	AGAP003963-RA			1.56877	1.90718	0.281801	0.4551	0.78346	no
AGAP003582	AGAP003582-RA		D-xylulose reductase A	2.56127	1.91149	-0.42216	0.3762	0.713142	no
AGAP001189	AGAP001189-RA	OBP10	odorant-binding protein 10	3.80059	1.91197	-0.991166	0.58735	0.872543	no
AGAP004495	AGAP004495-RA			1.53351	1.91222	0.318412	0.5602	0.85707	no
AGAP001449	AGAP001449-RA			2.20657	1.9134	-0.205665	0.711	0.928291	no
AGAP001042	AGAP001042-RA		cytochrome b5 domain-containing protein 2 homolog	2.02538	1.91492	-0.0809082	0.86745	0.972587	no
AGAP011404	AGAP011404-RA			1.89145	1.91497	0.017832	0.96535	0.992253	no
AGAP003108	AGAP003108-RB		fibroblast growth factor receptor 2	1.41393	1.91613	0.438488	0.3912	0.727373	no
AGAP013468	AGAP013468-RA		A disintegrin and metallopeptidase domain 9 (meltrin gamma)	1.77124	1.91728	0.114301	0.7655	0.944946	no
AGAP001779	AGAP001779-RC			1.77716	1.91739	0.109567	0.90115	0.980261	no
AGAP008628	AGAP008628-RA			2.00337	1.91878	-0.0622405	0.9104	0.981342	no
AGAP002300	AGAP002300-RA		exosome complex exonuclease	1.69859	1.91963	0.176495	0.87975	0.975719	no
AGAP028538	AGAP028538-RA	Arl6	ADP-ribosylation factor-like 6	1.0025	1.92134	0.938512	0.51945	0.830806	no
AGAP007720	AGAP007720-RA		chondroitin sulfate N-acetylgalactosaminyltransferase 1	1.90452	1.92173	0.0129783	0.9721	0.993052	no
AGAP005724	AGAP005724-RA		lipoma HMGIC fusion partner-like protein 4	2.18854	1.92209	-0.187293	0.70235	0.924984	no
AGAP028566	AGAP028566-RA			2.18718	1.92219	-0.186321	0.926	0.984177	no
AGAP000057	AGAP000057-RA		paired box protein	1.33888	1.92427	0.523287	0.26815	0.590928	no
AGAP003827	AGAP003827-RA			2.18899	1.92483	-0.185536	0.6455	0.901693	no
AGAP004235	AGAP004235-RB		elongation factor 1-delta	1.69534	1.92701	0.184793	0.91935	0.983076	no
AGAP006803	AGAP006803-RA		kinesin family member 18/19	2.49802	1.92827	-0.373474	0.41085	0.746822	no
AGAP010192	AGAP010192-RA		Dedicator of cytokinesis protein 7	1.96732	1.92835	-0.0288652	0.91995	0.983108	no
AGAP000033	AGAP000033-RA		Protein retinal degeneration B	2.03413	1.93028	-0.075596	0.81945	0.961057	no
AGAP028095	AGAP028095-RC			1.85346	1.93102	0.0591382	0.9327	0.985767	no
AGAP009305	AGAP009305-RA		glucosamine-6-phosphate isomerase	2.30665	1.93574	-0.252916	0.81665	0.960377	no
AGAP028544	AGAP028544-RC		Polypeptide N-acetylgalactosaminyltransferase	2.17923	1.93643	-0.170421	0.68415	0.918789	no
AGAP002813	AGAP002813-RA	CLIPD6	CLIP-domain serine protease	2.14587	1.93739	-0.147447	0.7468	0.939894	no
AGAP005939	AGAP005939-RA		DNA repair protein REV1	1.8648	1.93748	0.0551645	0.87285	0.974098	no
AGAP003439	AGAP003439-RN			1.77866	1.93795	0.123734	0.9526	0.989777	no
AGAP012859	AGAP012859-RA			1.52778	1.93948	0.344226	0.5719	0.864284	no
AGAP012534	AGAP012534-RA			1.45475	1.94067	0.415787	0.5072	0.822587	no
AGAP012877	AGAP012877-RA			1.55087	1.94371	0.325733	0.5488	0.850163	no
AGAP004138	AGAP004138-RA			1.42625	1.94707	0.449077	0.4375	0.769281	no
AGAP002388	AGAP002388-RA		Endonuclease III homolog	2.15323	1.94717	-0.145124	0.81985	0.961116	no
AGAP029069	AGAP029069-RA			1.82807	1.94888	0.0923288	0.8221	0.961566	no
AGAP009078	AGAP009078-RA			1.72125	1.94893	0.17923	0.74125	0.937677	no
AGAP004101	AGAP004101-RA	Dnmt2	DNA methyltransferase 2	1.94221	1.94899	0.00502938	0.98395	0.995174	no
AGAP011475	AGAP011475-RA		Envelysin	1.72346	1.9513	0.179127	0.89465	0.97919	no
AGAP009101	AGAP009101-RA			1.58172	1.95264	0.303932	0.55065	0.851194	no
AGAP006346	AGAP006346-RA		protein spinster homolog 2	2.976	1.95355	-0.607274	0.4568	0.784708	no
AGAP008369	AGAP008369-RA			2.49724	1.95388	-0.353994	0.2976	0.626755	no
AGAP005734	AGAP005734-RA			2.20062	1.95411	-0.171401	0.7631	0.944347	no
AGAP010180	AGAP010180-RA		centrosomal protein CEP97	1.72911	1.95504	0.17717	0.63085	0.895413	no
AGAP003657	AGAP003657-RA			1.65447	1.95715	0.242383	0.5553	0.854173	no
AGAP011739	AGAP011739-RA			2.16086	1.95779	-0.142375	0.8898	0.97824	no
AGAP011290	AGAP011290-RA			1.82438	1.95789	0.101893	0.8588	0.970254	no
AGAP007207	AGAP007207-RA		DE-cadherin	1.78404	1.95829	0.134454	0.69505	0.922593	no
AGAP010393	AGAP010393-RA			1.94376	1.95997	0.0119816	0.9652	0.992232	no
AGAP000222	AGAP000222-RB			1.69054	1.96045	0.2137	0.7011	0.924346	no
AGAP007336	AGAP007336-RA			2.32802	1.96146	-0.247174	0.42835	0.762204	no
AGAP007051	AGAP007051-RA		Piopio protein	1.74353	1.96715	0.174095	0.6704	0.913077	no
AGAP008228	AGAP008228-RB		dual specificity phosphatase	1.23187	1.97011	0.67743	0.4696	0.794758	no
AGAP006107	AGAP006107-RA		triple functional domain (PTPRF interacting)	1.93323	1.97044	0.027498	0.9727	0.993283	no
AGAP001039	AGAP001039-RB	CYP307A1	cytochrome P450	2.45722	1.97152	-0.317715	0.63065	0.895413	no
AGAP007779	AGAP007779-RA			2.21435	1.97164	-0.167491	0.70525	0.926211	no
AGAP002263	AGAP002263-RD		choline-phosphate cytidylyltransferase	2.06448	1.97253	-0.0657266	0.96585	0.992258	no
AGAP028220	AGAP028220-RA			1.61638	1.9739	0.288286	0.50295	0.819717	no
AGAP007036	AGAP007036-RA	APL1A	Anopheles Plasmodium-responsive Leucine-Rich Repeat 1A	4.24929	1.97394	-1.10614	0.0103	0.0577791	no
AGAP007912	AGAP007912-RB		ribosomal RNA assembly protein mis3, expressed	2.6757	1.97464	-0.438327	0.79715	0.955675	no
AGAP013380	AGAP013380-RA			2.0652	1.97501	-0.0644239	0.85705	0.96978	no
AGAP000095	AGAP000095-RA		anoctamin 5	2.03928	1.97503	-0.0461803	0.93055	0.985261	no
AGAP010501	AGAP010501-RA			1.53562	1.97632	0.363996	0.3928	0.728854	no
AGAP011238	AGAP011238-RA			2.64216	1.97715	-0.418295	0.2871	0.614283	no
AGAP007914	AGAP007914-RA		Transport and Golgi organization 6	2.50578	1.9779	-0.341292	0.3475	0.683566	no
AGAP009655	AGAP009655-RA		fanconi anemia group I protein	1.5184	1.9791	0.382294	0.36455	0.701407	no
AGAP008322	AGAP008322-RA			2.23557	1.98054	-0.174751	0.6979	0.923342	no
AGAP007248	AGAP007248-RB		neuronal calcium sensor 2	2.21599	1.98316	-0.16015	0.8793	0.975524	no
AGAP012226	AGAP012226-RA			1.76915	1.98474	0.165896	0.65545	0.906553	no
AGAP007537	AGAP007537-RB			2.24434	1.98661	-0.175983	0.77345	0.948141	no
AGAP006263	AGAP006263-RA	ARR2	arrestin Arr2-like	1.34958	1.98819	0.558949	0.2149	0.520167	no
AGAP011362	AGAP011362-RA			2.43637	1.98993	-0.292016	0.5308	0.83874	no
AGAP010445	AGAP010445-RH		Rab11 family-interacting protein 3/4	1.46493	1.99244	0.443707	0.8544	0.969034	no
AGAP013736	AGAP013736-RA			2.09055	1.99365	-0.0684708	0.8623	0.970883	no
AGAP008705	AGAP008705-RA			2.28347	1.9945	-0.195202	0.6591	0.908321	no
AGAP008521	AGAP008521-RA		low density lipoprotein receptor adapter protein 1	3.50318	1.99486	-0.812381	0.03895	0.159406	no
AGAP006430	AGAP006430-RB	CTLGA2	C-type lectin (CTL) - galactose binding	1.9605	1.99511	0.0252496	0.9641	0.99203	no
AGAP008103	AGAP008103-RB			1.61476	1.99556	0.305474	0.40485	0.740914	no
AGAP007523	AGAP007523-RA		myosin heavy chain	1.95773	1.9956	0.0276385	0.9104	0.981342	no
AGAP009426	AGAP009426-RA		ephrin-B	2.05825	1.99704	-0.0435501	0.93845	0.986812	no
AGAP002514	AGAP002514-RA			2.08729	1.99905	-0.0623161	0.89465	0.97919	no
AGAP028723	AGAP028723-RA			1.76075	1.99914	0.183185	0.6224	0.891091	no
AGAP000996	AGAP000996-RA			2.13136	2.00041	-0.0914833	0.92525	0.984085	no
AGAP002836	AGAP002836-RB		endoribonuclease Dicer	1.67346	2.00164	0.258348	0.40795	0.743812	no
AGAP012007	AGAP012007-RA			2.16442	2.00221	-0.11239	0.80495	0.957479	no
AGAP001065	AGAP001065-RA		glycine hydroxymethyltransferase	2.72412	2.00356	-0.443226	0.838	0.96525	no
AGAP013194	AGAP013194-RA			2.24393	2.00477	-0.162593	0.72665	0.933458	no
AGAP000720	AGAP000720-RB		neuronal cell adhesion molecule	2.15387	2.00796	-0.101199	0.8808	0.976112	no
AGAP008975	AGAP008975-RA			2.00018	2.008	0.00563006	0.99	0.996369	no
AGAP005139	AGAP005139-RA		phosphatidylinositol-bisphosphatase	1.86207	2.01022	0.110444	0.7763	0.948858	no
AGAP004965	AGAP004965-RB		DNA polymerase epsilon subunit 4	2.16405	2.01144	-0.105508	0.8625	0.970883	no
AGAP011599	AGAP011599-RA			2.71141	2.01174	-0.430599	0.28265	0.608817	no
AGAP002522	AGAP002522-RA		cell cycle checkpoint control protein RAD9A	1.92434	2.01348	0.0653277	0.87085	0.973375	no
AGAP028133	AGAP028133-RA			2.28033	2.02005	-0.174853	0.68625	0.919538	no
AGAP003697	AGAP003697-RA		beta-1,4-N-acetylglucosaminyltransferase	2.35648	2.02151	-0.221195	0.7279	0.933551	no
AGAP009764	AGAP009764-RA			2.15953	2.02335	-0.0939746	0.86325	0.970883	no
AGAP005388	AGAP005388-RA		cellular retinaldehyde binding protein	2.30378	2.02353	-0.187129	0.6949	0.922571	no
AGAP007563	AGAP007563-RC			1.83327	2.02376	0.142614	0.76525	0.944819	no
AGAP013362	AGAP013362-RA			1.5339	2.02438	0.400283	0.5474	0.849357	no
AGAP004630	AGAP004630-RA		Erg28-domain containing protein	1.16765	2.02514	0.79442	0.2677	0.590583	no
AGAP029058	AGAP029058-RA			2.07114	2.02713	-0.0309848	0.9528	0.989814	no
AGAP008537	AGAP008537-RB		homocysteine S-methyltransferase	4.69765	2.02856	-1.21149	0.124	0.363359	no
AGAP012856	AGAP012856-RA		ATP-dependent RNA helicase DDX28	2.27573	2.02898	-0.165578	0.72785	0.933551	no
AGAP005799	AGAP005799-RB		dally	1.3743	2.02968	0.562558	0.6399	0.899677	no
AGAP007279	AGAP007279-RA			2.13063	2.03058	-0.0693879	0.85435	0.968995	no
AGAP012074	AGAP012074-RA			1.72863	2.03129	0.232767	0.67325	0.914292	no
AGAP009365	AGAP009365-RA		cellular retinaldehyde binding protein	1.60314	2.03153	0.341664	0.5191	0.830599	no
AGAP007534	AGAP007534-RA			4.24656	2.03173	-1.06359	0.66305	0.910141	no
AGAP003417	AGAP003417-RA			2.31604	2.03419	-0.187207	0.80475	0.957392	no
AGAP007384	AGAP007384-RA			2.2848	2.03652	-0.165961	0.66735	0.912085	no
AGAP008321	AGAP008321-RA		membrane protein, palmitoylated 6	2.29517	2.03776	-0.171619	0.6333	0.896451	no
AGAP002532	AGAP002532-RA			2.066	2.03777	-0.0198441	0.9709	0.992885	no
AGAP013708	AGAP013708-RA	Metazoa_SRP	Metazoan signal recognition particle RNA	2.32254	2.03781	-0.188678	0.86185	0.970701	no
AGAP006921	AGAP006921-RB			2.09353	2.03925	-0.037894	0.9715	0.993012	no
AGAP008723	AGAP008723-RA		minichromosome maintenance protein 10	1.91311	2.04061	0.0930803	0.80195	0.956913	no
AGAP003818	AGAP003818-RA		DRN-tre	1.84314	2.04155	0.1475	0.9229	0.983632	no
AGAP028633	AGAP028633-RA			1.87484	2.043	0.123921	0.7478	0.940137	no
AGAP028576	AGAP028576-RA			1.63437	2.04435	0.322904	0.34195	0.677658	no
AGAP001236	AGAP001236-RA		Sugar transporter ERD6-like 6	2.18637	2.04475	-0.0966123	0.8409	0.965692	no
AGAP009486	AGAP009486-RA		V-type H+-transporting ATPase 54 kD subunit	2.16854	2.04588	-0.0840033	0.96595	0.992305	no
AGAP007017	AGAP007017-RA			2.78335	2.04972	-0.441396	0.314	0.646523	no
AGAP012080	AGAP012080-RA		Trafficking protein particle complex 5	1.70901	2.05294	0.264534	0.62615	0.892987	no
AGAP028412	AGAP028412-RA			4.05838	2.05294	-0.983211	0.22785	0.538496	no
AGAP003868	AGAP003868-RA		centrosomal protein CEP110	2.32	2.0558	-0.174424	0.66845	0.912308	no
AGAP008409	AGAP008409-RA			1.46387	2.05727	0.490946	0.83295	0.963971	no
AGAP008165	AGAP008165-RF		cellular retinaldehyde binding protein	3.54532	2.05775	-0.784846	0.3285	0.663261	no
AGAP006671	AGAP006671-RA			1.70256	2.05982	0.274812	0.55105	0.851573	no
AGAP007129	AGAP007129-RA			1.97687	2.06236	0.0610767	0.84045	0.965692	no
AGAP005108	AGAP005108-RB		Proliferation-associated 2G4	3.27174	2.06573	-0.663408	0.76475	0.944654	no
AGAP008229	AGAP008229-RA		Polypeptide N-acetylgalactosaminyltransferase	2.24653	2.06583	-0.120975	0.74695	0.939977	no
AGAP012711	AGAP012711-RA		Histone H2A	2.96673	2.06693	-0.521386	0.4834	0.805049	no
AGAP008971	AGAP008971-RA			2.21234	2.06707	-0.0979891	0.83895	0.965514	no
AGAP007357	AGAP007357-RA		retinaldehyde-binding protein 1-like protein 1	1.88555	2.06833	0.133482	0.78975	0.953244	no
AGAP000290	AGAP000290-RA	CLIPA27	CLIP-domain serine protease	2.36214	2.0686	-0.191437	0.9086	0.981267	no
AGAP000519	AGAP000519-RA		diacylglycerol kinase (ATP dependent)	2.27705	2.07024	-0.137372	0.67515	0.915103	no
AGAP006387	AGAP006387-RA		DNA primase large subunit	2.71613	2.07126	-0.391042	0.33125	0.666229	no
AGAP001189	AGAP001189-RB	OBP10	odorant-binding protein 10	2.26161	2.07163	-0.126581	0.93835	0.986812	no
AGAP007946	AGAP007946-RA			1.8844	2.07164	0.136662	0.8029	0.957076	no
AGAP003860	AGAP003860-RC		proline dehydrogenase	1.93759	2.07271	0.0972545	0.7984	0.956072	no
AGAP013039	AGAP013039-RB			1.47354	2.07318	0.492558	0.81965	0.961089	no
AGAP004816	AGAP004816-RA			1.61148	2.07736	0.366364	0.5287	0.837086	no
AGAP008783	AGAP008783-RA		arginase	3.91814	2.07737	-0.915412	0.04725	0.183476	no
AGAP013061	AGAP013061-RA			2.3532	2.07899	-0.178739	0.6791	0.916615	no
AGAP009403	AGAP009403-RA			1.97432	2.08716	0.0801891	0.8586	0.970207	no
AGAP028525	AGAP028525-RA			1.8575	2.08718	0.168186	0.6773	0.915897	no
AGAP000844	AGAP000844-RA		Progestin and adipoQ receptor family member 4	2.18031	2.08823	-0.0622487	0.89095	0.978383	no
AGAP005160	AGAP005160-RB		Ras homolog gene family, member A	3.84132	2.08953	-0.878425	0.77045	0.946748	no
AGAP002296	AGAP002296-RA		cytoplasmic polyadenylation element binding protein 2	2.19782	2.09261	-0.0707701	0.85465	0.969087	no
AGAP005104	AGAP005104-RA			1.74806	2.09308	0.259872	0.52745	0.836072	no
AGAP011844	AGAP011844-RA			1.87031	2.0999	0.167041	0.7263	0.933273	no
AGAP000756	AGAP000756-RB		carboxypeptidase M	2.53688	2.09991	-0.272729	0.8203	0.961307	no
AGAP005905	AGAP005905-RA			2.35331	2.1	-0.164302	0.69305	0.92196	no
AGAP000572	AGAP000572-RA	CLIPC10	CLIP-domain serine protease	3.15328	2.10367	-0.58395	0.261	0.58223	no
AGAP012508	AGAP012508-RA			2.762	2.10423	-0.392419	0.5391	0.843992	no
AGAP004216	AGAP004216-RA			1.93196	2.10501	0.123758	0.75105	0.941194	no
AGAP012898	AGAP012898-RA			2.47951	2.10679	-0.235006	0.78805	0.952652	no
AGAP006235	AGAP006235-RA			1.78515	2.10783	0.23971	0.481	0.803707	no
AGAP010125	AGAP010125-RA			2.11899	2.11054	-0.00575996	0.98275	0.995174	no
AGAP013481	AGAP013481-RG			1.28495	2.11206	0.716937	0.708	0.927261	no
AGAP000797	AGAP000797-RA		E3 ubiquitin-protein ligase HECW2	2.33222	2.11424	-0.141564	0.7042	0.925778	no
AGAP013185	AGAP013185-RA			3.63357	2.11446	-0.7811	0.12835	0.371722	no
AGAP028676	AGAP028676-RA			1.97738	2.11594	0.0977094	0.8219	0.961566	no
AGAP006906	AGAP006906-RA		Cat eye syndrome critical region protein 1	3.34261	2.11628	-0.659445	0.12665	0.368318	no
AGAP002252	AGAP002252-RA			2.10454	2.11819	0.00932762	0.97675	0.994054	no
AGAP004008	AGAP004008-RA			1.91563	2.11884	0.145458	0.64925	0.903878	no
AGAP012433	AGAP012433-RA			1.85988	2.12103	0.189554	0.5919	0.875447	no
AGAP011576	AGAP011576-RA			1.42916	2.12345	0.571236	0.3868	0.723357	no
AGAP005374	AGAP005374-RA			1.62831	2.12474	0.383905	0.211	0.514294	no
AGAP000179	AGAP000179-RC		Amidophosphoribosyltransferase	3.56424	2.12555	-0.74576	0.2812	0.607015	no
AGAP007796	AGAP007796-RA	Nep3	neprilysin, neutral endopeptidase 3	2.07132	2.12578	0.0374403	0.91645	0.982373	no
AGAP000168	AGAP000168-RA	GPRFZ3	putative frizzled receptor 3	3.08756	2.12681	-0.537779	0.1767	0.460627	no
AGAP000495	AGAP000495-RA		SUMO-conjugating enzyme UBC9	2.94745	2.12805	-0.469935	0.3656	0.702442	no
AGAP010857	AGAP010857-RA		sodium-dependent nutrient amino acid transporter 5	1.95729	2.12858	0.121037	0.78495	0.951744	no
AGAP001751	AGAP001751-RD		Oxidation resistance protein	3.28063	2.13045	-0.622814	0.7924	0.95411	no
AGAP007510	AGAP007510-RA			1.84533	2.13523	0.210513	0.6061	0.883303	no
AGAP005919	AGAP005919-RA			2.29476	2.13687	-0.102845	0.80315	0.957204	no
AGAP013056	AGAP013056-RA		salivary secreted peptide of the 13 kDa family	1.31957	2.13745	0.695817	0.34715	0.683212	no
AGAP005706	AGAP005706-RA		serine collagenase 1	2.1724	2.13883	-0.0224676	0.9784	0.994324	no
AGAP010930	AGAP010930-RA			1.49005	2.14036	0.522492	0.2273	0.537807	no
AGAP001586	AGAP001586-RA		CUE domain-containing protein 2	2.54827	2.14112	-0.251155	0.54235	0.845944	no
AGAP007237	AGAP007237-RA	HPX4	heme peroxidase 4	1.79045	2.14229	0.258831	0.44025	0.771802	no
AGAP005484	AGAP005484-RA			2.28822	2.14305	-0.0945577	0.83135	0.963745	no
AGAP005712	AGAP005712-RA		phenylalanine-4-hydroxylase	3.20087	2.14305	-0.5788	0.56355	0.859083	no
AGAP013738	AGAP013738-RA			2.02027	2.14366	0.0855283	0.8367	0.965067	no
AGAP006712	AGAP006712-RA			1.88677	2.14428	0.184576	0.6507	0.904403	no
AGAP009337	AGAP009337-RA			1.93927	2.14633	0.146356	0.71055	0.928165	no
AGAP002760	AGAP002760-RA		topoisomerase (DNA) II binding protein 1	2.18243	2.14703	-0.0235887	0.94165	0.987559	no
AGAP005748	AGAP005748-RA			2.11746	2.14713	0.0200753	0.9513	0.989414	no
AGAP028844	AGAP028844-RA	LSU_rRNA_eukarya	Eukaryotic large subunit ribosomal RNA	6.32833	2.14806	-1.55879	0.35365	0.690334	no
AGAP002449	AGAP002449-RA		3-OH androgenic UDPGT	2.09298	2.14881	0.0379797	0.9216	0.983442	no
AGAP004977	AGAP004977-RA	PPO6	prophenoloxidase 6	2.30216	2.14972	-0.0988395	0.79905	0.95632	no
AGAP011622	AGAP011622-RA		Retina aberrant in pattern	3.19578	2.15066	-0.57139	0.1527	0.417815	no
AGAP028672	AGAP028672-RA			2.03915	2.15068	0.0768205	0.8505	0.96814	no
AGAP007717	AGAP007717-RB			1.8872	2.15819	0.193577	0.79415	0.954808	no
AGAP005147	AGAP005147-RA			1.3017	2.15894	0.729931	0.39775	0.734126	no
AGAP004213	AGAP004213-RA			2.67785	2.15908	-0.310654	0.54375	0.847034	no
AGAP008035	AGAP008035-RA			2.2343	2.16041	-0.0485136	0.94365	0.988215	no
AGAP009771	AGAP009771-RA			2.74257	2.16412	-0.34175	0.5984	0.879374	no
AGAP008165	AGAP008165-RD		cellular retinaldehyde binding protein	3.80535	2.16481	-0.813786	0.52215	0.83258	no
AGAP000321	AGAP000321-RA			2.1038	2.1654	0.0416381	0.943	0.987945	no
AGAP012764	AGAP012764-RA			2.80903	2.16563	-0.375284	0.49405	0.813319	no
AGAP004450	AGAP004450-RB			2.25059	2.16601	-0.0552682	0.96725	0.992305	no
AGAP000361	AGAP000361-RA			1.78536	2.16637	0.279061	0.48415	0.805587	no
AGAP009206	AGAP009206-RA			5.19445	2.16747	-1.26096	0.07885	0.264948	no
AGAP002839	AGAP002839-RA		WD repeat-containing protein 85	2.95071	2.16845	-0.444398	0.4121	0.747632	no
AGAP002741	AGAP002741-RA		histone-lysine N-methyltransferase MLL1	2.07131	2.16852	0.0661706	0.8001	0.956666	no
AGAP011508	AGAP011508-RA		condensin complex subunit 2	2.2372	2.17031	-0.043788	0.90745	0.980859	no
AGAP028142	AGAP028142-RA			2.12134	2.17148	0.0337019	0.9367	0.986466	no
AGAP001907	AGAP001907-RA			2.01419	2.17349	0.109816	0.72455	0.93274	no
AGAP008625	AGAP008625-RB	GPRSMO	putative smoothened receptor	2.64862	2.17762	-0.282488	0.51165	0.825591	no
AGAP011736	AGAP011736-RA		Fatty acyl-CoA reductase	2.40538	2.17841	-0.142995	0.7295	0.934026	no
AGAP007496	AGAP007496-RA			2.34454	2.17918	-0.10552	0.8402	0.965692	no
AGAP010607	AGAP010607-RA			2.03156	2.1799	0.101673	0.8537	0.968895	no
AGAP013383	AGAP013383-RA			2.46482	2.18116	-0.176383	0.77065	0.94682	no
AGAP006493	AGAP006493-RA			2.11303	2.18224	0.0465013	0.91285	0.981733	no
AGAP005183	AGAP005183-RA			4.0341	2.18336	-0.8857	0.0329	0.140572	no
AGAP003680	AGAP003680-RA	ABCH2	ATP-binding cassette transporter (ABC transporter) family H member 2	1.70854	2.18371	0.354017	0.3718	0.708918	no
AGAP002718	AGAP002718-RB		4-coumarate:CoA ligase isoform 2	1.41993	2.18661	0.62288	0.49695	0.815758	no
AGAP001227	AGAP001227-RA		gamma-tubulin complex component 5	2.14512	2.18731	0.0281	0.93365	0.98583	no
AGAP001453	AGAP001453-RA			1.87948	2.18765	0.219043	0.5528	0.852553	no
AGAP007516	AGAP007516-RA			2.38886	2.18789	-0.126782	0.7546	0.942022	no
AGAP003067	AGAP003067-RA	CYP304C1	cytochrome P450	2.59097	2.19091	-0.241965	0.9124	0.98171	no
AGAP010787	AGAP010787-RA		timeless	2.06494	2.19133	0.0857049	0.79375	0.954593	no
AGAP000104	AGAP000104-RA			2.25192	2.19199	-0.0389153	0.9294	0.985046	no
AGAP012163	AGAP012163-RA		Guanylate cyclase (Fragment)	2.50072	2.19452	-0.188438	0.55015	0.850879	no
AGAP010797	AGAP010797-RA			2.03335	2.19687	0.111589	0.85375	0.968915	no
AGAP011578	AGAP011578-RA			1.57231	2.19823	0.483458	0.29125	0.618973	no
AGAP003620	AGAP003620-RA			1.60567	2.19824	0.453171	0.47585	0.799932	no
AGAP000884	AGAP000884-RA		ubiquitin carboxyl-terminal hydrolase 1	2.07798	2.199	0.0816678	0.89895	0.979836	no
AGAP010232	AGAP010232-RA		all-trans-retinol dehydrogenase (NAD+)	2.53468	2.20067	-0.203865	0.6218	0.891029	no
AGAP008836	AGAP008836-RA		crossover junction endonuclease MUS81	1.78135	2.20277	0.306347	0.49335	0.812759	no
AGAP028678	AGAP028678-RA			1.99907	2.2035	0.140468	0.76315	0.94435	no
AGAP004179	AGAP004179-RA		EF-hand domain family, member A1	2.7839	2.20523	-0.336177	0.64415	0.901246	no
AGAP001662	AGAP001662-RA			1.86275	2.20525	0.243503	0.4026	0.73863	no
AGAP003616	AGAP003616-RA			1.72634	2.20585	0.35362	0.2185	0.525176	no
AGAP004576	AGAP004576-RA	TWDL12	cuticular protein TWDL family (TWDL12)	2.15942	2.206	0.030783	0.9511	0.98941	no
AGAP002302	AGAP002302-RA		crossover junction endonuclease	2.07344	2.20638	0.0896493	0.90765	0.980951	no
AGAP008017	AGAP008017-RB			1.9707	2.20661	0.163121	0.686	0.9195	no
AGAP001004	AGAP001004-RA	TOLL1A	TOLL-like receptor 1A	2.98256	2.20765	-0.434041	0.74115	0.937649	no
AGAP007607	AGAP007607-RA			2.67136	2.20896	-0.274207	0.69005	0.920809	no
AGAP007988	AGAP007988-RA		glycerate kinase	2.4394	2.21142	-0.141554	0.72675	0.933458	no
AGAP008935	AGAP008935-RA		recombining binding protein suppressor of hairless	2.38221	2.2131	-0.106227	0.817	0.960433	no
AGAP007601	AGAP007601-RA			2.32961	2.21388	-0.0735119	0.86375	0.970993	no
AGAP010489	AGAP010489-RA	OBP4	odorant-binding protein antennal 4	2.30138	2.21496	-0.0552199	0.91215	0.981708	no
AGAP028681	AGAP028681-RA			2.43774	2.21952	-0.135298	0.742	0.938017	no
AGAP002132	AGAP002132-RA		YEATS domain-containing protein 1/3	2.24749	2.22223	-0.0163035	0.9588	0.99117	no
AGAP005807	AGAP005807-RC			1.75881	2.22387	0.338467	0.71735	0.930805	no
AGAP012655	AGAP012655-RA		AAA family ATPase	2.04501	2.22474	0.121525	0.75245	0.941471	no
AGAP011495	AGAP011495-RA			2.21106	2.22716	0.0104661	0.97955	0.994722	no
AGAP000769	AGAP000769-RB			4.05457	2.22778	-0.863942	0.40615	0.742077	no
AGAP012209	AGAP012209-RA			2.3722	2.22984	-0.0892868	0.8883	0.978087	no
AGAP012992	AGAP012992-RA			3.12781	2.23123	-0.487319	0.30245	0.632578	no
AGAP012030	AGAP012030-RC	mRpL21	39S ribosomal protein L21, mitochondrial	2.48398	2.23334	-0.153448	0.8408	0.965692	no
AGAP009311	AGAP009311-RA		Tocopherol (alpha) transfer protein-like	5.59468	2.23867	-1.32142	0.0165	0.0832055	no
AGAP008597	AGAP008597-RA			1.72904	2.23916	0.372982	0.8406	0.965692	no
AGAP000228	AGAP000228-RA		netrin 1	2.0428	2.24065	0.13337	0.7507	0.941194	no
AGAP010147	AGAP010147-RK		myosin heavy chain	1.50313	2.24084	0.576066	0.8054	0.957505	no
AGAP011954	AGAP011954-RA			1.80359	2.24156	0.313633	0.4809	0.803656	no
AGAP001272	AGAP001272-RB			3.29659	2.24391	-0.554956	0.25465	0.574149	no
AGAP004217	AGAP004217-RA			1.74628	2.24603	0.363089	0.5497	0.850531	no
AGAP003940	AGAP003940-RA			2.48177	2.24743	-0.143089	0.64105	0.900192	no
AGAP010055	AGAP010055-RA			2.03424	2.24789	0.144075	0.69235	0.921759	no
AGAP001751	AGAP001751-RC		Oxidation resistance protein	1.48129	2.24947	0.60273	0.7996	0.956447	no
AGAP005759	AGAP005759-RA			2.30679	2.24949	-0.0362904	0.95315	0.98994	no
AGAP006756	AGAP006756-RA			2.00696	2.25899	0.170665	0.6376	0.898543	no
AGAP012098	AGAP012098-RA		kinase	2.27403	2.26225	-0.00748852	0.97395	0.993497	no
AGAP008515	AGAP008515-RA			2.4581	2.26549	-0.117717	0.74975	0.940783	no
AGAP008694	AGAP008694-RA			2.66726	2.26749	-0.234265	0.5496	0.850531	no
AGAP007248	AGAP007248-RA		neuronal calcium sensor 2	1.67653	2.26765	0.435721	0.7718	0.947385	no
AGAP028690	AGAP028690-RA			2.16185	2.26796	0.0691289	0.86075	0.970552	no
AGAP008014	AGAP008014-RB			1.49414	2.26806	0.602145	0.31295	0.645087	no
AGAP005051	AGAP005051-RA		DNA polymerase epsilon subunit 3	1.81534	2.27221	0.323854	0.6573	0.907656	no
AGAP006403	AGAP006403-RA		polycomb group RING finger protein 4	2.6407	2.27254	-0.216617	0.4809	0.803656	no
AGAP003200	AGAP003200-RA		NipSnap homolog 2	3.27176	2.27313	-0.525389	0.21415	0.519143	no
AGAP008585	AGAP008585-RA		protein kinase, cGMP-dependent	1.77291	2.2748	0.359618	0.3076	0.638835	no
AGAP028034	AGAP028034-RA			3.29863	2.27725	-0.534574	0.20045	0.498993	no
AGAP009344	AGAP009344-RA			2.59022	2.28028	-0.183866	0.57505	0.865805	no
AGAP012110	AGAP012110-RA			1.9611	2.28143	0.218281	0.6031	0.881997	no
AGAP001897	AGAP001897-RA		centromere protein J	2.29035	2.28178	-0.00540802	0.9875	0.995978	no
AGAP005567	AGAP005567-RA		bone morphogenetic protein receptor type-2	2.56377	2.282	-0.167966	0.6845	0.918967	no
AGAP005783	AGAP005783-RA			2.26306	2.28336	0.01288	0.96565	0.992255	no
AGAP000577	AGAP000577-RC		AMP deaminase	3.60447	2.28649	-0.656656	0.80765	0.958086	no
AGAP007585	AGAP007585-RA			2.35771	2.28688	-0.0440059	0.8891	0.978219	no
AGAP004931	AGAP004931-RA			1.98747	2.2875	0.202837	0.6609	0.909176	no
AGAP028146	AGAP028146-RB			4.13443	2.28842	-0.853339	0.1255	0.36619	no
AGAP005773	AGAP005773-RA		guanine nucleotide-binding protein G(o) subunit alpha	1.36474	2.29095	0.747318	0.19755	0.49426	no
AGAP013250	AGAP013250-RB			1.82596	2.29194	0.327908	0.5916	0.875239	no
AGAP011675	AGAP011675-RA			1.84246	2.29319	0.315725	0.4074	0.743348	no
AGAP008384	AGAP008384-RA			2.57696	2.29507	-0.167131	0.6298	0.895148	no
AGAP005158	AGAP005158-RA		adenosine deaminase	2.06914	2.29643	0.150361	0.76035	0.94369	no
AGAP009787	AGAP009787-RA		DnaJ (Hsp40) homolog, subfamily C	2.16516	2.29664	0.0850527	0.84525	0.966462	no
AGAP004335	AGAP004335-RB		filamin	2.25361	2.29709	0.0275674	0.9719	0.993052	no
AGAP000530	AGAP000530-RA		Werner Syndrome-like exonuclease	3.96375	2.29711	-0.787048	0.3285	0.663261	no
AGAP003526	AGAP003526-RA		asterless	1.86435	2.29834	0.301919	0.37765	0.714477	no
AGAP007402	AGAP007402-RA			2.94248	2.29862	-0.356264	0.48195	0.804342	no
AGAP010250	AGAP010250-RA			2.54685	2.2987	-0.147895	0.73405	0.935586	no
AGAP004569	AGAP004569-RA		epidermis specific serine protease	1.69846	2.30246	0.438946	0.4132	0.748481	no
AGAP007198	AGAP007198-RA			2.3	2.30258	0.00161359	0.9974	0.998243	no
AGAP003022	AGAP003022-RA			2.0418	2.30317	0.173782	0.673	0.91422	no
AGAP009333	AGAP009333-RB		mitochondrial carrier protein (Rim2)	1.73077	2.30451	0.413042	0.84205	0.965692	no
AGAP002456	AGAP002456-RA			2.97548	2.305	-0.368354	0.25445	0.573869	no
AGAP002769	AGAP002769-RA		C-4 methylsterol oxidase	2.41179	2.30509	-0.0652825	0.91105	0.981498	no
AGAP010357	AGAP010357-RA			2.77756	2.30948	-0.266251	0.45555	0.783787	no
AGAP006945	AGAP006945-RA		DNA repair and recombination protein RAD54B	2.85525	2.31324	-0.3037	0.3829	0.719719	no
AGAP009791	AGAP009791-RA	Nep1	neprilysin, neutral endopeptidase 1	2.6239	2.3137	-0.181511	0.6022	0.881376	no
AGAP009388	AGAP009388-RB			2.34116	2.31584	-0.0156888	0.9828	0.995174	no
AGAP004651	AGAP004651-RA			2.29958	2.3177	0.0113218	0.9721	0.993052	no
AGAP013439	AGAP013439-RA		serine/threonine-protein kinase SIK	2.01151	2.31884	0.205124	0.8922	0.978652	no
AGAP001397	AGAP001397-RA		zinc metalloproteinase YIL108W	2.07447	2.31902	0.160767	0.71785	0.930974	no
AGAP009606	AGAP009606-RA			3.055	2.32278	-0.395318	0.44305	0.774283	no
AGAP007124	AGAP007124-RA			1.72859	2.32341	0.426647	0.3189	0.652032	no
AGAP012029	AGAP012029-RA		centriolar protein POC1	2.13839	2.32385	0.119988	0.8038	0.957329	no
AGAP000346	AGAP000346-RA	SPZ1	spaetzle-like cytokine 1	2.43843	2.32771	-0.0670468	0.87315	0.974171	no
AGAP007883	AGAP007883-RA			2.64402	2.32797	-0.183661	0.6309	0.895413	no
AGAP011357	AGAP011357-RA		All-trans/9-cis/11-cis	1.92064	2.3301	0.278803	0.6374	0.898464	no
AGAP010078	AGAP010078-RA		Polypeptide N-acetylgalactosaminyltransferase (Fragment)	2.22049	2.33018	0.0695591	0.87185	0.973844	no
AGAP005787	AGAP005787-RA			2.83297	2.33107	-0.28132	0.66695	0.91191	no
AGAP010081	AGAP010081-RA			2.35453	2.33211	-0.0138012	0.9693	0.992647	no
AGAP007737	AGAP007737-RA			2.9684	2.33289	-0.347563	0.35015	0.686431	no
AGAP008706	AGAP008706-RA		protein zwilch	2.59713	2.33429	-0.153933	0.71175	0.928668	no
AGAP011965	AGAP011965-RA		neuralized-like protein 411965]	2.15562	2.33532	0.115515	0.72065	0.931983	no
AGAP011880	AGAP011880-RA		G patch domain containing 1	2.00633	2.33694	0.220065	0.51685	0.829056	no
AGAP028635	AGAP028635-RA			2.12638	2.33748	0.13655	0.6637	0.910311	no
AGAP003972	AGAP003972-RA	GPRCIR	putative cirl/latrotoxin receptor	2.47489	2.33752	-0.0823868	0.78475	0.951635	no
AGAP006494	AGAP006494-RA			2.60087	2.33988	-0.152555	0.79315	0.95435	no
AGAP008200	AGAP008200-RA		potassium voltage-gated channel Shaw-related subfamily C, invertebrate	1.59839	2.34129	0.550681	0.23615	0.550209	no
AGAP008748	AGAP008748-RA		DNA repair and recombination protein RAD54 and RAD54-like protein	2.33676	2.34315	0.00394098	0.99315	0.997197	no
AGAP013286	AGAP013286-RD		peptide-methionine (R)-S-oxide reductase	2.63885	2.34355	-0.171212	0.8734	0.974171	no
AGAP002924	AGAP002924-RB		Protein tweety homolog	2.13487	2.34685	0.136577	0.68555	0.919335	no
AGAP004307	AGAP004307-RB		aprataxin	2.69787	2.3491	-0.199712	0.67145	0.913471	no
AGAP005762	AGAP005762-RA			2.86816	2.35165	-0.286451	0.73905	0.936877	no
AGAP001196	AGAP001196-RA		Enn protein	2.03139	2.3523	0.211609	0.598	0.879214	no
AGAP009515	AGAP009515-RA	REL1	TOLL pathway signalling NF-kappaB Relish-like transcription factor	2.4402	2.35577	-0.0508018	0.9771	0.994073	no
AGAP002996	AGAP002996-RC		ATP-dependent Clp protease ATP-binding subunit clpX-like, mitochondrial	4.24084	2.35605	-0.84798	0.36175	0.698423	no
AGAP001158	AGAP001158-RA			2.23477	2.35741	0.0770764	0.8419	0.965692	no
AGAP005045	AGAP005045-RA			2.68776	2.35904	-0.188208	0.81255	0.959732	no
AGAP004448	AGAP004448-RA		segment polarity protein dishevelled	1.55203	2.3622	0.605973	0.40775	0.743695	no
AGAP006458	AGAP006458-RA			2.07525	2.36707	0.189812	0.62975	0.895119	no
AGAP012836	AGAP012836-RA		tRNA (cytosine38-C5)-methyltransferase	3.38718	2.36798	-0.516428	0.32205	0.6553	no
AGAP008973	AGAP008973-RA			2.356	2.37034	0.00876	0.9806	0.994902	no
AGAP003295	AGAP003295-RA		deoxyribonuclease II	2.52769	2.37065	-0.0925367	0.842	0.965692	no
AGAP007164	AGAP007164-RA			2.09219	2.3709	0.180419	0.89165	0.978521	no
AGAP011823	AGAP011823-RA		E3 ubiquitin-protein ligase HERC2	2.30563	2.37162	0.0407114	0.8728	0.974098	no
AGAP005245	AGAP005245-RL			2.17746	2.37204	0.123485	0.8795	0.975603	no
AGAP012868	AGAP012868-RA			2.10837	2.37296	0.170555	0.776	0.948703	no
AGAP006215	AGAP006215-RA	GPRMTH1	methuselah receptor 1	1.67419	2.37365	0.503647	0.27785	0.603017	no
AGAP011357	AGAP011357-RB		All-trans/9-cis/11-cis	2.52967	2.37412	-0.0915583	0.87495	0.97448	no
AGAP002967	AGAP002967-RA		bloom syndrome protein	2.52841	2.37867	-0.0880787	0.77525	0.948584	no
AGAP028645	AGAP028645-RA		aryl hydrocarbon receptor nuclear translocator	2.42891	2.37972	-0.0295155	0.9341	0.985942	no
AGAP009406	AGAP009406-RA			2.47593	2.38166	-0.0560018	0.88655	0.977716	no
AGAP000762	AGAP000762-RA			2.39824	2.3819	-0.00986109	0.9817	0.995098	no
AGAP013268	AGAP013268-RA		cystinosin	2.64882	2.38395	-0.151996	0.7491	0.94057	no
AGAP007849	AGAP007849-RB		laminin, alpha 1/2	2.03075	2.38635	0.232791	0.7441	0.938785	no
AGAP012958	AGAP012958-RB			1.39866	2.38909	0.772409	0.58345	0.870411	no
AGAP010565	AGAP010565-RA			1.94258	2.38928	0.2986	0.89265	0.978807	no
AGAP006250	AGAP006250-RA		eukaryotic elongation factor, selenocysteine-tRNA-specific	2.32819	2.39159	0.0387602	0.92395	0.983914	no
AGAP028673	AGAP028673-RA			2.34623	2.39304	0.0284997	0.94225	0.987639	no
AGAP028602	AGAP028602-RA			3.99689	2.39315	-0.739967	0.09115	0.293053	no
AGAP002927	AGAP002927-RA		high affinity cGMP-specific 3',5'-cyclic phosphodiesterase 9	2.73871	2.39541	-0.193229	0.7622	0.944119	no
AGAP005350	AGAP005350-RA			2.23182	2.39668	0.102818	0.8194	0.961036	no
AGAP010884	AGAP010884-RA			2.32221	2.39676	0.0455872	0.87375	0.974232	no
AGAP011543	AGAP011543-RA			1.80908	2.39979	0.407654	0.50325	0.819748	no
AGAP008675	AGAP008675-RA			2.10254	2.40104	0.191528	0.72185	0.932199	no
AGAP003654	AGAP003654-RA	GPRCAL3	putative calcitonin receptor 3	2.36677	2.40195	0.0212897	0.9555	0.99044	no
AGAP009168	AGAP009168-RA			1.73405	2.40509	0.471944	0.83915	0.965557	no
AGAP005508	AGAP005508-RA			2.09186	2.40568	0.201658	0.579	0.867554	no
AGAP004109	AGAP004109-RA		Xaa-Pro aminopeptidase	2.1694	2.40634	0.149539	0.6667	0.911767	no
AGAP005253	AGAP005253-RA			4.06118	2.40803	-0.754047	0.30525	0.635945	no
AGAP012192	AGAP012192-RA		DNA mismatch repair protein MLH1	2.17172	2.41006	0.150226	0.8233	0.961799	no
AGAP011877	AGAP011877-RA			2.51914	2.41039	-0.0636629	0.91235	0.981708	no
AGAP013463	AGAP013463-RA			2.3409	2.41232	0.0433578	0.9021	0.980516	no
AGAP012743	AGAP012743-RA		DNA replication complex GINS protein PSF2	2.32734	2.41239	0.0517815	0.9076	0.980914	no
AGAP008305	AGAP008305-RA		phosphoglucomutase	3.5777	2.41417	-0.567507	0.7287	0.933779	no
AGAP003015	AGAP003015-RA		Argininosuccinate synthase	3.87449	2.41741	-0.680544	0.10065	0.313885	no
AGAP012274	AGAP012274-RA			2.557	2.41751	-0.0809302	0.7643	0.944654	no
AGAP011776	AGAP011776-RA		Protein kinase protein	2.81016	2.42038	-0.215422	0.5133	0.826862	no
AGAP000058	AGAP000058-RA			2.78056	2.42202	-0.199166	0.46095	0.787803	no
AGAP007814	AGAP007814-RA			3.67543	2.42381	-0.600634	0.31505	0.647537	no
AGAP006349	AGAP006349-RA		solute carrier family 19 (thiamine transporter), member 2/3	2.77677	2.42596	-0.194856	0.643	0.900868	no
AGAP010726	AGAP010726-RA			3.95075	2.42606	-0.70351	0.19205	0.485508	no
AGAP012557	AGAP012557-RA			2.46816	2.42786	-0.0237532	0.97085	0.992885	no
AGAP011219	AGAP011219-RA			2.55107	2.42822	-0.071204	0.8761	0.974809	no
AGAP002536	AGAP002536-RA			2.69192	2.4283	-0.14869	0.7208	0.932037	no
AGAP008942	AGAP008942-RB		solute carrier family 17 member 9	2.4221	2.43032	0.00488496	0.9948	0.997675	no
AGAP010580	AGAP010580-RA			1.90001	2.43585	0.358418	0.36885	0.706125	no
AGAP007582	AGAP007582-RA			2.31837	2.44025	0.0739222	0.81075	0.9589	no
AGAP009891	AGAP009891-RA		juvenile hormone esterase binding protein	2.4493	2.44069	-0.00507831	0.98605	0.995615	no
AGAP001053	AGAP001053-RC			2.3562	2.44212	0.0516726	0.97615	0.993944	no
AGAP007205	AGAP007205-RA		RAT1-interacting protein	2.51117	2.44227	-0.0401398	0.98185	0.995103	no
AGAP002159	AGAP002159-RA			2.0079	2.44404	0.283578	0.3525	0.689047	no
AGAP009448	AGAP009448-RA			2.53263	2.44733	-0.0494267	0.90625	0.980635	no
AGAP012928	AGAP012928-RA			1.66789	2.45072	0.555183	0.41155	0.747352	no
AGAP012972	AGAP012972-RA			2.7969	2.45144	-0.1902	0.6433	0.900933	no
AGAP028185	AGAP028185-RA			3.57441	2.45171	-0.543918	0.125	0.365279	no
AGAP009130	AGAP009130-RA			1.80382	2.45537	0.444888	0.3408	0.676469	no
AGAP005921	AGAP005921-RA		nucleoside-triphosphatase THEP1	2.7725	2.46048	-0.172244	0.7795	0.949866	no
AGAP001338	AGAP001338-RA		DEAH (Asp-Glu-Ala-His) box polypeptide 34	2.33914	2.46542	0.0758589	0.81735	0.960433	no
AGAP006988	AGAP006988-RA		muscle, skeletal, receptor tyrosine kinase	2.94938	2.46653	-0.257925	0.4969	0.815698	no
AGAP007134	AGAP007134-RA		Elongation of very long chain fatty acids protein	2.79849	2.46723	-0.181756	0.7238	0.932722	no
AGAP028652	AGAP028652-RA			2.23339	2.46743	0.143774	0.6548	0.906214	no
AGAP003801	AGAP003801-RA			2.49805	2.46877	-0.0170098	0.9694	0.992647	no
AGAP003374	AGAP003374-RA		extracellular sulfatase Sulf	2.88614	2.47052	-0.224328	0.4694	0.794643	no
AGAP012986	AGAP012986-RA			2.36645	2.47218	0.0630621	0.88935	0.978234	no
AGAP008419	AGAP008419-RB		Ras-related protein Rab-14	2.29265	2.47243	0.108916	0.95375	0.990035	no
AGAP006025	AGAP006025-RA		Ras-like protein family member	2.58246	2.47505	-0.0612922	0.8828	0.976787	no
AGAP009849	AGAP009849-RA		SP14D1	2.87459	2.47652	-0.21504	0.68735	0.920012	no
AGAP005012	AGAP005012-RA		galactokinase	2.06277	2.47848	0.264871	0.53585	0.84224	no
AGAP007348	AGAP007348-RA		coiled-coil domain-containing protein 102A	2.17185	2.47945	0.191094	0.7305	0.934246	no
AGAP012342	AGAP012342-RA		hairy and enhancer of split, invertebrate	2.73049	2.48051	-0.13852	0.8334	0.964132	no
AGAP005178	AGAP005178-RA			2.57756	2.48161	-0.05473	0.89855	0.979836	no
AGAP028073	AGAP028073-RA			2.62185	2.48346	-0.078237	0.85225	0.968651	no
AGAP029057	AGAP029057-RA			2.81741	2.48403	-0.18169	0.73925	0.936973	no
AGAP011795	AGAP011795-RA			3.35851	2.48913	-0.432178	0.3145	0.647045	no
AGAP005661	AGAP005661-RA		Ftz transcription factor	2.24917	2.48966	0.146553	0.6758	0.91524	no
AGAP000596	AGAP000596-RA		lysophosphatidylcholine acyltransferase / lyso-PAF acetyltransferase	2.74378	2.49082	-0.139547	0.8673	0.972576	no
AGAP007118	AGAP007118-RA			2.3074	2.49502	0.112783	0.70535	0.926212	no
AGAP007760	AGAP007760-RA			1.87666	2.49529	0.411042	0.35675	0.693225	no
AGAP001284	AGAP001284-RA		potassium inwardly-rectifying channel subfamily J	2.37845	2.49611	0.0696597	0.87935	0.975526	no
AGAP007932	AGAP007932-RA		beat protein	3.27076	2.49806	-0.38882	0.41385	0.749163	no
AGAP010887	AGAP010887-RA	CPR113	cuticular protein RR-2 family 113	2.0679	2.50177	0.274783	0.60335	0.882054	no
AGAP006254	AGAP006254-RB		polypeptide N-acetylglucosaminyltransferase	2.51809	2.50232	-0.0090633	0.9826	0.995174	no
AGAP006436	AGAP006436-RB	Med13	mediator of RNA polymerase II transcription subunit 13	2.60975	2.50243	-0.0605802	0.8466	0.966697	no
AGAP028166	AGAP028166-RA			2.20272	2.50291	0.18432	0.72225	0.932199	no
AGAP013607	AGAP013607-RA	U4	U4 spliceosomal RNA	4.39115	2.50394	-0.810397	1	1	no
AGAP000139	AGAP000139-RA		DNA polymerase gamma	2.48625	2.50876	0.013004	0.9691	0.992625	no
AGAP003431	AGAP003431-RA		RUN and FYVE domain-containing 2	2.45586	2.51143	0.0322811	0.9495	0.989267	no
AGAP005494	AGAP005494-RA		integrator complex subunit 9	2.42845	2.51153	0.0485343	0.90095	0.980183	no
AGAP004152	AGAP004152-RA			2.11467	2.5118	0.248286	0.4752	0.799418	no
AGAP002040	AGAP002040-RA		Brother of iHog	3.35948	2.51202	-0.419389	0.23395	0.547088	no
AGAP003352	AGAP003352-RB		Stomatin (EPB72)-like 3	3.49652	2.51213	-0.477011	0.7607	0.943756	no
AGAP012987	AGAP012987-RA			2.9891	2.513	-0.250298	0.5857	0.871645	no
AGAP007512	AGAP007512-RA		phosphatidylinositol 4-kinase	2.41738	2.51362	0.0563189	0.9057	0.980635	no
AGAP005525	AGAP005525-RA			2.03244	2.51435	0.306977	0.4758	0.799893	no
AGAP009093	AGAP009093-RA		pre-mRNA-splicing factor ATP-dependent RNA helicase DHX16	3.03464	2.51457	-0.271214	0.40365	0.740039	no
AGAP008418	AGAP008418-RA			2.39728	2.51759	0.070647	0.82645	0.962444	no
AGAP001473	AGAP001473-RA		propionyl-CoA synthetase	2.89788	2.5187	-0.202318	0.58655	0.872062	no
AGAP007247	AGAP007247-RA		hippocalcin-like protein 1	2.1863	2.51925	0.204498	0.7268	0.933458	no
AGAP009120	AGAP009120-RA			2.29845	2.52077	0.133202	0.7355	0.936111	no
AGAP011289	AGAP011289-RA			2.85451	2.52112	-0.179177	0.73255	0.935204	no
AGAP010426	AGAP010426-RA		general transcription factor 3C polypeptide 3 (transcription factor C subunit	2.42065	2.52368	0.0601397	0.85245	0.968678	no
AGAP004121	AGAP004121-RA	Osi1	protein osiris 1	2.94923	2.52783	-0.222439	0.6803	0.917081	no
AGAP002805	AGAP002805-RA		DNA excision repair protein ERCC-4	2.34857	2.53016	0.107445	0.74295	0.938412	no
AGAP012474	AGAP012474-RA			3.054	2.53034	-0.271371	0.6231	0.891374	no
AGAP001908	AGAP001908-RA		glyceronephosphate O-acyltransferase	2.28172	2.5311	0.149639	0.718	0.931043	no
AGAP012271	AGAP012271-RA			3.77097	2.53388	-0.573584	0.2418	0.557713	no
AGAP001683	AGAP001683-RB		calcium/calmodulin-dependent serine protein kinase	2.17342	2.53482	0.221915	0.82495	0.962187	no
AGAP006602	AGAP006602-RA			3.05322	2.53497	-0.268361	0.6204	0.890468	no
AGAP011418	AGAP011418-RA			2.50885	2.53503	0.0149745	0.9655	0.992253	no
AGAP028452	AGAP028452-RA			2.75906	2.53783	-0.120586	0.6731	0.914239	no
AGAP007508	AGAP007508-RA			2.44461	2.53866	0.054467	0.95095	0.98941	no
AGAP002416	AGAP002416-RA	CYP4K2	cytochrome P450	2.9557	2.53887	-0.219314	0.59335	0.876389	no
AGAP005874	AGAP005874-RA		Protein downstream neighbor of son homolog	2.56462	2.53906	-0.0144506	0.9718	0.993052	no
AGAP012076	AGAP012076-RA		transforming growth factor beta, invertebrate	1.63081	2.54101	0.639812	0.4256	0.759729	no
AGAP009140	AGAP009140-RA			2.53732	2.54395	0.00376662	0.9898	0.996301	no
AGAP003078	AGAP003078-RB		endoplasmic reticulum metallopeptidase 1	3.34154	2.54434	-0.393224	0.4722	0.797036	no
AGAP010028	AGAP010028-RA		DNA topoisomerase III	2.25335	2.54533	0.17578	0.6062	0.883333	no
AGAP009029	AGAP009029-RA		Protein real-time	2.73084	2.5455	-0.101399	0.7711	0.946988	no
AGAP003146	AGAP003146-RA		RalA-binding protein 1	2.54107	2.54611	0.00285699	0.99435	0.997555	no
AGAP009056	AGAP009056-RA			2.67761	2.54777	-0.071707	0.8807	0.976091	no
AGAP000117	AGAP000117-RA		Wnt inhibitory factor 1000117]	2.11563	2.5491	0.268901	0.50085	0.818444	no
AGAP012221	AGAP012221-RA			1.81872	2.55162	0.488492	0.50995	0.824412	no
AGAP012780	AGAP012780-RA			2.01177	2.55294	0.343697	0.64585	0.901952	no
AGAP004803	AGAP004803-RA			2.08712	2.55391	0.291196	0.4422	0.773603	no
AGAP012403	AGAP012403-RA			1.92472	2.55441	0.408338	0.23055	0.542351	no
AGAP001326	AGAP001326-RA		mitotic spindle assembly checkpoint protein MAD2B	2.66447	2.55531	-0.0603477	0.90625	0.980635	no
AGAP001413	AGAP001413-RA			1.63143	2.55752	0.64861	0.13385	0.382677	no
AGAP008555	AGAP008555-RA			4.07564	2.5594	-0.67122	0.2659	0.58831	no
AGAP008869	AGAP008869-RA		chromosome transmission fidelity protein 18	2.11587	2.56361	0.276925	0.4255	0.759662	no
AGAP007750	AGAP007750-RA			2.59261	2.56446	-0.015751	0.98585	0.995615	no
AGAP003429	AGAP003429-RA		LIM and senescent cell antigen-like domains 1	2.08211	2.56492	0.300867	0.726	0.933146	no
AGAP010671	AGAP010671-RA		actin-related protein 8	2.35595	2.56495	0.122624	0.77385	0.948167	no
AGAP010316	AGAP010316-RA			2.54721	2.56495	0.0100157	0.9859	0.995615	no
AGAP006340	AGAP006340-RA		misshapen/NIK-related kinase	2.6224	2.56664	-0.0310038	0.9671	0.992305	no
AGAP002615	AGAP002615-RA			3.90184	2.56675	-0.604211	0.1959	0.491557	no
AGAP006653	AGAP006653-RA		Protein rogdi	1.77221	2.5669	0.534479	0.5323	0.839813	no
AGAP002263	AGAP002263-RA		choline-phosphate cytidylyltransferase	5.76859	2.5722	-1.16522	0.32095	0.654098	no
AGAP001505	AGAP001505-RB		Transmembrane emp24 protein transport domain containing 1b	1.97904	2.57308	0.378695	0.66215	0.909756	no
AGAP008228	AGAP008228-RA		dual specificity phosphatase	1.83456	2.57314	0.488097	0.463	0.789653	no
AGAP004392	AGAP004392-RB		DNA polymerase alpha subunit B	3.12913	2.57348	-0.282042	0.73615	0.936236	no
AGAP010852	AGAP010852-RA			2.12175	2.57395	0.27873	0.69405	0.922172	no
AGAP010508	AGAP010508-RA		proton-coupled amino acid transporter	2.40449	2.57395	0.0982576	0.81405	0.960226	no
AGAP005834	AGAP005834-RA	COEJHE2E	carboxylesterase	4.30942	2.57774	-0.741384	0.0492	0.188994	no
AGAP009002	AGAP009002-RB	HR3	hormone receptor 3	4.27163	2.57812	-0.72847	0.3046	0.635095	no
AGAP010703	AGAP010703-RA		sister chromatid cohesion protein DCC1	2.66315	2.5798	-0.0458753	0.91205	0.981708	no
AGAP007495	AGAP007495-RA			2.04623	2.58095	0.33493	0.44565	0.776151	no
AGAP007253	AGAP007253-RA		hippocampus abundant gene transcript 1	2.11927	2.58122	0.284489	0.7776	0.949313	no
AGAP008984	AGAP008984-RA			2.52703	2.58315	0.0316932	0.91545	0.982156	no
AGAP003587	AGAP003587-RB		solute carrier family 26 (sodium-independent sulfate anion transporter)	1.90724	2.58476	0.43855	0.59655	0.87828	no
AGAP003267	AGAP003267-RA			2.60479	2.58479	-0.0111192	0.97075	0.992883	no
AGAP011641	AGAP011641-RA			2.48296	2.5862	0.0587764	0.8968	0.979746	no
AGAP012906	AGAP012906-RA		60S ribosomal protein L6	1.22829	2.58666	1.07444	0.2472	0.564454	no
AGAP009983	AGAP009983-RA		Bhlh factor math6	2.82938	2.58973	-0.127682	0.7855	0.951837	no
AGAP001213	AGAP001213-RA			3.2848	2.59109	-0.342246	0.2801	0.60581	no
AGAP002331	AGAP002331-RA		sodium-independent sulfate anion transporter	2.6151	2.5923	-0.0126361	0.97555	0.993904	no
AGAP012159	AGAP012159-RA			2.52903	2.59557	0.0374655	0.9422	0.987639	no
AGAP013095	AGAP013095-RA			3.07041	2.59791	-0.241077	0.63835	0.898942	no
AGAP006441	AGAP006441-RB		GTP cyclohydrolase I	1.42759	2.59985	0.86485	0.5506	0.851182	no
AGAP005534	AGAP005534-RA			2.24436	2.60022	0.212331	0.622	0.891029	no
AGAP006437	AGAP006437-RA			2.8518	2.60125	-0.132669	0.74015	0.937386	no
AGAP007946	AGAP007946-RB			2.5033	2.60317	0.0564417	0.9034	0.980635	no
AGAP005699	AGAP005699-RA		heparosan-N-sulfate-glucuronate 5-epimerase	2.91139	2.60697	-0.159336	0.69475	0.922473	no
AGAP010063	AGAP010063-RA			2.33633	2.60732	0.158328	0.70495	0.926039	no
AGAP008310	AGAP008310-RA			3.03998	2.60815	-0.221037	0.87895	0.975423	no
AGAP005568	AGAP005568-RA			2.22183	2.60871	0.231589	0.55065	0.851194	no
AGAP000747	AGAP000747-RB		mitogen-activated protein kinase kinase kinase 5	3.38772	2.61244	-0.374916	0.4622	0.788935	no
AGAP003899	AGAP003899-RB	Sxl	sex-lethal	1.88761	2.61355	0.46945	0.7217	0.932199	no
AGAP006641	AGAP006641-RA			2.64193	2.61448	-0.0150671	0.9652	0.992232	no
AGAP003596	AGAP003596-RA			2.83869	2.61554	-0.118118	0.73325	0.935475	no
AGAP005459	AGAP005459-RA	CPR16	cuticular protein RR-1 family 16	2.43941	2.62223	0.104261	0.82575	0.962346	no
AGAP008850	AGAP008850-RA		mitochondrial cytochrome c oxidase subunit 6A isoform 3	2.04537	2.62538	0.360162	0.74265	0.938387	no
AGAP012759	AGAP012759-RA			1.82503	2.62758	0.525813	0.4094	0.745556	no
AGAP003439	AGAP003439-RA			2.03831	2.63071	0.368081	0.84555	0.966514	no
AGAP028451	AGAP028451-RA			2.50168	2.63123	0.0728397	0.81425	0.960349	no
AGAP004229	AGAP004229-RA			2.5342	2.63159	0.054405	0.84485	0.966341	no
AGAP009151	AGAP009151-RA			3.49749	2.63262	-0.409821	0.27005	0.593383	no
AGAP009010	AGAP009010-RA			2.59657	2.63488	0.0211324	0.9561	0.990539	no
AGAP006757	AGAP006757-RA			1.6728	2.63611	0.656143	0.0933	0.297793	no
AGAP005646	AGAP005646-RA			2.15903	2.63666	0.288332	0.71985	0.931747	no
AGAP011640	AGAP011640-RA			2.42443	2.63952	0.12263	0.66195	0.909646	no
AGAP012683	AGAP012683-RA			2.58371	2.64251	0.0324663	0.9441	0.988258	no
AGAP008185	AGAP008185-RA		Multiple epidermal growth factor-like domains 8	2.45901	2.64264	0.103899	0.7084	0.927423	no
AGAP001360	AGAP001360-RA			2.71844	2.64279	-0.0407154	0.93175	0.98565	no
AGAP003425	AGAP003425-RA		solute carrier family 7 (cationic amino acid transporter, y+ system)	3.12834	2.64316	-0.243138	0.51495	0.828039	no
AGAP029051	AGAP029051-RD			3.27911	2.64442	-0.310352	0.60985	0.884902	no
AGAP002876	AGAP002876-RA		single-strand selective monofunctional uracil DNA glycosylase	2.93552	2.64488	-0.150412	0.76505	0.944765	no
AGAP004773	AGAP004773-RA		pyruvate dehydrogenase E1 component subunit alpha, mitochondrial	3.89827	2.64617	-0.558928	0.19575	0.491263	no
AGAP007247	AGAP007247-RB		hippocalcin-like protein 1	2.05477	2.64769	0.365756	0.4962	0.815258	no
AGAP011670	AGAP011670-RA		transcription initiation protein SPT3	3.47215	2.6494	-0.390163	0.382	0.718878	no
AGAP008412	AGAP008412-RA		ubiquitin thioesterase CYLD	2.95276	2.65116	-0.155437	0.91475	0.981858	no
AGAP013244	AGAP013244-RA		adenosine deaminase, tRNA-specific 2, TAD2 homolog	3.48143	2.65231	-0.392431	0.6017	0.881028	no
AGAP004801	AGAP004801-RA		Huntingtin interacting protein	1.3002	2.65548	1.03024	0.68755	0.920084	no
AGAP004281	AGAP004281-RA			2.77694	2.65604	-0.064222	0.87685	0.974956	no
AGAP001965	AGAP001965-RA		sodium-coupled monocarboxylate transporter 1	2.7387	2.65976	-0.042195	0.91535	0.982101	no
AGAP029112	AGAP029112-RA			2.74372	2.66096	-0.0441869	0.8856	0.977512	no
AGAP008194	AGAP008194-RA			2.31525	2.66209	0.201394	0.54265	0.84615	no
AGAP006736	AGAP006736-RA		zinc finger protein GLIS2	2.32526	2.66611	0.197349	0.6221	0.891029	no
AGAP004965	AGAP004965-RA		DNA polymerase epsilon subunit 4	2.33343	2.66692	0.192721	0.72595	0.933141	no
AGAP001815	AGAP001815-RA			2.8337	2.66817	-0.0868384	0.8561	0.969505	no
AGAP028696	AGAP028696-RA	COE09895	carboxylesterase	2.17783	2.66951	0.293681	0.46475	0.790828	no
AGAP007537	AGAP007537-RA			2.60715	2.66981	0.0342617	0.91265	0.981733	no
AGAP000327	AGAP000327-RA		tyrosine aminotransferase	1.54551	2.67057	0.789058	0.07685	0.260314	no
AGAP005572	AGAP005572-RA			3.09514	2.67081	-0.212727	0.57625	0.866434	no
AGAP002434	AGAP002434-RA		centrosomin	2.85702	2.67352	-0.09577	0.74005	0.937386	no
AGAP007239	AGAP007239-RA			3.19219	2.67475	-0.255141	0.50195	0.819155	no
AGAP012896	AGAP012896-RA		N-ethylmaleimide-sensitive factor attachment protein, gamma	3.65906	2.67749	-0.450588	0.3888	0.725233	no
AGAP006726	AGAP006726-RA	COEAE5G	carboxylesterase	3.80486	2.67825	-0.506554	0.48245	0.804465	no
AGAP001684	AGAP001684-RA		Alkaline phosphatase	2.24487	2.67947	0.255319	0.7719	0.9474	no
AGAP001025	AGAP001025-RA		protein msta, isoform A	2.72104	2.68066	-0.0215664	0.95875	0.99117	no
AGAP001455	AGAP001455-RA			2.4393	2.68201	0.136847	0.71675	0.930527	no
AGAP000222	AGAP000222-RA			3.38878	2.68244	-0.337222	0.38625	0.723027	no
AGAP006725	AGAP006725-RA	COEAE3H	carboxylesterase alpha esterase	3.84585	2.68275	-0.519592	0.1856	0.47509	no
AGAP003688	AGAP003688-RA		threonine aldolase	3.0792	2.69247	-0.193623	0.6288	0.894337	no
AGAP012661	AGAP012661-RA			1.03486	2.69288	1.37971	0.13365	0.382322	no
AGAP009654	AGAP009654-RA			1.56119	2.69425	0.787243	0.2189	0.52574	no
AGAP005397	AGAP005397-RA			2.58614	2.69464	0.0592891	0.90005	0.980052	no
AGAP008244	AGAP008244-RA			2.85027	2.69889	-0.0787312	0.79125	0.953619	no
AGAP009153	AGAP009153-RA			2.08553	2.7007	0.372918	0.83635	0.965004	no
AGAP005478	AGAP005478-RA			2.64659	2.70401	0.0309635	0.9454	0.988559	no
AGAP000188	AGAP000188-RA		Uridine phosphorylase	3.09635	2.70429	-0.195319	0.68965	0.920728	no
AGAP000223	AGAP000223-RA			2.61223	2.70448	0.0500712	0.88385	0.977179	no
AGAP003273	AGAP003273-RA			2.42934	2.7048	0.154956	0.67785	0.916048	no
AGAP004108	AGAP004108-RB		Amalgam	3.47932	2.70784	-0.361663	0.37485	0.711633	no
AGAP005574	AGAP005574-RA			3.26859	2.70963	-0.270574	0.457	0.784918	no
AGAP006528	AGAP006528-RA			2.43136	2.71025	0.156662	0.56835	0.862112	no
AGAP010695	AGAP010695-RA		elongation of very long chain fatty acids protein 4	3.64721	2.71117	-0.427877	0.31035	0.642117	no
AGAP003080	AGAP003080-RB		oo18 RNA-binding protein	2.35188	2.71265	0.205887	0.727	0.933458	no
AGAP005048	AGAP005048-RA		anaphase-promoting complex subunit 2	2.87816	2.713	-0.0852591	0.8099	0.958645	no
AGAP001478	AGAP001478-RA	NMDAR1	ionotropic receptor NMDAR1	3.50327	2.72139	-0.36436	0.26845	0.591374	no
AGAP012182	AGAP012182-RA			1.86501	2.72299	0.546007	0.4157	0.750869	no
AGAP005480	AGAP005480-RA			3.0298	2.72454	-0.15321	0.68665	0.91985	no
AGAP005722	AGAP005722-RA			2.14341	2.72485	0.346272	0.4609	0.787762	no
AGAP001124	AGAP001124-RA		Aminomethyltransferase	3.62897	2.72581	-0.412876	0.31535	0.647867	no
AGAP007769	AGAP007769-RA		Katanin-60	2.59427	2.72606	0.0714861	0.8465	0.966697	no
AGAP008408	AGAP008408-RB			2.83328	2.72657	-0.0553859	0.86665	0.97228	no
AGAP007611	AGAP007611-RA			2.90845	2.72662	-0.0931368	0.9513	0.989414	no
AGAP012801	AGAP012801-RA	NIT8503		3.44046	2.72935	-0.334045	0.48795	0.808279	no
AGAP007045	AGAP007045-RA	LRIM15	leucine-rich immune protein (TM)	5.18973	2.73136	-0.926038	0.013	0.069093	no
AGAP000877	AGAP000877-RA	CYP4G17	cytochrome P450	3.4364	2.73194	-0.330972	0.378	0.714692	no
AGAP010853	AGAP010853-RA			1.77782	2.7368	0.622381	0.22615	0.536094	no
AGAP001181	AGAP001181-RA			2.91973	2.73763	-0.092905	0.8603	0.970459	no
AGAP010203	AGAP010203-RA		TPR repeat-containing protein LOC90826-like protein	2.70518	2.73974	0.018316	0.95695	0.9907	no
AGAP004635	AGAP004635-RA		sodium-independent sulfate anion transporter	2.60455	2.74268	0.0745544	0.83015	0.96344	no
AGAP004615	AGAP004615-RA		DNA polymerase epsilon subunit 1	2.06084	2.74554	0.413859	0.1416	0.397586	no
AGAP012092	AGAP012092-RA			2.6819	2.74788	0.0350607	0.9438	0.988235	no
AGAP005105	AGAP005105-RA			2.72503	2.74821	0.0122193	0.97505	0.993712	no
AGAP005498	AGAP005498-RB		phospholipid scramblase 2	7.05052	2.74893	-1.35886	0.6206	0.890468	no
AGAP028518	AGAP028518-RA			2.95892	2.74913	-0.106097	0.7593	0.943403	no
AGAP005244	AGAP005244-RA			2.58179	2.75099	0.0915821	0.85695	0.96974	no
AGAP002108	AGAP002108-RA		dual specificity phosphatase	2.47135	2.75308	0.155751	0.73875	0.93677	no
AGAP010406	AGAP010406-RA		origin recognition complex subunit 3	2.71373	2.75629	0.0224502	0.94735	0.988934	no
AGAP028668	AGAP028668-RA			2.64231	2.7596	0.0626622	0.8757	0.974646	no
AGAP000238	AGAP000238-RA			4.62844	2.76253	-0.744534	0.0572	0.210845	no
AGAP006453	AGAP006453-RA			2.33696	2.76264	0.241417	0.60425	0.88246	no
AGAP029001	AGAP029001-RA	RNase_MRP	RNase MRP	2.46682	2.76281	0.163479	0.92005	0.983108	no
AGAP006199	AGAP006199-RA			3.61471	2.76308	-0.387605	0.44705	0.777068	no
AGAP010186	AGAP010186-RA		echinoid	2.3454	2.76825	0.239139	0.4455	0.776071	no
AGAP013329	AGAP013329-RA			4.41519	2.77014	-0.672517	0.16615	0.442056	no
AGAP009400	AGAP009400-RA		nuclear receptor subfamily 5 group A member 3	2.77477	2.77254	-0.00116279	0.99565	0.997815	no
AGAP007545	AGAP007545-RB		Contactin associated protein-like 2	2.70702	2.77258	0.0345204	0.95115	0.989414	no
AGAP009346	AGAP009346-RA			2.57561	2.77467	0.107398	0.79425	0.954852	no
AGAP006272	AGAP006272-RA			2.87397	2.78017	-0.0478684	0.9088	0.981267	no
AGAP004202	AGAP004202-RA			1.9809	2.78097	0.489433	0.19545	0.490754	no
AGAP003483	AGAP003483-RA			3.53928	2.78098	-0.347863	0.404	0.740254	no
AGAP006629	AGAP006629-RA		regulator of G-protein signaling	2.86048	2.78317	-0.0395303	0.91645	0.982373	no
AGAP011531	AGAP011531-RA		Selenium-binding protein 2	3.57103	2.78385	-0.359259	0.36875	0.705979	no
AGAP007413	AGAP007413-RA			2.55266	2.78457	0.125457	0.69315	0.921971	no
AGAP011331	AGAP011331-RD			2.15548	2.78593	0.37015	0.4168	0.752226	no
AGAP007133	AGAP007133-RA			2.70423	2.78682	0.0434029	0.88035	0.975918	no
AGAP009778	AGAP009778-RA			2.38731	2.78916	0.224442	0.57985	0.868021	no
AGAP004801	AGAP004801-RB		Huntingtin interacting protein	3.44691	2.79818	-0.300815	0.8762	0.974809	no
AGAP010239	AGAP010239-RA		DnaJ homolog subfamily B member 5	1.87343	2.79861	0.579033	0.2446	0.56105	no
AGAP001639	AGAP001639-RB		polyA-binding protein interacting protein	3.26426	2.79902	-0.221834	0.81525	0.960358	no
AGAP007987	AGAP007987-RA		bone morphogenetic protein 2/4	3.27589	2.80062	-0.226142	0.56865	0.862221	no
AGAP011588	AGAP011588-RA			3.22191	2.80215	-0.201379	0.7236	0.932607	no
AGAP004269	AGAP004269-RA			2.49166	2.80236	0.169531	0.67025	0.913073	no
AGAP011704	AGAP011704-RA			2.38699	2.80238	0.231465	0.6663	0.91162	no
AGAP006410	AGAP006410-RB			2.37846	2.80519	0.238074	0.66375	0.910338	no
AGAP027996	AGAP027996-RA			2.35879	2.80546	0.250193	0.49825	0.816649	no
AGAP013288	AGAP013288-RA			3.03022	2.80687	-0.110459	0.72175	0.932199	no
AGAP011093	AGAP011093-RA			3.13796	2.81056	-0.158968	0.64035	0.899954	no
AGAP005036	AGAP005036-RA			2.35621	2.81109	0.254657	0.5422	0.845819	no
AGAP007568	AGAP007568-RA		condensin complex subunit 3	2.77373	2.81228	0.0199143	0.94695	0.988824	no
AGAP002711	AGAP002711-RF		stardust, isoform B	2.34169	2.81384	0.264995	0.8169	0.960398	no
AGAP003473	AGAP003473-RA			6.72156	2.81463	-1.25585	0.07125	0.246857	no
AGAP004604	AGAP004604-RA			3.0744	2.81592	-0.126699	0.9411	0.987395	no
AGAP029051	AGAP029051-RE			3.14516	2.81617	-0.1594	0.78815	0.952697	no
AGAP028099	AGAP028099-RA			2.32525	2.81854	0.277559	0.3812	0.71791	no
AGAP028406	AGAP028406-RA			5.16788	2.82144	-0.873142	0.30505	0.635638	no
AGAP007388	AGAP007388-RA		midasin	2.37702	2.82294	0.248041	0.347	0.683094	no
AGAP007777	AGAP007777-RA			3.88838	2.82453	-0.461158	0.1771	0.461152	no
AGAP010543	AGAP010543-RA		Yellow-x	3.04734	2.82557	-0.109008	0.79675	0.955524	no
AGAP028168	AGAP028168-RA			2.95046	2.82758	-0.0613698	0.8878	0.977893	no
AGAP011885	AGAP011885-RA		tRNA-splicing endonuclease subunit Sen34	2.8201	2.83096	0.00554862	0.9891	0.996161	no
AGAP007804	AGAP007804-RA			3.01043	2.83175	-0.0882744	0.8308	0.96344	no
AGAP013180	AGAP013180-RA		Spindle B	2.39533	2.83178	0.241481	0.62295	0.891374	no
AGAP001258	AGAP001258-RA			2.87943	2.83354	-0.0231785	0.96025	0.991508	no
AGAP010554	AGAP010554-RA			2.02101	2.83438	0.487954	0.4335	0.765927	no
AGAP003942	AGAP003942-RA			2.28846	2.84083	0.311935	0.44305	0.774283	no
AGAP007562	AGAP007562-RA			2.77732	2.84498	0.0347272	0.89565	0.979643	no
AGAP028669	AGAP028669-RA			2.89954	2.84763	-0.0260603	0.9502	0.989377	no
AGAP010882	AGAP010882-RA			2.85508	2.8502	-0.00246576	0.98855	0.996106	no
AGAP028728	AGAP028728-RA	CLIPE5	CLIP-domain serine protease	4.22147	2.85289	-0.565323	0.0914	0.293528	no
AGAP012662	AGAP012662-RA		omega-amidase	3.25535	2.85415	-0.189755	0.66635	0.911668	no
AGAP013184	AGAP013184-RA	CLIPB36	CLIP-domain serine protease	4.07914	2.85644	-0.514048	0.3864	0.723124	no
AGAP006768	AGAP006768-RA		diacylglycerol kinase (ATP dependent)	2.5753	2.85721	0.149866	0.69555	0.922681	no
AGAP000009	AGAP000009-RC		syntaxin-binding protein	3.10655	2.85854	-0.120032	0.86705	0.972476	no
AGAP003492	AGAP003492-RA		facilitated glucose transporter (solute carrier family 2)	2.3564	2.85913	0.278993	0.7251	0.932788	no
AGAP005752	AGAP005752-RA		glucosyl/glucuronosyl transferases	3.04421	2.85935	-0.0903789	0.82625	0.96242	no
AGAP012164	AGAP012164-RA	GPRNPR4	putative neuropeptide receptor 4	3.75822	2.86022	-0.393923	0.36055	0.697065	no
AGAP008826	AGAP008826-RA			2.70488	2.86128	0.0810931	0.845	0.966341	no
AGAP027984	AGAP027984-RA			2.86908	2.86223	-0.00345117	0.9898	0.996301	no
AGAP012033	AGAP012033-RA			1.87196	2.8624	0.612682	0.3264	0.6607	no
AGAP004288	AGAP004288-RB		tubulin polyglutamylase TTLL5	2.46259	2.86586	0.218795	0.57	0.863119	no
AGAP005253	AGAP005253-RB			1.39772	2.86735	1.03665	0.335	0.670222	no
AGAP013442	AGAP013442-RA	CLIPB9	CLIP-domain serine protease	2.60317	2.86739	0.139469	0.8447	0.966327	no
AGAP009261	AGAP009261-RA		Rap guanine nucleotide exchange factor (GEF) 2	3.01614	2.86947	-0.0719154	0.7983	0.956009	no
AGAP000255	AGAP000255-RB		disks large protein 1	2.58388	2.87052	0.151778	0.87785	0.975238	no
AGAP011995	AGAP011995-RA			2.3452	2.87094	0.291811	0.43525	0.767336	no
AGAP029109	AGAP029109-RC			3.05347	2.87235	-0.0882178	0.9268	0.984485	no
AGAP002918	AGAP002918-RA			3.15191	2.87395	-0.133192	0.741	0.937617	no
AGAP028643	AGAP028643-RA		histone acetyltransferase MYST2	2.82718	2.87415	0.0237706	0.94525	0.988559	no
AGAP000533	AGAP000533-RA			2.8794	2.87591	-0.0017536	0.9942	0.997555	no
AGAP005343	AGAP005343-RA			2.72735	2.87678	0.0769561	0.80485	0.957435	no
AGAP004987	AGAP004987-RA			3.78147	2.87701	-0.394377	0.4757	0.799769	no
AGAP007652	AGAP007652-RA		methyltransferase-like protein 20	2.99428	2.87795	-0.0571689	0.90715	0.980859	no
AGAP012772	AGAP012772-RA			3.18366	2.87915	-0.145044	0.75035	0.941066	no
AGAP003702	AGAP003702-RA		tolkin	3.30149	2.88078	-0.19666	0.47515	0.799379	no
AGAP006927	AGAP006927-RA			2.39797	2.88129	0.264904	0.55035	0.85097	no
AGAP002576	AGAP002576-RA			2.6716	2.88439	0.110562	0.73965	0.937292	no
AGAP008272	AGAP008272-RA		secretion-regulating guanine nucleotide exchange factor	2.96262	2.88737	-0.0371173	0.93445	0.985942	no
AGAP002381	AGAP002381-RA		disintegrin and metalloproteinase domain-containing protein 17	2.55699	2.89224	0.177742	0.6141	0.88707	no
AGAP004509	AGAP004509-RB		pre-mRNA-splicing factor RBM22/SLT11	3.39849	2.89245	-0.232599	0.8929	0.978855	no
AGAP008064	AGAP008064-RA		uroporphyrinogen-III synthase	2.87119	2.8956	0.0122154	0.98615	0.995615	no
AGAP004437	AGAP004437-RD		Glycerol-3-phosphate dehydrogenase	6.30434	2.89737	-1.1216	0.2652	0.587493	no
AGAP001463	AGAP001463-RA			2.59997	2.89906	0.157087	0.6607	0.909025	no
AGAP002925	AGAP002925-RA		poly(U)-specific endoribonuclease	5.24258	2.89947	-0.854486	0.02505	0.114554	no
AGAP028169	AGAP028169-RA			2.44507	2.90006	0.246211	0.53745	0.843114	no
AGAP002303	AGAP002303-RA			3.01342	2.90013	-0.0552834	0.91765	0.982822	no
AGAP010147	AGAP010147-RJ		myosin heavy chain	2.44472	2.90617	0.249447	0.8067	0.957881	no
AGAP003297	AGAP003297-RA			2.45735	2.90621	0.242035	0.5524	0.852372	no
AGAP010179	AGAP010179-RA			2.5958	2.90739	0.163542	0.6105	0.885199	no
AGAP010332	AGAP010332-RA			2.76576	2.91064	0.0736574	0.8244	0.962116	no
AGAP003317	AGAP003317-RA			3.16305	2.91537	-0.117636	0.79325	0.954372	no
AGAP004178	AGAP004178-RA			2.80306	2.91644	0.0572034	0.88425	0.977302	no
AGAP028722	AGAP028722-RA			2.25183	2.91645	0.373117	0.61975	0.889934	no
AGAP003439	AGAP003439-RS			2.84455	2.91799	0.0367755	0.9581	0.991058	no
AGAP005114	AGAP005114-RB			2.78483	2.91804	0.067413	0.9075	0.980859	no
AGAP001948	AGAP001948-RA		suppressor of fused (Sufu)	3.59037	2.92006	-0.298131	0.4275	0.761477	no
AGAP001854	AGAP001854-RA		N-glycosylase/DNA lyase	2.46167	2.92056	0.246603	0.55425	0.853569	no
AGAP008250	AGAP008250-RA			3.06432	2.92133	-0.0689402	0.8957	0.979643	no
AGAP002879	AGAP002879-RB		cathepsin F	3.32726	2.92186	-0.187447	0.8409	0.965692	no
AGAP001113	AGAP001113-RA		A disintegrin and metalloproteinase with thrombospondin motifs 18	3.95342	2.93352	-0.43047	0.74305	0.938425	no
AGAP002433	AGAP002433-RA			2.78336	2.93394	0.0760119	0.82595	0.962346	no
AGAP001793	AGAP001793-RA		aurora kinase A	3.5554	2.93529	-0.276508	0.5037	0.820083	no
AGAP004794	AGAP004794-RA		pancreatic triacylglycerol lipase	4.94539	2.9358	-0.752334	0.06075	0.220233	no
AGAP028608	AGAP028608-RA			3.30292	2.93607	-0.169855	0.605	0.882756	no
AGAP005473	AGAP005473-RA			2.8095	2.93744	0.0642441	0.865	0.971548	no
AGAP009458	AGAP009458-RA			3.56823	2.94068	-0.279062	0.58825	0.8733	no
AGAP005789	AGAP005789-RA			2.62015	2.94606	0.169136	0.5724	0.86452	no
AGAP004589	AGAP004589-RC			3.24168	2.948	-0.137006	0.7398	0.937316	no
AGAP003577	AGAP003577-RA		Ras-related and estrogen-regulated growth inhibitor-like protein	3.64905	2.94817	-0.307704	0.53495	0.841795	no
AGAP006680	AGAP006680-RA			5.31318	2.95005	-0.848836	0.254	0.573283	no
AGAP001950	AGAP001950-RA		membrane-associated tyrosine- and threonine-specific cdc2-inhibitory kinase	2.8374	2.95023	0.0562573	0.86965	0.973246	no
AGAP011900	AGAP011900-RA		alkylated DNA repair protein alkB homolog 8	2.95774	2.95796	0.000107985	0.99355	0.997233	no
AGAP001617	AGAP001617-RB		Ras-related protein Rab-7A	1.20995	2.96199	1.29161	0.6415	0.900229	no
AGAP008441	AGAP008441-RA			1.99304	2.96368	0.572424	0.14325	0.400654	no
AGAP012359	AGAP012359-RA			1.9128	2.96421	0.631962	0.49735	0.815993	no
AGAP001259	AGAP001259-RA			3.83626	2.96476	-0.371784	0.42115	0.756166	no
AGAP010828	AGAP010828-RA	CASPS9	short caspase 9	3.02734	2.96482	-0.0301068	0.94885	0.989148	no
AGAP008892	AGAP008892-RA			2.14084	2.96604	0.470356	0.3412	0.676929	no
AGAP000829	AGAP000829-RA		calpain-15	3.06521	2.96678	-0.0470849	0.93455	0.985942	no
AGAP000707	AGAP000707-RA			3.08607	2.96694	-0.0567967	0.8576	0.969967	no
AGAP007956	AGAP007956-RA			2.92764	2.9697	0.0205811	0.96055	0.991508	no
AGAP013073	AGAP013073-RB			2.39732	2.97236	0.310188	0.594	0.87677	no
AGAP006001	AGAP006001-RA	CPR26	cuticular protein RR-1 family 26	1.08127	2.97529	1.46031	0.022	0.103612	no
AGAP009126	AGAP009126-RA		protein expanded	2.47337	2.97726	0.267507	0.38145	0.718268	no
AGAP003280	AGAP003280-RA			3.11589	2.97831	-0.0651496	0.84695	0.966795	no
AGAP000151	AGAP000151-RA			2.46664	2.97882	0.272193	0.66715	0.912066	no
AGAP002181	AGAP002181-RC			2.99608	2.9791	-0.00820007	0.9921	0.996839	no
AGAP007287	AGAP007287-RA	OBP47	odorant-binding protein 47	2.94081	2.97945	0.0188315	0.9741	0.993532	no
AGAP009681	AGAP009681-RA		DNA fragmentation factor 40 kD beta subunit	2.7072	2.98212	0.13954	0.71575	0.930198	no
AGAP005205	AGAP005205-RA	PGRPLA	peptidoglycan recognition protein (long)	2.08963	2.9831	0.513566	0.64785	0.902929	no
AGAP007815	AGAP007815-RA		kinesin family member 4/7/21/27	3.2126	2.9835	-0.106732	0.7072	0.926797	no
AGAP002254	AGAP002254-RA			3.67688	2.98551	-0.300501	0.7024	0.924984	no
AGAP006749	AGAP006749-RA			3.29331	2.98756	-0.14057	0.73135	0.934596	no
AGAP003417	AGAP003417-RB			2.44795	2.98917	0.288168	0.6743	0.914805	no
AGAP002242	AGAP002242-RA			2.87616	2.9902	0.0560992	0.863	0.970883	no
AGAP004504	AGAP004504-RB			2.79886	2.99305	0.0967745	0.87805	0.975238	no
AGAP011356	AGAP011356-RA			4.34299	2.99321	-0.536996	0.14005	0.394776	no
AGAP011763	AGAP011763-RA			2.81498	2.99401	0.0889537	0.8533	0.968805	no
AGAP012381	AGAP012381-RA		Major facilitator superfamily domain containing 8	3.97358	2.99543	-0.407675	0.2691	0.592179	no
AGAP000700	AGAP000700-RA		Vesicle-associated membrane protein 7	2.81844	3.00039	0.0902544	0.93105	0.985448	no
AGAP002345	AGAP002345-RA		anaphase-promoting complex subunit 4	3.1102	3.00087	-0.0516253	0.8855	0.977512	no
AGAP012440	AGAP012440-RA		alpha-1,3-mannosyl-glycoprotein 4-beta-N-acetylglucosaminyltransferase A	2.94552	3.00133	0.0270817	0.94115	0.987395	no
AGAP000954	AGAP000954-RB		phosphoribosyl pyrophosphate synthetase-associated protein 2	1.89671	3.00547	0.664093	0.5843	0.871055	no
AGAP001365	AGAP001365-RA			3.5774	3.00723	-0.250476	0.74215	0.938108	no
AGAP007818	AGAP007818-RA		potassium inwardly-rectifying channel	3.32834	3.01503	-0.142629	0.7387	0.93677	no
AGAP008504	AGAP008504-RA			3.14304	3.01537	-0.0598228	0.88825	0.978068	no
AGAP007412	AGAP007412-RA	CTLMA3	C-type lectin (CTL) - mannose binding	3.61755	3.01689	-0.261949	0.656	0.90696	no
AGAP027987	AGAP027987-RA			2.70569	3.01792	0.157554	0.68725	0.92	no
AGAP010002	AGAP010002-RA		4-nitrophenylphosphatase	1.98633	3.01798	0.603477	0.20115	0.499911	no
AGAP011741	AGAP011741-RA			3.13619	3.01801	-0.0554155	0.91725	0.982585	no
AGAP028440	AGAP028440-RA			3.65423	3.02074	-0.274662	0.39915	0.735611	no
AGAP006658	AGAP006658-RA		Snurportin-1	3.25953	3.02105	-0.109611	0.79525	0.955085	no
AGAP000614	AGAP000614-RA			3.38432	3.02514	-0.161868	0.6508	0.90441	no
AGAP002106	AGAP002106-RA		xeroderma pigmentosum group C-complementing protein	2.63318	3.02636	0.200776	0.5058	0.821685	no
AGAP010006	AGAP010006-RA			2.85762	3.02714	0.0831398	0.79195	0.953834	no
AGAP010507	AGAP010507-RA	Or24	odorant receptor 24	1.627	3.0276	0.89596	0.12865	0.372234	no
AGAP005050	AGAP005050-RA		interferon-stimulated gene 20 kDa protein	2.73037	3.02911	0.149796	0.76025	0.943624	no
AGAP007485	AGAP007485-RA			2.93736	3.03096	0.0452568	0.90495	0.980635	no
AGAP003997	AGAP003997-RD		casein kinase 1, gamma	2.05506	3.03152	0.560859	0.80135	0.956818	no
AGAP006384	AGAP006384-RA		GA-binding protein transcription factor, beta	2.68778	3.03187	0.173794	0.62865	0.894229	no
AGAP004763	AGAP004763-RA			5.07803	3.03345	-0.74331	0.09715	0.30626	no
AGAP010012	AGAP010012-RA		Leucine-rich repeat and calponin-like proteiny domain-containing protein 3	3.00198	3.03545	0.0159948	0.96235	0.991855	no
AGAP003061	AGAP003061-RA		cysteine and histidine-rich domain-containing protein	3.32166	3.04031	-0.127683	0.7654	0.944869	no
AGAP005629	AGAP005629-RA			3.24986	3.04285	-0.0949548	0.7935	0.954502	no
AGAP011709	AGAP011709-RA			1.5742	3.04588	0.952235	0.2038	0.503822	no
AGAP013533	AGAP013533-RA			2.25602	3.04607	0.433173	0.31895	0.652046	no
AGAP011871	AGAP011871-RA		E3 ubiquitin-protein ligase	4.68559	3.04771	-0.620506	0.10365	0.320592	no
AGAP006175	AGAP006175-RA		INO80 complex subunit B	2.86353	3.04899	0.0905378	0.82415	0.962116	no
AGAP004446	AGAP004446-RA			2.84027	3.04944	0.102515	0.7092	0.927857	no
AGAP009585	AGAP009585-RA			3.37506	3.04969	-0.146251	0.70785	0.927145	no
AGAP004177	AGAP004177-RA		23S rRNA (uridine2552-2'-O)-methyltransferase	3.08919	3.05849	-0.0144098	0.9818	0.995103	no
AGAP004469	AGAP004469-RB		phosphatidylinositol transfer protein, beta like	3.0163	3.0589	0.020232	0.98655	0.995735	no
AGAP007784	AGAP007784-RB		enoyl-CoA hydratase / long-chain 3-hydroxyacyl-CoA dehydrogenase	3.29712	3.06114	-0.107136	0.9291	0.984952	no
AGAP011390	AGAP011390-RA			4.04101	3.06142	-0.400514	0.4635	0.789859	no
AGAP006377	AGAP006377-RA			2.19633	3.0625	0.479614	0.4336	0.765948	no
AGAP003894	AGAP003894-RA		Tigger transposable element-derived protein 2	3.00192	3.06389	0.0294785	0.93695	0.98647	no
AGAP007423	AGAP007423-RA		chromosome transmission fidelity protein 4	2.91845	3.06498	0.0706766	0.8283	0.96289	no
AGAP009607	AGAP009607-RA			2.76851	3.06654	0.147502	0.65925	0.908376	no
AGAP005223	AGAP005223-RA			3.85565	3.06794	-0.329705	0.4623	0.788971	no
AGAP003539	AGAP003539-RA		Armadillo repeat-containing protein	2.99276	3.06868	0.0361401	0.94605	0.988705	no
AGAP000304	AGAP000304-RB		Protein twisted gastrulation	3.97972	3.07001	-0.374421	0.5406	0.84512	no
AGAP013740	AGAP013740-RA			3.76298	3.07215	-0.292625	0.44295	0.774198	no
AGAP008596	AGAP008596-RB		long-chain-fatty-acid--CoA ligase ACSBG	4.1389	3.0727	-0.429741	0.68305	0.918368	no
AGAP007288	AGAP007288-RA			2.68891	3.07354	0.192877	0.6734	0.914373	no
AGAP003539	AGAP003539-RB		Armadillo repeat-containing protein	3.08368	3.074	-0.00453928	0.99045	0.996391	no
AGAP028415	AGAP028415-RA			3.35549	3.07712	-0.124944	0.83945	0.965636	no
AGAP006547	AGAP006547-RA			2.50244	3.07748	0.298418	0.50135	0.818789	no
AGAP009472	AGAP009472-RA	ABCG20	ATP-binding cassette transporter (ABC transporter) family G member 20	3.01586	3.0785	0.0296611	0.93465	0.985942	no
AGAP002002	AGAP002002-RA			2.76957	3.07878	0.152699	0.65935	0.90841	no
AGAP000810	AGAP000810-RA			3.90197	3.08122	-0.340701	0.2013	0.500202	no
AGAP003730	AGAP003730-RA		neutral ceramidase	3.5572	3.08445	-0.20573	0.5631	0.858831	no
AGAP008317	AGAP008317-RB		tyrosine-protein kinase Tec	3.62715	3.08586	-0.233166	0.6038	0.882315	no
AGAP000497	AGAP000497-RA			3.80345	3.08779	-0.300734	0.4957	0.814703	no
AGAP010753	AGAP010753-RA			2.90233	3.08963	0.0902234	0.86365	0.970991	no
AGAP007544	AGAP007544-RA		chromatin assembly factor 1 subunit B	3.29664	3.09466	-0.0912135	0.7776	0.949313	no
AGAP007604	AGAP007604-RA			3.76894	3.09512	-0.284164	0.49405	0.813319	no
AGAP007802	AGAP007802-RA			2.51162	3.09595	0.301768	0.31355	0.645949	no
AGAP013535	AGAP013535-RA			2.46995	3.09819	0.326941	0.4256	0.759729	no
AGAP000620	AGAP000620-RA			3.49518	3.099	-0.173564	0.60355	0.882112	no
AGAP007583	AGAP007583-RA		golgi-associated plant pathogenesis-related protein 1	3.00066	3.10086	0.0473871	0.94645	0.988746	no
AGAP008343	AGAP008343-RA			3.12754	3.1059	-0.0100149	0.9911	0.996613	no
AGAP007063	AGAP007063-RA		Origin recognition complex subunit 4	3.16762	3.10605	-0.0283209	0.94365	0.988215	no
AGAP005464	AGAP005464-RA	GPRDIH1	putative diuretic insect hormone receptor 1	3.09128	3.1061	0.00690012	0.99105	0.996613	no
AGAP006120	AGAP006120-RA			2.93822	3.10759	0.0808506	0.81245	0.95967	no
AGAP004401	AGAP004401-RA		RNA pseudouridylate synthase domain-containing protein 1	3.40004	3.11091	-0.128216	0.77435	0.948241	no
AGAP011774	AGAP011774-RA			2.41626	3.11138	0.364778	0.33915	0.674502	no
AGAP003090	AGAP003090-RA		ubiquitin-conjugating enzyme E2 O	2.694	3.11213	0.208154	0.57965	0.867872	no
AGAP007642	AGAP007642-RA	Pfk	ATP-dependent 6-phosphofructokinase	3.66356	3.11228	-0.235275	0.7902	0.953305	no
AGAP008271	AGAP008271-RA			3.05694	3.11246	0.0259678	0.9546	0.990423	no
AGAP008313	AGAP008313-RA			2.16252	3.11325	0.525708	0.2198	0.526853	no
AGAP013386	AGAP013386-RA		DNA polymerase zeta	3.78768	3.11377	-0.282653	0.84015	0.965692	no
AGAP006605	AGAP006605-RA			3.05851	3.11431	0.026086	0.93775	0.986658	no
AGAP003301	AGAP003301-RA		M-phase inducer phosphatase	3.66967	3.11441	-0.236691	0.4994	0.817335	no
AGAP011821	AGAP011821-RA		cysteinyl-tRNA synthetase	4.08158	3.12381	-0.38582	0.30785	0.639157	no
AGAP012582	AGAP012582-RA		hydrolases of HD superfamily	2.78987	3.12556	0.163921	0.7113	0.928422	no
AGAP001725	AGAP001725-RA			2.932	3.12828	0.0934866	0.8262	0.96242	no
AGAP010481	AGAP010481-RA		solute carrier family 6 (neurotransmitter transporter, amino acid) member 5/7/	4.2019	3.13342	-0.423302	0.2664	0.589028	no
AGAP011544	AGAP011544-RA			2.18307	3.13924	0.524057	0.2205	0.527714	no
AGAP012718	AGAP012718-RA		proline oxidase	2.45975	3.14307	0.353662	0.40395	0.740254	no
AGAP028689	AGAP028689-RA			3.26602	3.15301	-0.0508049	0.8839	0.977216	no
AGAP013200	AGAP013200-RA			3.08133	3.15845	0.0356642	0.9158	0.98236	no
AGAP007255	AGAP007255-RA		mitochondrial oxaloacetate transport protein	2.91816	3.1595	0.114639	0.80995	0.958667	no
AGAP001640	AGAP001640-RA			2.83319	3.16125	0.158069	0.6065	0.883579	no
AGAP001488	AGAP001488-RB		innexin 2	2.04482	3.16452	0.630011	0.7621	0.944119	no
AGAP003164	AGAP003164-RB			3.24654	3.16501	-0.0366931	0.94785	0.989028	no
AGAP002382	AGAP002382-RA			2.30745	3.16528	0.456031	0.54825	0.849856	no
AGAP008304	AGAP008304-RA		3',5'-cyclic-nucleotide phosphodiesterase	2.95853	3.16714	0.098299	0.7594	0.943403	no
AGAP004016	AGAP004016-RA			3.08971	3.16721	0.0357412	0.97075	0.992883	no
AGAP006663	AGAP006663-RA		tRNASer (uridine44-2'-O)-methyltransferase	2.93301	3.16728	0.110863	0.76195	0.944119	no
AGAP010729	AGAP010729-RA		protein FRA10AC1	2.99061	3.16855	0.0833839	0.85465	0.969087	no
AGAP008711	AGAP008711-RA		solute carrier organic anion transporter family, member 3A	3.42996	3.17009	-0.113667	0.6965	0.922784	no
AGAP010194	AGAP010194-RB			2.53401	3.17073	0.323393	0.44025	0.771802	no
AGAP008858	AGAP008858-RA			3.04949	3.17158	0.0566362	0.8427	0.965832	no
AGAP000192	AGAP000192-RA	CYP4C26	cytochrome P450	3.5626	3.17282	-0.167164	0.6897	0.920728	no
AGAP006089	AGAP006089-RA		RNA binding protein fox-1	2.59896	3.17522	0.28892	0.48165	0.804153	no
AGAP005075	AGAP005075-RA			2.56121	3.17576	0.31028	0.83265	0.963971	no
AGAP006105	AGAP006105-RA			3.10051	3.17597	0.0346914	0.945	0.988559	no
AGAP001706	AGAP001706-RA			3.56038	3.17612	-0.164766	0.6597	0.90856	no
AGAP004833	AGAP004833-RA		serine/threonine-protein kinase PRP4	3.1248	3.17738	0.0240764	0.9344	0.985942	no
AGAP002266	AGAP002266-RB		protein phosphatase 2C homolog 2/3	2.0619	3.17909	0.624643	0.6418	0.900393	no
AGAP010720	AGAP010720-RA			2.81784	3.18132	0.175035	0.66265	0.909986	no
AGAP009210	AGAP009210-RB		CAP-Gly domain-containing linker protein 1	4.44551	3.18231	-0.482275	0.1648	0.439452	no
AGAP008832	AGAP008832-RA		cyclic AMP-dependent transcription factor ATF-6 alpha	3.04053	3.18241	0.0657986	0.8384	0.965412	no
AGAP001292	AGAP001292-RA			3.59351	3.18431	-0.174413	0.61285	0.886456	no
AGAP006144	AGAP006144-RA		Envelysin	2.30219	3.18593	0.468705	0.38245	0.719321	no
AGAP009943	AGAP009943-RA		DnaJ homolog subfamily A member 5	3.08221	3.18613	0.0478378	0.88925	0.978225	no
AGAP010862	AGAP010862-RA			5.98372	3.18714	-0.908781	0.0689	0.24108	no
AGAP006574	AGAP006574-RA			2.51231	3.18957	0.344344	0.41035	0.746318	no
AGAP002992	AGAP002992-RB		Carbonic anhydrase	6.03124	3.19061	-0.918622	0.3373	0.672462	no
AGAP003691	AGAP003691-RA			5.26005	3.1914	-0.72089	0.0347	0.146143	no
AGAP004275	AGAP004275-RA		DNA replication licensing factor MCM2	4.10736	3.19498	-0.362406	0.3737	0.71079	no
AGAP003712	AGAP003712-RA	Ast1	allatostatin 1	2.60175	3.19856	0.297938	0.81265	0.959793	no
AGAP007875	AGAP007875-RA			3.14053	3.199	0.0266141	0.9392	0.986927	no
AGAP028524	AGAP028524-RA			3.17469	3.20503	0.0137221	0.96795	0.992305	no
AGAP009338	AGAP009338-RA		cell division cycle 20, cofactor of APC complex	3.75505	3.20509	-0.228469	0.5419	0.845657	no
AGAP011485	AGAP011485-RA			2.61828	3.20598	0.292147	0.5378	0.843159	no
AGAP012114	AGAP012114-RA	PBD2	piggyBac-derived 2	3.11087	3.2073	0.0440396	0.9045	0.980635	no
AGAP028648	AGAP028648-RB			3.55499	3.20833	-0.14802	0.74635	0.939739	no
AGAP005784	AGAP005784-RA			3.05434	3.21153	0.0724027	0.8583	0.970144	no
AGAP013015	AGAP013015-RA		p53 and DNA damage-regulated protein	2.96247	3.21187	0.11661	0.9498	0.989302	no
AGAP007752	AGAP007752-RA			3.04393	3.21325	0.0780967	0.85705	0.96978	no
AGAP000662	AGAP000662-RA		forkhead box protein K	5.57213	3.21367	-0.794008	0.32425	0.658091	no
AGAP001010	AGAP001010-RA		chondroitin sulfate synthase	3.79736	3.21509	-0.240138	0.49585	0.814883	no
AGAP013031	AGAP013031-RA			2.78656	3.21726	0.207345	0.6727	0.914162	no
AGAP005742	AGAP005742-RA		semaphorin	3.05455	3.22261	0.0772694	0.85285	0.968722	no
AGAP000659	AGAP000659-RA		Sidekick homolog 2	2.88404	3.22821	0.162643	0.54495	0.847722	no
AGAP013055	AGAP013055-RA			3.17308	3.22984	0.0255779	0.9309	0.985407	no
AGAP001340	AGAP001340-RA			2.94748	3.2312	0.13259	0.73625	0.936236	no
AGAP008129	AGAP008129-RA		mitogen-activated protein kinase organizer 1	2.87381	3.23332	0.170053	0.71235	0.929049	no
AGAP009930	AGAP009930-RA			3.38194	3.23339	-0.0648064	0.86565	0.971772	no
AGAP007910	AGAP007910-RA			3.79198	3.23469	-0.229324	0.62375	0.891679	no
AGAP005928	AGAP005928-RB			3.33469	3.23583	-0.0434204	0.9501	0.989375	no
AGAP007216	AGAP007216-RA		DE-cadherin	2.14549	3.23718	0.593431	0.04865	0.187394	no
AGAP002687	AGAP002687-RA		ATP-dependent RNA helicase DHX37/DHR1	2.9231	3.23746	0.147362	0.62165	0.890968	no
AGAP008426	AGAP008426-RA		SWI/SNF-related matrix-associated actin-dependent regulator of chromatin subfamily A-like protein 1	2.80903	3.23749	0.204801	0.55685	0.855152	no
AGAP008253	AGAP008253-RA			2.21387	3.2391	0.549022	0.6576	0.907676	no
AGAP003791	AGAP003791-RA		RAD51-like protein 2	3.48544	3.24075	-0.105013	0.8246	0.962145	no
AGAP007826	AGAP007826-RA		Structural maintenance of chromosomes protein	3.24609	3.24341	-0.00119262	0.99655	0.998038	no
AGAP000315	AGAP000315-RA	CLIPC6	CLIP-domain serine protease	4.45446	3.24437	-0.457312	0.2091	0.511355	no
AGAP001871	AGAP001871-RA		Ro ribonucleoprotein autoantigen	3.96154	3.24472	-0.287967	0.39245	0.728598	no
AGAP003439	AGAP003439-RE			2.55205	3.24716	0.347526	0.82295	0.961762	no
AGAP005056	AGAP005056-RA		cyclin-related protein FAM58A	4.80296	3.25145	-0.562842	0.1742	0.455763	no
AGAP005620	AGAP005620-RA	ATT	attacin anti-microbial peptide	5.81488	3.25162	-0.838591	0.7332	0.935451	no
AGAP003157	AGAP003157-RA		DNA polymerase iota	3.55268	3.25294	-0.127164	0.7178	0.930949	no
AGAP000292	AGAP000292-RA			3.10605	3.25649	0.0682402	0.8393	0.965601	no
AGAP009967	AGAP009967-RA		Protein of unknown function DUF938	2.69283	3.25752	0.27465	0.5918	0.875394	no
AGAP004954	AGAP004954-RA		rhythmically expressed gene 2 protein	5.24763	3.25888	-0.68729	0.08805	0.286041	no
AGAP003847	AGAP003847-RA		RNA exonuclease 1	2.87961	3.26043	0.179189	0.56255	0.858339	no
AGAP006789	AGAP006789-RA		MIT domain-containing protein 1	1.92331	3.26436	0.763213	0.5988	0.879555	no
AGAP003943	AGAP003943-RA		regulatory factor X 1/2/3	3.17667	3.26694	0.0404253	0.9139	0.981804	no
AGAP006234	AGAP006234-RA		protein SHQ1	3.36258	3.27134	-0.039685	0.91945	0.983076	no
AGAP000933	AGAP000933-RB	APG10	autophagy related gene	4.04432	3.27341	-0.305103	0.44485	0.775655	no
AGAP012137	AGAP012137-RA		RNA binding motif protein 18	3.40601	3.27444	-0.0568338	0.91485	0.981896	no
AGAP011958	AGAP011958-RA			3.73917	3.27627	-0.190666	0.7152	0.930034	no
AGAP006136	AGAP006136-RA		monocyte to macrophage differentiation factor 2	3.49294	3.2808	-0.0903941	0.83175	0.963822	no
AGAP007514	AGAP007514-RA			3.58108	3.28188	-0.125873	0.7157	0.930198	no
AGAP008528	AGAP008528-RB		pre-mRNA-splicing factor ATP-dependent RNA helicase PRP16	2.77473	3.28428	0.24323	0.58765	0.872795	no
AGAP006339	AGAP006339-RA			2.95297	3.28556	0.153973	0.69015	0.920922	no
AGAP001900	AGAP001900-RA		de-etiolated-1	3.10392	3.28702	0.0826923	0.8307	0.96344	no
AGAP007751	AGAP007751-RB			3.52074	3.29322	-0.0963798	0.8519	0.968531	no
AGAP003741	AGAP003741-RA			3.66883	3.2959	-0.154646	0.7763	0.948858	no
AGAP000585	AGAP000585-RA			3.74954	3.29651	-0.185771	0.53955	0.844325	no
AGAP004905	AGAP004905-RA			2.82891	3.29801	0.221351	0.4295	0.763058	no
AGAP010017	AGAP010017-RA		TNF receptor-associated factor 4	3.62136	3.29901	-0.1345	0.74735	0.940096	no
AGAP004208	AGAP004208-RA			2.85563	3.30112	0.209143	0.5376	0.843159	no
AGAP001699	AGAP001699-RB		fatty-acid amide hydrolase 2	2.36012	3.30199	0.484476	0.83965	0.965636	no
AGAP007808	AGAP007808-RA			2.41834	3.30283	0.449688	0.3633	0.700117	no
AGAP005926	AGAP005926-RA		senataxin	3.05726	3.30411	0.112022	0.692	0.921711	no
AGAP004423	AGAP004423-RA			2.85631	3.30751	0.211593	0.46045	0.787305	no
AGAP002413	AGAP002413-RA		Basic leucine zipper and W2 domain-containing protein 1	3.46284	3.30831	-0.0658622	0.9674	0.992305	no
AGAP028531	AGAP028531-RA			3.25737	3.30952	0.0229181	0.9586	0.99117	no
AGAP000500	AGAP000500-RD	Cpr	NADPH cytochrome P450 reductase	4.56143	3.31004	-0.462637	0.8356	0.964745	no
AGAP002295	AGAP002295-RA			3.67134	3.31038	-0.149313	0.67415	0.914805	no
AGAP005890	AGAP005890-RB			8.10481	3.31294	-1.29067	0.01105	0.0609446	no
AGAP003493	AGAP003493-RD		sugar transporter ERD6-like 6	3.49025	3.31466	-0.0744689	0.9693	0.992647	no
AGAP008110	AGAP008110-RA			3.85433	3.31594	-0.217064	0.58035	0.868425	no
AGAP013745	AGAP013745-RA			3.61358	3.31815	-0.123048	0.75105	0.941194	no
AGAP007502	AGAP007502-RA		kinesin family member 11	3.43402	3.32386	-0.0470394	0.87805	0.975238	no
AGAP003464	AGAP003464-RA		glycerol kinase	3.38269	3.32453	-0.0250227	0.94945	0.989267	no
AGAP012104	AGAP012104-RA		(Dimethylallyl)adenosine tRNA methylthiotransferase MiaB	3.42784	3.32653	-0.0432818	0.9064	0.980635	no
AGAP028421	AGAP028421-RA		STIP	3.27165	3.32687	0.0241445	0.94465	0.988422	no
AGAP008978	AGAP008978-RA		Probable methyltransferase BMT2 homolog	2.61566	3.3276	0.347303	0.45575	0.783953	no
AGAP008444	AGAP008444-RA	CPLCG1	cuticular protein CPLCG family (CPLCG1)	2.56753	3.32793	0.374244	0.569	0.86247	no
AGAP012358	AGAP012358-RA		ATP-dependent RNA helicase DDX52/ROK1	3.0936	3.32818	0.105444	0.8332	0.964094	no
AGAP000558	AGAP000558-RA		mannosyl-oligosaccharide alpha-1,2-mannosidase	5.3747	3.3286	-0.691266	0.53445	0.841525	no
AGAP004410	AGAP004410-RA			2.31176	3.33089	0.526914	0.2259	0.535754	no
AGAP001451	AGAP001451-RC			2.91498	3.33284	0.193265	0.60985	0.884902	no
AGAP000595	AGAP000595-RA		lysophosphatidylcholine acyltransferase 2B	1.99469	3.33312	0.74071	0.067	0.236253	no
AGAP005575	AGAP005575-RA		gamma-tubulin complex component 2	3.18448	3.33352	0.0659872	0.8435	0.966052	no
AGAP008241	AGAP008241-RB		dual-specificity tyrosine-(Y)-phosphorylation regulated kinase	1.8634	3.33544	0.839935	0.16335	0.437052	no
AGAP006928	AGAP006928-RA			3.37172	3.33635	-0.0152132	0.97985	0.99481	no
AGAP005763	AGAP005763-RA		tyrosine-protein kinase receptor torso	3.09752	3.33824	0.107977	0.74055	0.937409	no
AGAP009978	AGAP009978-RA	DUOX	dual oxidase: peroxidase and NADPH-oxidase domains	3.40988	3.33972	-0.0299931	0.91465	0.981858	no
AGAP004246	AGAP004246-RA		Receptor protein-tyrosine phosphatase 10d	3.58879	3.34306	-0.102325	0.74055	0.937409	no
AGAP006216	AGAP006216-RB	GPRMTH2	methuselah receptor 2	6.52895	3.34446	-0.965081	0.44355	0.774619	no
AGAP008739	AGAP008739-RA		BTB (POZ) domain containing 9	3.72634	3.34562	-0.155486	0.6876	0.920084	no
AGAP002176	AGAP002176-RA		proprotein convertase subtilisin/kexin type 2	3.07138	3.34662	0.123818	0.6915	0.921522	no
AGAP011966	AGAP011966-RA		transcription termination factor 2	3.333	3.35227	0.00831918	0.98005	0.994829	no
AGAP007312	AGAP007312-RA			3.74186	3.35292	-0.158338	0.81185	0.959393	no
AGAP011988	AGAP011988-RF		Protein kinase C	2.45266	3.35485	0.4519	0.5974	0.878803	no
AGAP003975	AGAP003975-RA		heme oxygenase	2.95335	3.35561	0.184224	0.6797	0.916906	no
AGAP028629	AGAP028629-RA			3.95368	3.35905	-0.235143	0.51265	0.826322	no
AGAP013028	AGAP013028-RA			4.96045	3.36054	-0.561776	0.2415	0.557383	no
AGAP028653	AGAP028653-RA			4.6646	3.36142	-0.472683	0.1951	0.490202	no
AGAP004955	AGAP004955-RA			3.19106	3.36192	0.075248	0.8677	0.972627	no
AGAP006805	AGAP006805-RA		Lariat debranching enzyme	3.8064	3.3637	-0.178379	0.6089	0.884408	no
AGAP011044	AGAP011044-RA			4.24903	3.36752	-0.335448	0.3239	0.657756	no
AGAP006910	AGAP006910-RA	SRPN3	serine protease inhibitor (serpin) 3	5.0475	3.36821	-0.583584	0.13935	0.393354	no
AGAP004488	AGAP004488-RA		actin-related protein 5	3.48322	3.36859	-0.0482744	0.89405	0.979062	no
AGAP011959	AGAP011959-RA	king-tubby	Protein king tubby	2.83353	3.37587	0.252661	0.53455	0.841529	no
AGAP011879	AGAP011879-RA			2.96308	3.37712	0.188693	0.6415	0.900229	no
AGAP007899	AGAP007899-RA			3.03339	3.37763	0.155082	0.74795	0.940224	no
AGAP005212	AGAP005212-RA			2.95634	3.3787	0.192655	0.56985	0.863044	no
AGAP000483	AGAP000483-RC		Inositol polyphosphate-5-phosphatase F	3.65011	3.37994	-0.110939	0.8769	0.974976	no
AGAP009631	AGAP009631-RA		DNA topoisomerase 2-associated protein PAT1	3.71508	3.38085	-0.136007	0.6995	0.923743	no
AGAP003172	AGAP003172-RA			2.90512	3.38167	0.21914	0.6073	0.883955	no
AGAP010086	AGAP010086-RA		arginyl-tRNA synthetase	3.3256	3.38189	0.024214	0.94845	0.989124	no
AGAP004048	AGAP004048-RA			3.36184	3.38386	0.00942019	0.9839	0.995174	no
AGAP001358	AGAP001358-RA			3.28667	3.38872	0.0441142	0.9227	0.983607	no
AGAP002983	AGAP002983-RA			3.19602	3.39259	0.0861099	0.74965	0.940735	no
AGAP004819	AGAP004819-RB		receptor expression-enhancing protein 5	5.61152	3.3934	-0.72566	0.7441	0.938785	no
AGAP005057	AGAP005057-RA			2.9612	3.39572	0.197535	0.5445	0.847568	no
AGAP003006	AGAP003006-RA			2.68409	3.39763	0.340099	0.37905	0.715713	no
AGAP010518	AGAP010518-RA			3.44142	3.39843	-0.0181323	0.9508	0.98941	no
AGAP002322	AGAP002322-RA			4.28306	3.39992	-0.333139	0.38615	0.723019	no
AGAP009260	AGAP009260-RA		centrin-1	3.94275	3.40124	-0.213141	0.5737	0.865207	no
AGAP008135	AGAP008135-RA		Gonadotropin inducible transcription factor	3.81849	3.40379	-0.165861	0.6381	0.898821	no
AGAP008222	AGAP008222-RA	ODR2	odd-skipped related	3.5346	3.40643	-0.0532888	0.87955	0.975605	no
AGAP013759	AGAP013759-RA			3.91152	3.40811	-0.198758	0.55025	0.850946	no
AGAP011038	AGAP011038-RA			4.51878	3.40965	-0.406311	0.25535	0.575126	no
AGAP002304	AGAP002304-RA			3.81427	3.41158	-0.160968	0.70395	0.925651	no
AGAP000969	AGAP000969-RB		tropomodulin	3.64663	3.41369	-0.0952314	0.92825	0.984622	no
AGAP010143	AGAP010143-RB			3.24937	3.41388	0.0712499	0.9194	0.983076	no
AGAP004237	AGAP004237-RA		nuclear lamin L1 alpha	3.61184	3.41395	-0.0812904	0.79295	0.954296	no
AGAP006938	AGAP006938-RA	Art7	Protein arginine N-methyltransferase 7	3.97813	3.41513	-0.220152	0.53875	0.843741	no
AGAP010348	AGAP010348-RA			3.2948	3.41757	0.0527814	0.8873	0.977844	no
AGAP005917	AGAP005917-RA		ATP-dependent DNA helicase Q4	3.17287	3.41792	0.107332	0.7099	0.927978	no
AGAP007637	AGAP007637-RA			2.65788	3.41801	0.36288	0.30655	0.63751	no
AGAP001382	AGAP001382-RB	DH31	diuretic hormone 31	5.18956	3.41933	-0.601897	0.73195	0.934784	no
AGAP000793	AGAP000793-RA			3.4304	3.41971	-0.00450607	0.9679	0.992305	no
AGAP011502	AGAP011502-RA			4.4037	3.42116	-0.364234	0.6406	0.900138	no
AGAP006748	AGAP006748-RA			3.14241	3.42508	0.124264	0.7555	0.942362	no
AGAP003446	AGAP003446-RA			3.36396	3.42636	0.0265127	0.93005	0.985129	no
AGAP004377	AGAP004377-RA			3.22184	3.42853	0.0897047	0.81615	0.960358	no
AGAP011384	AGAP011384-RA			3.80254	3.42946	-0.148982	0.6274	0.893483	no
AGAP028174	AGAP028174-RA			3.4165	3.43111	0.00615757	0.9861	0.995615	no
AGAP013250	AGAP013250-RA			3.19435	3.43221	0.103619	0.8327	0.963971	no
AGAP008941	AGAP008941-RA		ubiquitin-conjugating enzyme E2 D/E	3.18788	3.43265	0.106729	0.79465	0.954972	no
AGAP005643	AGAP005643-RA		E3 ubiquitin-protein ligase RFWD3	3.31596	3.4341	0.0505072	0.8801	0.97582	no
AGAP005348	AGAP005348-RA			3.32456	3.43775	0.0482981	0.90365	0.980635	no
AGAP010242	AGAP010242-RA		Roundabout	3.62046	3.43914	-0.0741259	0.80215	0.956919	no
AGAP010516	AGAP010516-RA			3.61809	3.44728	-0.0697697	0.8356	0.964745	no
AGAP012755	AGAP012755-RA		ER lumen protein retaining receptor	2.50358	3.44966	0.462462	0.39465	0.73066	no
AGAP003411	AGAP003411-RA			3.09152	3.45219	0.159197	0.79135	0.953682	no
AGAP006696	AGAP006696-RA			2.68607	3.45233	0.362076	0.3735	0.710656	no
AGAP004144	AGAP004144-RA			3.85773	3.45245	-0.160133	0.53345	0.840749	no
AGAP001501	AGAP001501-RA		Regucalcin protein	5.21822	3.45257	-0.595886	0.27205	0.595696	no
AGAP005844	AGAP005844-RA			3.95556	3.454	-0.195616	0.6255	0.892608	no
AGAP001458	AGAP001458-RA		mono-ADP-ribosyltransferase sirtuin 6	3.39866	3.45484	0.0236526	0.95355	0.990035	no
AGAP003439	AGAP003439-RC			4.22008	3.45533	-0.288448	0.8212	0.961566	no
AGAP002591	AGAP002591-RA			3.21094	3.45543	0.105871	0.77755	0.949313	no
AGAP003439	AGAP003439-RF			3.58653	3.46026	-0.0517063	0.9463	0.988744	no
AGAP010864	AGAP010864-RA			1.48453	3.46214	1.22165	0.5649	0.860012	no
AGAP005342	AGAP005342-RA		malate synthase	4.1899	3.46238	-0.275155	0.44545	0.776051	no
AGAP008397	AGAP008397-RA			3.75758	3.46496	-0.116965	0.71345	0.929385	no
AGAP007551	AGAP007551-RA		SAC3 domain-containing protein 1	3.43536	3.46825	0.0137475	0.97345	0.993424	no
AGAP005064	AGAP005064-RA			3.1717	3.47031	0.129809	0.7027	0.925055	no
AGAP002004	AGAP002004-RA		nuclear RNA export factor 1/2	3.30848	3.47077	0.0690896	0.83305	0.964068	no
AGAP004028	AGAP004028-RB		intron-binding protein aquarius	3.57952	3.47135	-0.0442704	0.95795	0.991055	no
AGAP005747	AGAP005747-RA			2.97476	3.47243	0.223172	0.4898	0.809805	no
AGAP002566	AGAP002566-RB	GPRHIS	putative histamine receptor	3.21371	3.47287	0.111889	0.7846	0.951629	no
AGAP005009	AGAP005009-RA		Pyrroline-5-carboxylate reductase	8.25693	3.47535	-1.24845	0.04155	0.166991	no
AGAP012239	AGAP012239-RA			4.23847	3.47614	-0.28606	0.6654	0.911111	no
AGAP010739	AGAP010739-RA		Glucose-6-phosphate 1-dehydrogenase	3.79635	3.47711	-0.126724	0.7138	0.92954	no
AGAP003137	AGAP003137-RB		bromodomain adjacent to zinc finger domain protein 1A	3.07553	3.47802	0.177431	0.57745	0.866985	no
AGAP012102	AGAP012102-RA			2.61606	3.48082	0.412032	0.4895	0.809559	no
AGAP013330	AGAP013330-RA			4.30485	3.48182	-0.306122	0.51	0.824449	no
AGAP009634	AGAP009634-RA			1.17799	3.48618	1.56532	0.03375	0.143181	no
AGAP000675	AGAP000675-RA		uncharacterized protein FAM107B	3.20003	3.49256	0.126201	0.8263	0.96242	no
AGAP004324	AGAP004324-RA		Protein yellow	6.85716	3.49262	-0.973301	0.01115	0.0613448	no
AGAP028597	AGAP028597-RA			4.2627	3.49267	-0.287436	0.5456	0.848034	no
AGAP009303	AGAP009303-RA			4.58002	3.4941	-0.390434	0.1553	0.422307	no
AGAP010795	AGAP010795-RA			2.91847	3.49463	0.259929	0.60905	0.884498	no
AGAP008012	AGAP008012-RA			6.02995	3.49492	-0.786885	0.12425	0.363809	no
AGAP006997	AGAP006997-RA	Aats-ala-m	alanyl-tRNA synthetase, mitochondrial	3.12206	3.50112	0.16532	0.61375	0.886929	no
AGAP006446	AGAP006446-RA			3.47293	3.50549	0.0134604	0.96825	0.99236	no
AGAP012298	AGAP012298-RA			3.91292	3.50698	-0.158018	0.7707	0.946843	no
AGAP004770	AGAP004770-RA		female reproductive tract protease GLEANR_896	4.88049	3.51335	-0.474177	0.84565	0.966553	no
AGAP003771	AGAP003771-RA			3.76441	3.51848	-0.097475	0.8553	0.96929	no
AGAP003516	AGAP003516-RA	NIT8492		3.47014	3.51893	0.0201413	0.9644	0.992085	no
AGAP002624	AGAP002624-RA		solute carrier family 39 (zinc transporter), member 1/2/3	3.40697	3.52197	0.0478912	0.926	0.984177	no
AGAP004984	AGAP004984-RA			3.56114	3.52679	-0.0139833	0.98125	0.995027	no
AGAP004046	AGAP004046-RA		Mpv17-like protein	2.18515	3.52963	0.691786	0.231	0.542987	no
AGAP005079	AGAP005079-RF		guanine nucleotide-binding protein G(q) alpha subunit	3.24723	3.53003	0.120469	0.8773	0.975043	no
AGAP002656	AGAP002656-RA		general transcription factor 3C polypeptide 1	3.63944	3.53091	-0.0436751	0.89925	0.979836	no
AGAP011065	AGAP011065-RA			2.66622	3.53198	0.40568	0.3772	0.714163	no
AGAP009871	AGAP009871-RA	CPR75	cuticular protein RR-1 family 75	3.74053	3.53389	-0.0819845	0.87625	0.974809	no
AGAP010752	AGAP010752-RA			5.39853	3.53478	-0.610945	0.29785	0.62715	no
AGAP006115	AGAP006115-RB		solute carrier family 4, anion exchanger	2.80543	3.53631	0.33402	0.36325	0.700066	no
AGAP007043	AGAP007043-RB			6.14096	3.53871	-0.79524	0.042	0.168385	no
AGAP009068	AGAP009068-RA		zinc finger protein HPF2	3.69623	3.53873	-0.0628224	0.86225	0.970883	no
AGAP005035	AGAP005035-RA		DNA helicase INO80	3.14301	3.54064	0.171867	0.52835	0.836817	no
AGAP010803	AGAP010803-RA			2.93105	3.54497	0.274355	0.5966	0.87831	no
AGAP003646	AGAP003646-RA			3.0798	3.54643	0.203528	0.6067	0.883678	no
AGAP007895	AGAP007895-RA		A-kinase anchor protein 10	3.45175	3.54747	0.0394646	0.8939	0.97906	no
AGAP003893	AGAP003893-RB		C-terminal-binding protein	3.6655	3.54931	-0.0464724	0.97895	0.994548	no
AGAP013394	AGAP013394-RA			4.05429	3.55408	-0.189974	0.8875	0.977866	no
AGAP008834	AGAP008834-RA	Akh1	adipokinetic hormone 1	2.5042	3.55605	0.505928	0.61235	0.886157	no
AGAP004241	AGAP004241-RA			3.19768	3.55779	0.153957	0.7181	0.931043	no
AGAP010265	AGAP010265-RA		Delta, transcript variant A	3.83353	3.55894	-0.107227	0.7314	0.934596	no
AGAP012179	AGAP012179-RA			3.80866	3.55992	-0.0974381	0.79815	0.955925	no
AGAP000591	AGAP000591-RA		decaprenyl-diphosphate synthase subunit 1	3.30995	3.56071	0.105354	0.74015	0.937386	no
AGAP004285	AGAP004285-RA			4.68585	3.56212	-0.395578	0.2392	0.554278	no
AGAP008954	AGAP008954-RA		SET and MYND domain-containing protein	3.20973	3.56594	0.151829	0.68015	0.917048	no
AGAP002314	AGAP002314-RA			3.86369	3.56651	-0.115467	0.8596	0.970459	no
AGAP006364	AGAP006364-RA	ABCB4	ATP-binding cassette transporter (ABC transporter) family B member 4	3.2315	3.56762	0.142759	0.8606	0.970489	no
AGAP001451	AGAP001451-RA			3.16977	3.56851	0.170945	0.7068	0.926654	no
AGAP001535	AGAP001535-RA		histone-lysine N-methyltransferase ASH1L	3.85728	3.56945	-0.111882	0.66255	0.909974	no
AGAP011558	AGAP011558-RA			3.94016	3.57112	-0.141878	0.7662	0.945142	no
AGAP000553	AGAP000553-RA	white	protein white	4.19126	3.57167	-0.230784	0.4883	0.808593	no
AGAP010033	AGAP010033-RA			3.12785	3.57506	0.192795	0.7538	0.941833	no
AGAP009440	AGAP009440-RA			1.96787	3.57641	0.86188	0.06505	0.231308	no
AGAP010806	AGAP010806-RA			4.06751	3.58441	-0.182411	0.6759	0.91524	no
AGAP006901	AGAP006901-RA			3.54629	3.58462	0.0155115	0.98325	0.995174	no
AGAP005458	AGAP005458-RA		Ser/Thr protein phosphatase/nucleotidase	4.93235	3.58787	-0.459145	0.2411	0.556843	no
AGAP011835	AGAP011835-RA			3.24258	3.58899	0.146435	0.69265	0.921784	no
AGAP000573	AGAP000573-RB	CLIPC4	CLIP-domain serine protease	4.17452	3.59248	-0.216633	0.6545	0.906028	no
AGAP003327	AGAP003327-RA			3.75634	3.59546	-0.063149	0.8565	0.969651	no
AGAP003423	AGAP003423-RA		endoplasmic reticulum metallopeptidase 1	4.21064	3.59771	-0.226961	0.49365	0.813015	no
AGAP006901	AGAP006901-RC			4.41462	3.59883	-0.294764	0.87605	0.974809	no
AGAP001936	AGAP001936-RA		phosphatidylinositol phospholipase C, beta	3.21995	3.60269	0.162037	0.5786	0.86729	no
AGAP000095	AGAP000095-RB		anoctamin 5	3.27984	3.60294	0.135547	0.73775	0.936544	no
AGAP009516	AGAP009516-RA			3.26103	3.60442	0.144439	0.65705	0.907581	no
AGAP007731	AGAP007731-RA			3.37258	3.6045	0.0959463	0.7194	0.931533	no
AGAP010625	AGAP010625-RA			3.30164	3.6053	0.126934	0.76795	0.945735	no
AGAP004800	AGAP004800-RA			3.28156	3.60618	0.136091	0.64995	0.904144	no
AGAP003396	AGAP003396-RA		phosphatidylinositol glycan, class Q	3.07599	3.60644	0.229526	0.55735	0.855485	no
AGAP010883	AGAP010883-RA		kinesin-like protein costa	3.72469	3.60767	-0.0460543	0.8785	0.97539	no
AGAP003005	AGAP003005-RB		serine/threonine-protein kinase SIK	2.14089	3.60821	0.753074	0.0765	0.259565	no
AGAP005765	AGAP005765-RA			3.62278	3.61284	-0.00396344	0.9886	0.996106	no
AGAP011177	AGAP011177-RA		E3 ubiquitin-protein ligase MYCBP2	3.7292	3.62167	-0.0422115	0.9282	0.984622	no
AGAP011334	AGAP011334-RA		Failed axon connections protein	3.24305	3.62715	0.161481	0.5464	0.848666	no
AGAP012695	AGAP012695-RA		RAB5-interacting protein	2.7338	3.62968	0.408936	0.4554	0.783619	no
AGAP008270	AGAP008270-RA			4.30461	3.63163	-0.245263	0.4785	0.802154	no
AGAP003960	AGAP003960-RA			6.36322	3.63455	-0.807979	0.0161	0.0815905	no
AGAP000639	AGAP000639-RA		tRNA dimethylallyltransferase	2.72719	3.63674	0.415231	0.31565	0.648219	no
AGAP009276	AGAP009276-RA		Piezo-type mechanosensitive ion channel component	3.40952	3.64106	0.0947884	0.7272	0.933536	no
AGAP010207	AGAP010207-RA			3.58508	3.64474	0.0238127	0.93245	0.985752	no
AGAP002276	AGAP002276-RA			3.9771	3.64524	-0.125706	0.72505	0.932788	no
AGAP013287	AGAP013287-RA			2.90405	3.64532	0.327977	0.36475	0.701568	no
AGAP000152	AGAP000152-RA			3.14095	3.64728	0.21562	0.7337	0.935586	no
AGAP008134	AGAP008134-RA			3.77155	3.65008	-0.0472272	0.8928	0.978848	no
AGAP010874	AGAP010874-RA			3.33966	3.65169	0.128864	0.87485	0.97448	no
AGAP003170	AGAP003170-RA			3.41286	3.65192	0.0976772	0.7958	0.955203	no
AGAP002282	AGAP002282-RA		torso-like protein	5.26865	3.65293	-0.528381	0.15515	0.422089	no
AGAP005742	AGAP005742-RB		semaphorin	3.103	3.654	0.235815	0.62655	0.893283	no
AGAP010576	AGAP010576-RA		Mitochondrial genome maintenance exonuclease 1	3.23054	3.65513	0.17815	0.6586	0.908108	no
AGAP001159	AGAP001159-RA		WD repeat-containing protein 24	3.45845	3.65526	0.0798503	0.80165	0.956899	no
AGAP005156	AGAP005156-RA			4.46319	3.65644	-0.287638	0.36215	0.698972	no
AGAP006192	AGAP006192-RA		chymotrypsin B chain C	4.06625	3.65721	-0.152956	0.6945	0.922344	no
AGAP012223	AGAP012223-RA		nuclear receptor subfamily 1 group D member 3	3.81553	3.65962	-0.0601875	0.85745	0.969924	no
AGAP005243	AGAP005243-RA			2.19517	3.66352	0.738896	0.04955	0.190012	no
AGAP013481	AGAP013481-RE			2.97002	3.66369	0.302825	0.83345	0.964132	no
AGAP007901	AGAP007901-RA		Ras-related protein Rab-5C	2.84477	3.66696	0.366272	0.86845	0.972881	no
AGAP004344	AGAP004344-RA		hairless	3.19775	3.66795	0.197918	0.51195	0.825803	no
AGAP006569	AGAP006569-RA		acetyl-CoA synthetase	3.72283	3.66903	-0.0210029	0.94025	0.987299	no
AGAP013302	AGAP013302-RA			3.56551	3.67175	0.0423577	0.9505	0.98941	no
AGAP012375	AGAP012375-RA		protein aurora borealis	4.02769	3.67324	-0.132901	0.70055	0.92424	no
AGAP029104	AGAP029104-RB		Nicotinamide-nucleotide adenylyltransferase	3.2318	3.68098	0.187751	0.6597	0.90856	no
AGAP004062	AGAP004062-RA		DDB1- and CUL4-associated factor 15	3.43411	3.68137	0.100306	0.73825	0.936649	no
AGAP009345	AGAP009345-RA			3.80804	3.68239	-0.0484051	0.9277	0.984622	no
AGAP009424	AGAP009424-RA			3.18722	3.68648	0.209943	0.5206	0.831778	no
AGAP005091	AGAP005091-RD		protein GDAP2 homolog	6.6577	3.68861	-0.851947	0.53025	0.838288	no
AGAP006621	AGAP006621-RA			3.41682	3.69024	0.11106	0.7219	0.932199	no
AGAP002523	AGAP002523-RA	Med12	mediator of RNA polymerase II transcription subunit 12	2.86919	3.69104	0.363383	0.16885	0.446525	no
AGAP001023	AGAP001023-RF		myofilin variant B	4.14798	3.69243	-0.167842	0.93395	0.985888	no
AGAP001633	AGAP001633-RA			3.70798	3.6938	-0.00552746	0.98145	0.995045	no
AGAP005274	AGAP005274-RA			3.47483	3.69575	0.0889257	0.80065	0.956805	no
AGAP013423	AGAP013423-RA	SG9	salivary gland protein 9	3.28063	3.69587	0.171941	0.86185	0.970701	no
AGAP010791	AGAP010791-RA		polyribonucleotide nucleotidyltransferase	3.6503	3.69875	0.0190207	0.95175	0.989439	no
AGAP005625	AGAP005625-RA	SCRASP1	Class A Scavenger Receptor (SRCR domain) with Serine Protease domain.	8.8596	3.69952	-1.2599	0.0275	0.122519	no
AGAP004148	AGAP004148-RA	CLIPB5	CLIP-domain serine protease	5.27372	3.70395	-0.509757	0.2273	0.537807	no
AGAP009880	AGAP009880-RA		anaphase-promoting complex subunit 8	3.81604	3.71279	-0.0395706	0.90835	0.981267	no
AGAP000870	AGAP000870-RA			3.94078	3.71358	-0.08567	0.7528	0.941596	no
AGAP028685	AGAP028685-RA			3.35338	3.71417	0.147427	0.6226	0.891187	no
AGAP013368	AGAP013368-RA		lysosomal acid lipase	2.28425	3.71607	0.70206	0.1047	0.323012	no
AGAP006607	AGAP006607-RB	eIF3i	Eukaryotic translation initiation factor 3 subunit I	2.16109	3.71795	0.782752	0.643	0.900868	no
AGAP009688	AGAP009688-RA		Leucine-rich repeats and immunoglobulin-like domains protein 3	4.77556	3.72401	-0.358812	0.2539	0.573143	no
AGAP003266	AGAP003266-RA		myotubularin-related protein 9	3.53234	3.72637	0.0771454	0.83275	0.963971	no
AGAP010178	AGAP010178-RA			4.10079	3.72688	-0.137932	0.7199	0.931771	no
AGAP002955	AGAP002955-RA		leishmanolysin-like peptidase	3.7317	3.72759	-0.00159001	0.99505	0.997678	no
AGAP005070	AGAP005070-RA		zinc finger CCHC domain-containing protein 8	3.41962	3.72836	0.124705	0.7102	0.928029	no
AGAP001225	AGAP001225-RA			3.76997	3.73062	-0.0151398	0.96095	0.991526	no
AGAP003834	AGAP003834-RA			4.66962	3.73072	-0.323853	0.4125	0.747976	no
AGAP011316	AGAP011316-RA		sentrin-specific protease 8	4.47968	3.73272	-0.26317	0.62645	0.893204	no
AGAP004993	AGAP004993-RA		laminin subunit alpha	3.38348	3.73453	0.142418	0.5927	0.8759	no
AGAP004507	AGAP004507-RA		Dedicator of cytokinesis	4.75544	3.73548	-0.348286	0.52915	0.837513	no
AGAP001652	AGAP001652-RA		lipase	4.21258	3.74039	-0.171515	0.60875	0.884339	no
AGAP011449	AGAP011449-RA		integrator complex subunit 8	3.71146	3.74243	0.0119873	0.9696	0.992682	no
AGAP008516	AGAP008516-RB		nicotinate phosphoribosyltransferase	4.17531	3.74307	-0.157659	0.7653	0.944842	no
AGAP010410	AGAP010410-RA			2.84373	3.74312	0.396457	0.2145	0.519636	no
AGAP003990	AGAP003990-RA			3.90422	3.744	-0.0604538	0.87245	0.974063	no
AGAP005449	AGAP005449-RB		E3 ubiquitin-protein ligase CBL	3.3532	3.74767	0.160456	0.72225	0.932199	no
AGAP006046	AGAP006046-RA	Med23	mediator of RNA polymerase II transcription subunit 23	3.53652	3.74913	0.084228	0.7702	0.946672	no
AGAP004460	AGAP004460-RA		sialic acid synthase	3.78436	3.74952	-0.013341	0.9847	0.995432	no
AGAP003758	AGAP003758-RA			2.9261	3.75544	0.360001	0.3717	0.708817	no
AGAP002081	AGAP002081-RA			3.63405	3.76091	0.0495028	0.8673	0.972576	no
AGAP008097	AGAP008097-RA		glucose-fructose oxidoreductase domain-containing protein 2 precursor	3.99913	3.76105	-0.08855	0.8287	0.962957	no
AGAP007530	AGAP007530-RA			4.24245	3.76204	-0.173384	0.55375	0.853202	no
AGAP001533	AGAP001533-RA		Rab3 GTPase-activating protein regulatory subunit	3.76067	3.76692	0.0023926	0.9921	0.996839	no
AGAP002100	AGAP002100-RA			3.21052	3.76747	0.230791	0.5103	0.824493	no
AGAP002517	AGAP002517-RA			4.34821	3.76886	-0.206293	0.5963	0.878169	no
AGAP006236	AGAP006236-RA			2.82628	3.7689	0.415238	0.32525	0.659323	no
AGAP001076	AGAP001076-RD	CYP4G16	cytochrome P450	4.63042	3.77087	-0.296245	0.61435	0.887092	no
AGAP007836	AGAP007836-RA		sodium-coupled monocarboxylate transporter 2	4.06237	3.77123	-0.10729	0.7409	0.937549	no
AGAP003434	AGAP003434-RA		Condensin complex subunit 1	3.71589	3.77363	0.0222479	0.94045	0.987299	no
AGAP028565	AGAP028565-RA			3.48069	3.7769	0.117831	0.69245	0.921784	no
AGAP002796	AGAP002796-RA	GNBPB4	3-glucan binding protein	3.5871	3.77696	0.0744078	0.85795	0.969999	no
AGAP029157	AGAP029157-RA			3.72112	3.77758	0.0217269	0.9514	0.989439	no
AGAP004323	AGAP004323-RA			3.43325	3.7778	0.137971	0.65295	0.905342	no
AGAP004060	AGAP004060-RA			3.94223	3.77782	-0.0614549	0.8442	0.966144	no
AGAP009104	AGAP009104-RD			4.30466	3.77864	-0.188032	0.7526	0.941522	no
AGAP011351	AGAP011351-RA		Rab6-interacting	4.32391	3.78017	-0.193887	0.486	0.807108	no
AGAP003282	AGAP003282-RB		Histone-lysine N-methyltransferase, H3 lysine-79 specific	3.57282	3.78218	0.0821528	0.77535	0.948584	no
AGAP002692	AGAP002692-RA			3.30724	3.7822	0.193599	0.4774	0.801267	no
AGAP004265	AGAP004265-RA			3.68278	3.78282	0.0386664	0.8926	0.978808	no
AGAP008488	AGAP008488-RA			4.54107	3.78521	-0.262658	0.4541	0.782653	no
AGAP010984	AGAP010984-RA		transcription initiation factor TFIIH subunit 4	4.20624	3.78522	-0.152156	0.68475	0.919078	no
AGAP000179	AGAP000179-RB		Amidophosphoribosyltransferase	6.64245	3.78536	-0.811285	0.2628	0.584665	no
AGAP012643	AGAP012643-RA		solute carrier family 7 (cationic amino acid transporter, y+ system)	3.04971	3.7866	0.312233	0.4128	0.748092	no
AGAP006107	AGAP006107-RB		triple functional domain (PTPRF interacting)	2.56972	3.78876	0.560115	0.5032	0.819748	no
AGAP011694	AGAP011694-RA			4.37556	3.79257	-0.206294	0.64915	0.903823	no
AGAP001895	AGAP001895-RA		F-box and leucine-rich repeat protein 10/11	3.73899	3.79722	0.0222966	0.9368	0.986466	no
AGAP028212	AGAP028212-RA			3.94246	3.80059	-0.0528738	0.88025	0.975915	no
AGAP005052	AGAP005052-RA		deoxyribodipyrimidine photo-lyase	3.79226	3.80103	0.00332976	0.995	0.997678	no
AGAP003363	AGAP003363-RA		Transmembrane and TPR repeat-containing protein	3.56838	3.8072	0.0934589	0.788	0.952652	no
AGAP001035	AGAP001035-RA		rapamycin-insensitive companion of mTOR	4.02706	3.80786	-0.0807482	0.78175	0.950843	no
AGAP005635	AGAP005635-RA			3.83969	3.80931	-0.0114609	0.97265	0.993283	no
AGAP008087	AGAP008087-RA		ribonuclease III	3.27226	3.81301	0.220643	0.4401	0.771651	no
AGAP006724	AGAP006724-RA	COEAE3G	carboxylesterase	4.55645	3.81496	-0.256242	0.51325	0.826862	no
AGAP013205	AGAP013205-RA			12.5571	3.81506	-1.71873	0.1448	0.403308	no
AGAP005226	AGAP005226-RA		josephin	3.19926	3.81691	0.254666	0.55455	0.853759	no
AGAP009773	AGAP009773-RB			4.27096	3.81905	-0.161347	0.8219	0.961566	no
AGAP012883	AGAP012883-RA		acyl-protein thioesterase 1,2	3.79945	3.82096	0.00814396	0.9799	0.994829	no
AGAP007545	AGAP007545-RA		Contactin associated protein-like 2	3.85564	3.82403	-0.0118767	0.97635	0.994014	no
AGAP001885	AGAP001885-RA		WD repeat-containing protein 79	3.49057	3.82586	0.132325	0.74235	0.938184	no
AGAP010482	AGAP010482-RA			2.83988	3.83076	0.431804	0.2264	0.536497	no
AGAP003722	AGAP003722-RA	ANXB10C	annexin B10C	3.72937	3.83142	0.0389477	0.92895	0.984949	no
AGAP008524	AGAP008524-RA			5.48196	3.83144	-0.516806	0.7682	0.945812	no
AGAP006883	AGAP006883-RA			4.12988	3.83186	-0.108054	0.7431	0.938425	no
AGAP009703	AGAP009703-RA		ubiquitin-conjugating enzyme E2 variant	2.91662	3.83262	0.394035	0.3926	0.728742	no
AGAP009490	AGAP009490-RA		Necdin-like 2	3.84871	3.83382	-0.00559502	0.9889	0.996161	no
AGAP003566	AGAP003566-RA			3.81962	3.83386	0.00537165	0.9877	0.996053	no
AGAP005244	AGAP005244-RB			2.19603	3.83585	0.804652	0.17615	0.45957	no
AGAP006606	AGAP006606-RA			4.19075	3.83648	-0.127422	0.7147	0.92989	no
AGAP003716	AGAP003716-RA	twf	Twinfilin	4.09149	3.8376	-0.0924221	0.804	0.957329	no
AGAP010353	AGAP010353-RA		DNA cross-link repair 1A protein	3.83029	3.8471	0.00632047	0.98575	0.995615	no
AGAP028108	AGAP028108-RA			2.63848	3.84712	0.544072	0.20915	0.511457	no
AGAP012971	AGAP012971-RA			2.0915	3.85135	0.880825	0.0108	0.0599215	no
AGAP004267	AGAP004267-RA		O-glucosyltransferase rumi homolog	3.62897	3.85501	0.0871744	0.80645	0.957881	no
[truncated: 7,195 more rows]
