# Supplementary material for: PIMMS43 is required for malaria parasite immune evasion and sporogonic development in the mosquito vector
Source: Proc Natl Acad Sci U S A. 2020 Mar 12;117(13):7363–73. doi: 10.1073/pnas.1919709117 (PMC7132314; doi:10.1073/pnas.1919709117)
Supplement: Supplementary File [file pnas.1919709117.sd03.xlsx]

## Sheet: (A) PfPIMMS43
Dataset S3. Fixation index analysis of P. falciparum PIMMS43 and Pfs47
Fixation index (FST) values for all SNPs in (A) PfPIMMS43 and (B) Pfs47 genes are calculated from 1,509 parasites samples from 11 African countries. FST values from the analysis of all samples together (FST total) and from country pairwise comparisons are shown. NA indicates monomorphic sites. SNP IDs and their position, reference and alternative alleles, and amino acid changes are indicated.
SNP ID	SNP position	Reference allele	Alternative allele	AA Change	Synonymous change	Fst total	Gambia x Uganda	DRC x Ghana	DRC x Kenya	BurkinaFaso x DRC	Ghana x Kenya	Gambia x Kenya	Ghana x Uganda	Guinea x Uganda	Kenya x Uganda	DRC x Gambia	Kenya x Mali	DRC x Tanzania	Guinea x Kenya	Mali x Uganda	BurkinaFaso x Uganda	BurkinaFaso x Kenya	DRC x Mali	DRC x Guinea	DRC x Uganda	Madagascar x Uganda	Ghana x Malawi	Ghana x Tanzania	Malawi x Uganda	BurkinaFaso x Malawi	Kenya x Madagascar	Mali x Tanzania	Kenya x Malawi	Tanzania x Uganda	Gambia x Tanzania	Guinea x Tanzania	BurkinaFaso x Tanzania	Gambia x Malawi	DRC x Madagascar	Malawi x Mali	BurkinaFaso x Madagascar	Malawi x Tanzania	Ghana x Madagascar	Guinea x Malawi	Gambia x Madagascar	Madagascar x Tanzania	Madagascar x Mali	DRC x Malawi	Gambia x Mali
Pf3D7_06_v3:841863	841863.0	C	T	T:V501I	T:N	-0.00223565	NA	NA	NA	NA	NA	NA	NA	NA	NA	NA	NA	NA	NA	NA	NA	NA	NA	NA	NA	NA	0.0011894	NA	-0.0212328	-0.00454598	NA	NA	-0.00474005	NA	NA	NA	NA	-0.00332887	NA	-0.00284297	NA	-0.0035009	NA	-0.00160842	NA	NA	NA	5.04e-05	NA
Pf3D7_06_v3:841870	841870.0	C	T	T:M498I	T:N	0.0013806	NA	0.00607949	-0.00255586	-0.00234963	NA	NA	NA	NA	NA	-0.000967065	NA	-0.00121831	NA	NA	NA	NA	-0.000382624	0.00102083	-0.0192385	NA	NA	NA	NA	NA	NA	NA	NA	NA	NA	NA	NA	NA	-0.0120128	NA	NA	NA	NA	NA	NA	NA	NA	0.00352104	NA
Pf3D7_06_v3:841879	841879.0	A	G		G:Y	0.00463357	NA	0.00440236	NA	NA	-0.00121696	NA	-0.0178687	NA	NA	NA	0.00657882	NA	NA	-0.0138184	NA	NA	0.0328602	NA	NA	NA	0.00426758	4.13e-05	NA	NA	NA	0.00935599	NA	NA	NA	NA	NA	NA	NA	0.0316334	NA	NA	-0.0106762	NA	NA	NA	-0.00608847	NA	0.00981933
Pf3D7_06_v3:841896	841896.0	T	C	C:S490G	C:N	0.0165805	NA	NA	NA	NA	NA	NA	NA	NA	NA	NA	NA	0.0137912	NA	NA	NA	NA	NA	NA	NA	-0.011845	NA	0.0246399	NA	NA	0.0331492	0.00165847	NA	-0.0206237	0.000421935	0.00447693	-0.00171864	NA	0.177734	NA	0.0364517	0.0131144	0.272868	NA	0.0505793	0.000481302	0.0602584	NA	NA
Pf3D7_06_v3:841928	841928.0	G	C	C:T479R	C:N	-0.000236593	NA	NA	NA	NA	NA	NA	NA	NA	NA	NA	NA	NA	NA	NA	NA	NA	NA	NA	NA	NA	0.00386914	NA	-0.020191	-0.00319931	NA	NA	-0.00358768	NA	NA	NA	NA	-0.00199554	NA	-0.00132571	NA	-0.00223003	NA	-0.000227233	NA	NA	NA	0.00208327	NA
Pf3D7_06_v3:841950	841950.0	C	G	G:E472Q	G:N	NA	NA	NA	NA	NA	NA	NA	NA	NA	NA	NA	NA	NA	NA	NA	NA	NA	NA	NA	NA	NA	NA	NA	NA	NA	NA	NA	NA	NA	NA	NA	NA	NA	NA	NA	NA	NA	NA	NA	NA	NA	NA	NA	NA
Pf3D7_06_v3:841957	841957.0	T	C		C:Y	-0.00336251	NA	-0.00121768	-0.00486428	-0.00438929	-0.00496967	NA	-0.0212633	NA	NA	-0.00320161	NA	-0.0034713	NA	NA	NA	NA	-0.00260201	-0.0016214	-0.021238	NA	-0.00121208	-0.00361462	-0.0212328	-0.00436556	NA	NA	-0.00484272	NA	NA	NA	NA	-0.00317013	-0.0140266	-0.00256449	NA	-0.00344197	-0.0140645	-0.00156794	NA	NA	NA	-0.00185001	NA
Pf3D7_06_v3:841995	841995.0	G	T	T:Q457K	T:N	-0.00021372	NA	NA	NA	NA	NA	NA	NA	NA	NA	NA	NA	NA	NA	NA	NA	NA	NA	NA	NA	NA	0.00389421	NA	-0.020191	-0.00311027	NA	NA	-0.00380398	NA	NA	NA	NA	-0.00194045	NA	-0.00132571	NA	-0.00223003	NA	-0.000155283	NA	NA	NA	0.00209376	NA
Pf3D7_06_v3:842019	842019.0	T	G	G:I449L	G:N	-0.00213982	NA	NA	NA	NA	NA	NA	NA	NA	NA	NA	NA	NA	NA	NA	NA	NA	NA	NA	NA	NA	0.00121314	NA	-0.0212328	-0.00428001	NA	NA	-0.00484272	NA	NA	NA	NA	-0.00317013	NA	-0.00256449	NA	-0.00344197	NA	-0.00156794	NA	NA	NA	0.000120159	NA
Pf3D7_06_v3:842034	842034.0	C	T	T:E444K	T:N	-0.00143938	NA	0.00107522	NA	NA	-0.00379917	NA	-0.0201415	NA	NA	NA	NA	NA	NA	NA	NA	NA	NA	NA	NA	NA	0.000961099	-0.00240753	NA	NA	NA	NA	NA	NA	NA	NA	NA	NA	NA	NA	NA	NA	-0.0129449	NA	NA	NA	NA	NA	NA
Pf3D7_06_v3:842056	842056.0	T	C		C:Y	0.00559809	NA	NA	NA	NA	NA	NA	NA	NA	NA	NA	NA	NA	NA	NA	NA	NA	NA	NA	NA	NA	0.0119266	NA	-0.0170543	0.000409497	NA	NA	-0.000236418	NA	NA	NA	NA	0.00175874	NA	0.00256374	NA	0.0014161	NA	0.00409122	NA	NA	NA	0.00801309	NA
Pf3D7_06_v3:842076	842076.0	G	A	A:H430Y	A:N	NA	NA	NA	NA	NA	NA	NA	NA	NA	NA	NA	NA	NA	NA	NA	NA	NA	NA	NA	NA	NA	NA	NA	NA	NA	NA	NA	NA	NA	NA	NA	NA	NA	NA	NA	NA	NA	NA	NA	NA	NA	NA	NA	NA
Pf3D7_06_v3:842077	842077.0	G	T		T:Y	-0.00160525	NA	-0.00139877	-0.00476205	-0.00430416	-0.00428381	NA	-0.0207027	NA	NA	-0.00320161	NA	0.000801046	NA	NA	NA	NA	-0.00260201	-0.0016214	-0.021238	NA	0.000146849	0.000828484	NA	NA	NA	0.00183439	NA	-0.0206237	0.00052387	0.00468837	-0.00144349	NA	-0.0140266	NA	NA	0.0131144	-0.0135051	NA	NA	-0.0131053	NA	-0.00011285	NA
Pf3D7_06_v3:842083	842083.0	A	G		G:Y	-0.00213632	NA	NA	NA	NA	NA	NA	NA	NA	NA	NA	NA	NA	NA	NA	NA	NA	NA	NA	NA	NA	0.00121314	NA	-0.0212328	-0.00428001	NA	NA	-0.00474005	NA	NA	NA	NA	-0.00317013	NA	-0.00256449	NA	-0.00344197	NA	-0.00156794	NA	NA	NA	0.000120159	NA
Pf3D7_06_v3:842085	842085.0	C	T	T:D427N	T:N	0.000339379	NA	0.00275285	NA	NA	-0.00251627	NA	-0.0190123	NA	NA	NA	NA	NA	NA	NA	NA	NA	NA	NA	NA	NA	0.00260124	-0.0011916	NA	NA	NA	NA	NA	NA	NA	NA	NA	NA	NA	NA	NA	NA	-0.0118179	NA	NA	NA	NA	NA	NA
Pf3D7_06_v3:842089	842089.0	T	C		C:Y	0.000649702	NA	0.00343507	-0.0036907	-0.00321755	NA	NA	NA	NA	NA	-0.00206225	NA	-0.00293505	NA	NA	NA	NA	-0.00141867	-0.000320814	-0.0202623	NA	NA	0.0247984	NA	NA	NA	0.00183439	NA	-0.0206237	0.00052387	0.00468837	-0.00144349	NA	-0.0130448	NA	NA	0.0131144	NA	NA	NA	-0.0131053	NA	0.00162817	NA
Pf3D7_06_v3:842100	842100.0	T	C	C:I422V	C:N	-0.0015196	NA	-0.00135165	-0.0025133	-0.00212937	-0.00183225	NA	-0.0184543	-0.0210808	NA	-0.000921389	NA	-0.00122228	-0.00398276	NA	NA	NA	-0.000233881	-0.00273718	-0.019285	NA	-0.000763518	-0.000591875	-0.0170543	0.000409497	NA	NA	-7.28e-06	NA	NA	-0.00258118	NA	0.00175874	-0.0120613	0.00256374	NA	0.0014161	-0.0112611	-0.00100648	NA	NA	NA	-0.000669984	NA
Pf3D7_06_v3:842151	842151.0	G	T	T:L405I	T:N	0.00813301	NA	-0.000590079	NA	0.021053	-0.00477373	NA	-0.0212634	NA	NA	NA	NA	0.0140719	NA	NA	-0.0203127	-0.0006656	NA	NA	NA	-0.011845	-0.000667016	0.00661288	NA	0.019685	0.0348099	0.00183439	NA	-0.0206237	0.00052387	0.00461817	-0.00805113	NA	0.180419	NA	-0.00516912	0.0131144	0.141367	NA	0.0513369	0.000481302	0.0617176	NA	NA
Pf3D7_06_v3:842176	842176.0	T	C		C:Y	0.0039132	-0.0207103	NA	NA	NA	NA	-0.00266889	NA	NA	NA	0.0121109	NA	NA	NA	NA	NA	NA	NA	NA	NA	NA	NA	NA	NA	NA	NA	NA	NA	NA	-0.000488235	NA	NA	0.0112697	NA	NA	NA	NA	NA	NA	-0.0132351	NA	NA	NA	0.00121094
Pf3D7_06_v3:842182	842182.0	A	G		G:Y	-0.00319914	NA	-0.000588789	NA	NA	-0.0049699	NA	-0.0212633	NA	NA	NA	NA	NA	NA	NA	NA	NA	NA	NA	NA	NA	-0.000665804	-0.00361494	NA	NA	NA	NA	NA	NA	NA	NA	NA	NA	NA	NA	NA	NA	-0.0140646	NA	NA	NA	NA	NA	NA
Pf3D7_06_v3:842207	842207.0	T	A	A:D386V	A:N	-0.00213714	NA	NA	NA	NA	NA	NA	NA	NA	NA	NA	NA	NA	NA	NA	NA	NA	NA	NA	NA	NA	0.00121787	NA	-0.0212328	-0.00428001	NA	NA	-0.00474005	NA	NA	NA	NA	-0.00317013	NA	-0.00256449	NA	-0.00344197	NA	-0.00158804	NA	NA	NA	0.000120159	NA
Pf3D7_06_v3:842209	842209.0	A	G		G:Y	-0.0031962	NA	-0.000591362	NA	NA	-0.00487025	NA	-0.0212635	NA	NA	NA	NA	NA	NA	NA	NA	NA	NA	NA	NA	NA	-0.00066822	-0.00361556	NA	NA	NA	NA	NA	NA	NA	NA	NA	NA	NA	NA	NA	NA	-0.0140648	NA	NA	NA	NA	NA	NA
Pf3D7_06_v3:842220	842220.0	T	A	A:N382Y	A:N	0.00936599	NA	NA	NA	NA	NA	NA	NA	NA	NA	NA	0.00165332	NA	NA	-0.0174033	NA	NA	0.0206586	NA	NA	NA	NA	NA	NA	NA	NA	0.00386666	NA	NA	NA	NA	NA	NA	NA	0.0194862	NA	NA	NA	NA	NA	NA	-0.00984674	NA	0.00445554
Pf3D7_06_v3:842224	842224.0	T	A	A:L380F	A:N	0.00169607	NA	0.00101229	-0.00466364	0.00318049	NA	NA	NA	NA	NA	-0.00320161	NA	-0.0034713	NA	NA	-0.0203127	-0.0006656	-0.00263883	-0.0016214	-0.021238	NA	NA	NA	NA	0.019685	NA	NA	NA	NA	NA	NA	0.00175	NA	-0.0140266	NA	-0.012639	NA	NA	NA	NA	NA	NA	-0.00011285	NA
Pf3D7_06_v3:842247	842247.0	T	C	C:S373G	C:N	-0.00230571	NA	0.000246076	NA	NA	-0.00418493	NA	-0.0207014	NA	NA	NA	NA	NA	NA	NA	NA	NA	NA	NA	NA	NA	0.000150379	-0.00300992	NA	NA	NA	NA	NA	NA	NA	NA	NA	NA	NA	NA	NA	NA	-0.0135038	NA	NA	NA	NA	NA	NA
Pf3D7_06_v3:842256	842256.0	G	T	T:H370N	T:N	0.00824422	NA	NA	0.0534905	0.0465843	0.0862618	0.0149202	NA	NA	-0.0139553	NA	0.0180067	0.0140719	0.0255027	NA	-0.014632	-0.00930636	NA	NA	NA	NA	0.0146408	0.0248513	-0.016005	-0.00378477	-0.00572006	0.00183439	-0.00337266	-0.0206237	0.00052387	0.00468837	-0.00356365	0.00299521	NA	0.00384989	-0.00654508	-0.00384767	NA	0.00550957	NA	-0.0131053	NA	0.00998571	NA
Pf3D7_06_v3:842271	842271.0	A	G		G:Y	-0.00319943	NA	-0.000595686	NA	NA	-0.00497036	NA	-0.0212635	NA	NA	NA	NA	NA	NA	NA	NA	NA	NA	NA	NA	NA	-0.00066822	-0.00361556	NA	NA	NA	NA	NA	NA	NA	NA	NA	NA	NA	NA	NA	NA	-0.0140648	NA	NA	NA	NA	NA	NA
Pf3D7_06_v3:842300	842300.0	A	G	T:L355H,G:L355P	T:N,G:N	0.0462257	0.113409	NA	NA	NA	NA	NA	0.463145	0.181479	0.0812956	NA	NA	NA	NA	0.133321	0.0876572	NA	NA	NA	0.334944	0.0175022	NA	NA	0.321011	NA	NA	NA	NA	0.10603	NA	NA	NA	NA	NA	NA	NA	NA	NA	NA	NA	NA	NA	NA	NA
Pf3D7_06_v3:842307	842307.0	C	T	T:G353R	T:N	NA	NA	NA	NA	NA	NA	NA	NA	NA	NA	NA	NA	NA	NA	NA	NA	NA	NA	NA	NA	NA	NA	NA	NA	NA	NA	NA	NA	NA	NA	NA	NA	NA	NA	NA	NA	NA	NA	NA	NA	NA	NA	NA	NA
Pf3D7_06_v3:842313	842313.0	C	T	T:A351T	T:N	0.00505201	-0.0165361	NA	NA	NA	NA	0.00355104	NA	NA	NA	0.0281556	NA	NA	NA	NA	NA	NA	NA	NA	NA	NA	0.0039109	NA	-0.020191	-0.00311027	NA	NA	-0.00348538	NA	0.00617857	NA	NA	0.00383227	NA	-0.00128488	NA	-0.00223003	NA	-0.000155283	-0.00882917	NA	NA	0.00208327	0.00875011
Pf3D7_06_v3:842316	842316.0	T	G	G:N350H	G:N	-0.00319192	NA	-0.000595686	NA	NA	-0.00477397	NA	-0.0212635	NA	NA	NA	NA	NA	NA	NA	NA	NA	NA	NA	NA	NA	-0.00066822	-0.00361556	NA	NA	NA	NA	NA	NA	NA	NA	NA	NA	NA	NA	NA	NA	-0.0140648	NA	NA	NA	NA	NA	NA
Pf3D7_06_v3:842319	842319.0	C	T	T:D349N	T:N	0.00920069	NA	NA	NA	NA	NA	NA	NA	NA	NA	NA	0.00153851	NA	NA	-0.0174574	NA	NA	0.0201383	NA	NA	NA	NA	NA	NA	NA	NA	0.00372739	NA	NA	NA	NA	NA	NA	NA	0.0190578	NA	NA	NA	NA	NA	NA	-0.00990968	NA	0.00430864
Pf3D7_06_v3:842340	842340.0	T	A	A:N342Y	A:N	-0.00213616	NA	NA	NA	NA	NA	NA	NA	NA	NA	NA	NA	NA	NA	NA	NA	NA	NA	NA	NA	NA	0.00121314	NA	-0.0212328	-0.00428001	NA	NA	-0.00464121	NA	NA	NA	NA	-0.00317013	NA	-0.00256449	NA	-0.00344197	NA	-0.00158804	NA	NA	NA	0.000120159	NA
Pf3D7_06_v3:842349	842349.0	T	A	A:T339S	A:N	-0.000197415	NA	NA	NA	NA	NA	NA	NA	NA	NA	NA	NA	NA	NA	NA	NA	NA	NA	NA	NA	NA	0.0039109	NA	-0.020191	-0.00311027	NA	NA	-0.00348538	NA	NA	NA	NA	-0.00194045	NA	-0.00128488	NA	-0.00223003	NA	-0.000178994	NA	NA	NA	0.00209376	NA
Pf3D7_06_v3:842359	842359.0	T	A		A:Y	NA	NA	NA	NA	NA	NA	NA	NA	NA	NA	NA	NA	NA	NA	NA	NA	NA	NA	NA	NA	NA	NA	NA	NA	NA	NA	NA	NA	NA	NA	NA	NA	NA	NA	NA	NA	NA	NA	NA	NA	NA	NA	NA	NA
Pf3D7_06_v3:842361	842361.0	A	C	C:S335A	C:N	-0.000197415	NA	NA	NA	NA	NA	NA	NA	NA	NA	NA	NA	NA	NA	NA	NA	NA	NA	NA	NA	NA	0.0039109	NA	-0.020191	-0.00311027	NA	NA	-0.00348538	NA	NA	NA	NA	-0.00194045	NA	-0.00128488	NA	-0.00223003	NA	-0.000178994	NA	NA	NA	0.00209376	NA
Pf3D7_06_v3:842376	842376.0	C	A	A:V330F	A:N	0.00123852	NA	-0.000591362	NA	0.021053	-0.00477397	NA	-0.0212635	NA	NA	NA	NA	NA	NA	NA	-0.0203127	-0.0006656	NA	NA	NA	NA	-0.00066822	-0.00361556	NA	0.019685	NA	NA	NA	NA	NA	NA	0.00175	NA	NA	NA	-0.012639	NA	-0.0140648	NA	NA	NA	NA	NA	NA
Pf3D7_06_v3:842433	842433.0	G	T	T:L311I	T:N	0.0859705	-0.0229394	0.117584	-0.0014235	0.213293	0.101295	0.0210558	0.0505917	-0.00476025	0.00652546	0.0134318	0.141991	-0.00099037	0.0486546	0.0588133	0.0448242	0.140864	0.218874	0.0568044	-0.0147787	0.0175022	0.131599	0.0760088	0.00599197	0.267603	-0.0123406	0.107475	-0.00538572	-0.0247803	-0.00319171	0.0198664	0.0977046	0.0352822	-0.00213618	0.258246	0.109797	0.0106303	0.0985515	0.0831993	0.018641	0.00625029	0.117962	0.000869919	0.0808466
Pf3D7_06_v3:842437	842437.0	A	G		G:Y	NA	NA	NA	NA	NA	NA	NA	NA	NA	NA	NA	NA	NA	NA	NA	NA	NA	NA	NA	NA	NA	NA	NA	NA	NA	NA	NA	NA	NA	NA	NA	NA	NA	NA	NA	NA	NA	NA	NA	NA	NA	NA	NA	NA
Pf3D7_06_v3:842443	842443.0	C	G	G:M307I	G:N	0.146604	0.111945	0.291261	0.147846	0.174037	-0.00175329	0.0153094	0.021733	-0.0201031	-0.0156413	0.181703	-0.00756554	0.133797	-0.00547321	-0.0169642	0.0876572	0.0112892	0.157087	0.161437	0.099421	-0.0338668	0.125778	0.0208103	0.0111582	0.07558	0.00401882	-0.00321024	0.0506035	-0.0247803	0.0308774	-0.00451426	0.0257008	0.0801651	0.0932514	0.053094	0.0916753	0.035904	0.0658563	0.0512765	0.113525	-0.0132628	0.00226037	0.0575725	0.0147977
Pf3D7_06_v3:842445	842445.0	T	A	A:M307L	A:N	0.00332728	0.111945	0.000333362	-0.0036907	-0.00321755	-0.000755089	NA	0.0379387	0.0697585	0.0796842	-0.00211649	NA	-0.00234755	-0.00409425	0.133321	0.0876572	NA	-0.00141867	-0.00289354	0.107767	0.0175022	0.00503813	0.00062128	0.321011	NA	NA	NA	NA	0.10603	NA	-0.00258118	NA	NA	-0.0130448	NA	NA	NA	-0.0101357	0.00330382	NA	NA	NA	0.00162817	NA
Pf3D7_06_v3:842496	842496.0	C	T	T:D290N	T:N	NA	NA	NA	NA	NA	NA	NA	NA	NA	NA	NA	NA	NA	NA	NA	NA	NA	NA	NA	NA	NA	NA	NA	NA	NA	NA	NA	NA	NA	NA	NA	NA	NA	NA	NA	NA	NA	NA	NA	NA	NA	NA	NA	NA
Pf3D7_06_v3:842502	842502.0	G	T	T:Q288K	T:N	-0.000489114	NA	0.00342757	-0.0036907	-0.00321755	NA	NA	NA	NA	NA	-0.00206225	NA	-0.00234755	NA	NA	NA	NA	-0.00141867	-0.000320814	-0.0202623	NA	NA	NA	NA	NA	NA	NA	NA	NA	NA	NA	NA	NA	-0.0130448	NA	NA	NA	NA	NA	NA	NA	NA	0.00162817	NA
Pf3D7_06_v3:842530	842530.0	A	C		C:Y	-0.00230838	NA	0.00024239	NA	NA	-0.00418653	NA	-0.0207027	NA	NA	NA	NA	NA	NA	NA	NA	NA	NA	NA	NA	NA	0.000146849	-0.00301166	NA	NA	NA	NA	NA	NA	NA	NA	NA	NA	NA	NA	NA	NA	-0.0135051	NA	NA	NA	NA	NA	NA
Pf3D7_06_v3:842548	842548.0	A	T		T:Y	-0.00176364	NA	-0.000590079	NA	NA	-0.00477373	NA	-0.0212634	-0.0210808	NA	NA	NA	NA	-0.00398276	NA	NA	NA	NA	0.00363716	NA	NA	-0.000667016	-0.00361525	NA	NA	NA	NA	NA	NA	NA	-0.00258118	NA	NA	NA	NA	NA	NA	-0.0140647	0.00330382	NA	NA	NA	NA	NA
Pf3D7_06_v3:842554	842554.0	G	A		A:Y	-0.000547131	NA	0.00190841	NA	NA	-0.00301048	NA	-0.0195796	NA	NA	NA	NA	NA	NA	NA	NA	NA	NA	NA	NA	NA	0.00177573	-0.00180285	NA	NA	NA	NA	NA	NA	NA	NA	NA	NA	NA	NA	NA	NA	-0.0123842	NA	NA	NA	NA	NA	NA
Pf3D7_06_v3:842569	842569.0	G	A		A:Y	-0.00230838	NA	0.00024239	NA	NA	-0.00418653	NA	-0.0207027	NA	NA	NA	NA	NA	NA	NA	NA	NA	NA	NA	NA	NA	0.000146849	-0.00301166	NA	NA	NA	NA	NA	NA	NA	NA	NA	NA	NA	NA	NA	NA	-0.0135051	NA	NA	NA	NA	NA	NA
Pf3D7_06_v3:842583	842583.0	G	C	C:Q261E	C:N	-0.00227553	NA	0.00100799	-0.00466364	-0.00430416	NA	NA	NA	NA	NA	-0.00320161	NA	-0.0034713	NA	NA	NA	NA	-0.00260201	-0.0016214	-0.021238	NA	NA	NA	NA	NA	NA	NA	NA	NA	NA	NA	NA	NA	-0.0140266	NA	NA	NA	NA	NA	NA	NA	NA	-0.00011285	NA
Pf3D7_06_v3:842672	842672.0	G	A	A:T231M	A:N	0.0152925	NA	NA	NA	NA	NA	NA	NA	NA	NA	NA	NA	NA	NA	NA	NA	NA	NA	NA	NA	NA	0.0253037	NA	-0.0117889	0.00631112	NA	NA	0.00582515	NA	NA	NA	NA	0.00795817	NA	0.00901097	NA	0.00752746	NA	0.0111973	NA	NA	NA	0.0178738	NA
Pf3D7_06_v3:842691	842691.0	C	T	T:E225K	T:N	0.0696213	0.633127	0.054344	-0.00459172	0.0245855	0.102693	0.037962	0.879506	0.736123	0.363505	0.0270531	0.0434244	-0.00450563	0.0570342	0.66865	0.578154	0.0308968	0.0287883	0.0327843	0.423213	0.362832	0.0213769	0.130194	0.603248	0.00868423	0.00778086	0.0520388	-0.000895475	0.333196	0.0464916	0.0658709	0.039326	0.01045	0.012143	0.0116014	NA	0.00989301	-0.0135064	0.0140498	NA	0.0160864	NA	0.00757465	NA
Pf3D7_06_v3:842714	842714.0	G	A	A:S217L	A:N	0.184796	0.113409	0.01225	0.54727	-0.00359446	0.72826	0.404088	0.192173	0.0281433	0.190125	0.00599722	0.430777	0.37446	0.459278	0.133321	0.0114074	0.346714	0.00695015	-0.000474618	-0.00261904	-0.0338668	0.141298	0.568255	0.00395736	0.0552137	0.189084	0.286274	0.200799	0.10616	0.266586	0.303826	0.221719	0.0710603	0.0270199	0.0744487	0.0354514	0.0841971	0.259153	0.0692866	0.114845	0.101967	0.132827	0.074066	NA
Pf3D7_06_v3:842715	842715.0	A	G	G:S217P	G:N	0.00860088	NA	0.0204913	0.00388988	0.00447063	NA	NA	NA	NA	NA	0.00599722	NA	-0.00357947	NA	NA	NA	NA	0.00695015	0.00887174	-0.0133565	NA	0.0065997	0.0793524	-0.0191473	-0.00193877	NA	0.0186378	-0.00243355	-0.0115388	0.015863	0.0253277	0.012111	-0.000709083	-0.00609534	-3.64e-06	NA	0.0101012	NA	0.00125879	NA	-0.00347968	NA	0.00312054	NA
Pf3D7_06_v3:842717	842717.0	T	C	C:Q216R	C:N	0.00257176	NA	NA	NA	NA	NA	NA	NA	NA	NA	NA	-0.00323476	NA	NA	-0.0208783	NA	NA	0.00825074	NA	NA	NA	NA	NA	NA	NA	NA	-0.00143615	NA	NA	NA	NA	NA	NA	NA	0.00767359	NA	NA	NA	NA	NA	NA	-0.013487	NA	-0.00101721
Pf3D7_06_v3:842727	842727.0	C	A	A:D213Y	A:N	0.130351	-0.0128752	0.270718	0.210165	0.262908	-0.00540606	-0.0078215	-0.0159757	-0.0226149	-0.019616	0.228883	0.0110341	0.217972	0.00360063	-0.0203906	0.0173837	0.00260913	0.142541	0.16729	0.151242	-0.0149706	0.159928	-0.00406995	0.0679571	0.170591	0.0362865	0.0140961	0.120979	-0.0172706	-0.00680384	0.0060417	0.00244153	0.136945	0.0847885	0.0624787	0.1083	0.127184	0.0445068	0.0810439	0.0534177	0.0420087	-0.0097055	0.0201207	0.0198465
Pf3D7_06_v3:842740	842740.0	A	G		G:Y	-0.000470258	NA	0.00346785	-0.00368507	-0.00321168	NA	NA	NA	NA	NA	-0.0020556	NA	-0.00234113	NA	NA	NA	NA	-0.00141138	-0.000311814	-0.0202584	NA	NA	NA	NA	NA	NA	NA	NA	NA	NA	NA	NA	NA	-0.0130406	NA	NA	NA	NA	NA	NA	NA	NA	0.00164354	NA
Pf3D7_06_v3:842741	842741.0	T	C	C:N208S	C:N	0.000469318	NA	NA	NA	NA	NA	NA	NA	-0.0210808	NA	NA	NA	NA	-0.00409425	NA	NA	NA	NA	0.00361775	NA	NA	NA	NA	NA	NA	NA	NA	NA	NA	NA	-0.00258118	NA	NA	NA	NA	NA	NA	NA	0.00330382	NA	NA	NA	NA	NA
Pf3D7_06_v3:842743	842743.0	T	G		G:Y	0.0294427	NA	NA	NA	NA	NA	NA	NA	NA	NA	NA	NA	NA	NA	NA	NA	NA	NA	NA	NA	-0.011845	NA	NA	NA	NA	0.033982	NA	NA	NA	NA	NA	NA	NA	0.179883	NA	0.0380762	NA	0.274545	NA	0.0513369	0.0467533	0.0617176	NA	NA
Pf3D7_06_v3:842744	842744.0	G	T	T:T207K	T:N	-0.000615175	NA	0.00106267	NA	0.0209729	-0.00369999	NA	-0.0201439	-0.0210808	NA	NA	NA	NA	-0.00409425	NA	-0.0203127	-0.000840569	NA	0.00361775	NA	NA	0.000955283	-0.00246913	NA	0.019685	NA	NA	NA	NA	NA	-0.00265275	0.00161514	NA	NA	NA	-0.012639	NA	-0.0129474	0.00330382	NA	NA	NA	NA	NA
Pf3D7_06_v3:842746	842746.0	G	A		A:Y	-0.00232183	NA	0.000233311	NA	NA	-0.0042854	NA	-0.020704	NA	NA	NA	NA	NA	NA	NA	NA	NA	NA	NA	NA	NA	0.00014334	-0.00307081	NA	NA	NA	NA	NA	NA	NA	NA	NA	NA	NA	NA	NA	NA	-0.0135064	NA	NA	NA	NA	NA	NA
Pf3D7_06_v3:842752	842752.0	C	T		T:Y	NA	NA	NA	NA	NA	NA	NA	NA	NA	NA	NA	NA	NA	NA	NA	NA	NA	NA	NA	NA	NA	NA	NA	NA	NA	NA	NA	NA	NA	NA	NA	NA	NA	NA	NA	NA	NA	NA	NA	NA	NA	NA	NA	NA
Pf3D7_06_v3:842757	842757.0	C	A	A:D203Y	A:N	0.00615002	NA	0.0131942	-0.00578837	0.00116875	0.0437293	0.00359981	NA	NA	-0.0201136	0.00253684	0.00549253	0.00211441	0.00987338	NA	NA	0.000922167	0.00335777	0.00492807	-0.0163244	NA	NA	NA	NA	NA	-0.0123406	NA	0.0238467	NA	NA	NA	NA	NA	-0.00908181	NA	NA	NA	NA	NA	NA	NA	NA	0.00864664	NA
Pf3D7_06_v3:842761	842761.0	T	C		C:Y	0.000460506	NA	NA	NA	NA	NA	NA	NA	-0.0210808	NA	NA	NA	NA	-0.00420956	NA	NA	NA	NA	0.00361775	NA	NA	NA	NA	NA	NA	NA	NA	NA	NA	NA	-0.00265275	NA	NA	NA	NA	NA	NA	NA	0.00330382	NA	NA	NA	NA	NA
Pf3D7_06_v3:842762	842762.0	T	G	G:Q201P	G:N	0.00919421	NA	NA	NA	NA	NA	NA	NA	NA	NA	NA	0.00121344	NA	NA	-0.0174574	NA	NA	0.020071	NA	NA	NA	NA	NA	NA	NA	NA	0.00360658	NA	NA	NA	NA	NA	NA	NA	0.0190578	NA	NA	NA	NA	NA	NA	-0.00990968	NA	0.00430864
Pf3D7_06_v3:842765	842765.0	C	T	T:R200K	T:N	-0.00215523	NA	NA	NA	NA	NA	NA	NA	NA	NA	NA	NA	NA	NA	NA	NA	NA	NA	NA	NA	NA	0.00121314	NA	-0.0212328	-0.00428001	NA	NA	-0.00484272	NA	NA	NA	NA	-0.00317013	NA	-0.00256449	NA	-0.0035009	NA	-0.00156794	NA	NA	NA	9.25e-05	NA
Pf3D7_06_v3:842766	842766.0	T	G		G:Y	NA	NA	NA	NA	NA	NA	NA	NA	NA	NA	NA	NA	NA	NA	NA	NA	NA	NA	NA	NA	NA	NA	NA	NA	NA	NA	NA	NA	NA	NA	NA	NA	NA	NA	NA	NA	NA	NA	NA	NA	NA	NA	NA	NA
Pf3D7_06_v3:842768	842768.0	T	A	A:K199M	A:N	NA	NA	NA	NA	NA	NA	NA	NA	NA	NA	NA	NA	NA	NA	NA	NA	NA	NA	NA	NA	NA	NA	NA	NA	NA	NA	NA	NA	NA	NA	NA	NA	NA	NA	NA	NA	NA	NA	NA	NA	NA	NA	NA	NA
Pf3D7_06_v3:842770	842770.0	T	G	G:Q198H	G:N	-0.00322609	NA	-0.000621589	NA	NA	-0.00496944	NA	-0.0212632	NA	NA	NA	NA	NA	NA	NA	NA	NA	NA	NA	NA	NA	-0.000663356	-0.00367069	NA	NA	NA	NA	NA	NA	NA	NA	NA	NA	NA	NA	NA	NA	-0.0140645	NA	NA	NA	NA	NA	NA
Pf3D7_06_v3:842803	842803.0	T	G		G:Y	0.0391486	NA	NA	NA	0.0910041	NA	NA	NA	NA	NA	NA	NA	NA	NA	NA	-0.00458581	0.024573	NA	NA	NA	NA	NA	NA	NA	0.0939703	NA	NA	NA	NA	NA	NA	0.0316764	NA	NA	NA	0.00672091	NA	NA	NA	NA	NA	NA	NA	NA
Pf3D7_06_v3:842805	842805.0	C	G	G:A187P	G:N	0.154864	0.109	0.298058	0.136908	0.153664	0.0167753	0.00435961	0.270315	0.174061	0.00251101	0.161431	0.00638413	0.127363	0.0111955	0.127738	0.0844928	0.00148803	0.167428	0.182749	0.0794879	-0.033739	0.134366	0.0595997	-0.000122965	0.0611526	0.0299844	0.0206523	0.046127	-0.0190882	0.0176933	0.0279525	0.0136672	0.0653276	0.069787	0.0684319	0.0985639	0.0347501	0.34617	0.0761655	0.122662	0.00145552	0.141091	0.0573731	NA
Pf3D7_06_v3:842823	842823.0	G	C	C:Q181E	C:N	-0.00148389	NA	0.00107999	-0.00507072	-0.00429195	NA	NA	NA	NA	NA	-0.00318568	NA	-0.00357558	NA	NA	NA	NA	-0.00269656	-0.00161425	-0.0212354	NA	0.00390408	NA	-0.0201819	-0.00309651	NA	NA	-0.00390559	NA	NA	NA	NA	-0.00192479	-0.0140227	-0.00139289	NA	-0.00234176	NA	-0.000157731	NA	NA	NA	-0.00118531	NA
Pf3D7_06_v3:842859	842859.0	G	T	T:Q169K	T:N	NA	NA	NA	NA	NA	NA	NA	NA	NA	NA	NA	NA	NA	NA	NA	NA	NA	NA	NA	NA	NA	NA	NA	NA	NA	NA	NA	NA	NA	NA	NA	NA	NA	NA	NA	NA	NA	NA	NA	NA	NA	NA	NA	NA
Pf3D7_06_v3:842894	842894.0	T	C	C:H157R	C:N	0.0345868	NA	0.00347964	0.113617	0.0011445	0.244059	0.0947958	-0.0201439	NA	0.0307707	0.00251028	0.105567	0.0650232	0.132388	NA	NA	0.0810493	0.00332928	0.0048945	-0.0163431	NA	0.0352902	0.156731	-0.00219063	0.0170468	0.0422902	0.0686372	0.0234952	0.0163822	0.0617811	0.0857834	0.0529867	0.0192258	-0.0091011	0.0207206	NA	0.0063509	-0.0129474	0.024079	NA	0.0260303	NA	0.0124816	NA
Pf3D7_06_v3:842895	842895.0	G	A	A:H157Y	A:N	0.00647236	NA	NA	NA	0.021053	NA	NA	NA	NA	NA	NA	NA	NA	NA	NA	-0.0203127	-0.0006656	NA	NA	NA	NA	NA	NA	NA	0.019685	NA	NA	NA	NA	NA	NA	0.00175	NA	NA	NA	-0.012639	NA	NA	NA	NA	NA	NA	NA	NA
Pf3D7_06_v3:842915	842915.0	C	T	T:R150K	T:N	0.00310769	NA	0.0082938	-0.00143579	-0.00103964	NA	NA	NA	NA	NA	0.000220985	NA	-9.55e-05	NA	NA	NA	NA	0.000952373	0.00228424	-0.018306	NA	NA	NA	NA	NA	NA	NA	NA	NA	NA	NA	NA	NA	-0.0110762	NA	NA	NA	NA	NA	NA	NA	NA	0.0051108	NA
Pf3D7_06_v3:842935	842935.0	T	C		C:Y	NA	NA	NA	NA	NA	NA	NA	NA	NA	NA	NA	NA	NA	NA	NA	NA	NA	NA	NA	NA	NA	NA	NA	NA	NA	NA	NA	NA	NA	NA	NA	NA	NA	NA	NA	NA	NA	NA	NA	NA	NA	NA	NA	NA
Pf3D7_06_v3:842952	842952.0	C	G	G:D138H	G:N	-0.00213033	NA	NA	NA	NA	NA	NA	NA	NA	NA	NA	NA	NA	NA	NA	NA	NA	NA	NA	NA	NA	0.00121787	NA	-0.0212328	-0.00428001	NA	NA	-0.00464121	NA	NA	NA	NA	-0.00317013	NA	-0.00256449	NA	-0.00344197	NA	-0.00156794	NA	NA	NA	0.000120159	NA
Pf3D7_06_v3:842962	842962.0	T	A	A:Q134H	A:N	0.00326516	NA	0.00101229	0.00443303	-0.00430416	0.0421944	0.00333231	NA	NA	-0.0201581	-0.00320161	0.00517458	0.0146456	0.00942335	NA	NA	0.000716306	-0.00260201	-0.0016214	-0.021238	NA	0.0065997	0.052682	-0.0191473	-0.00193877	-0.0124073	0.0102447	-0.00459068	-0.0160949	0.00819551	0.0150391	0.00532937	-0.000709083	-0.0140266	-3.64e-06	NA	0.000725672	NA	0.00125879	NA	-0.00830541	NA	0.000247959	NA
Pf3D7_06_v3:842963	842963.0	T	A	A:Q134L	A:N	-0.00231102	NA	0.000238724	NA	NA	-0.00418812	NA	-0.020704	NA	NA	NA	NA	NA	NA	NA	NA	NA	NA	NA	NA	NA	0.00014334	-0.00301339	NA	NA	NA	NA	NA	NA	NA	NA	NA	NA	NA	NA	NA	NA	-0.0135064	NA	NA	NA	NA	NA	NA
Pf3D7_06_v3:842964	842964.0	G	T	T:Q134K	T:N	0.0207184	0.249962	0.0282957	0.0532039	0.0271887	0.0126204	0.009891	0.275166	0.284787	0.389282	0.0244291	0.000946735	0.00364724	0.00868622	0.328448	0.255306	0.00573015	0.0373493	0.0285861	0.0641377	0.269036	-0.00147718	0.0017945	0.261167	-0.003284	-0.0124073	0.0151006	0.0135412	0.133616	0.00269777	0.00544398	0.00523589	-0.0035954	0.0500878	0.00130336	0.00575374	0.00090507	0.0122092	-0.00200461	0.00902308	0.0310433	0.000920166	0.0243742	-0.00402482
Pf3D7_06_v3:842969	842969.0	G	T	T:A132D	T:N	-0.00260792	NA	0.00101229	-0.00466364	-0.00430416	NA	NA	NA	NA	NA	-0.00320161	NA	-0.0034713	NA	NA	NA	NA	-0.00260201	-0.0016214	-0.021238	NA	0.00121787	NA	-0.0212328	-0.00428001	NA	NA	-0.00464121	NA	NA	NA	NA	-0.00317013	-0.0140266	-0.00256449	NA	-0.00344197	NA	-0.00156794	NA	NA	NA	-0.00185001	NA
Pf3D7_06_v3:842977	842977.0	C	T		T:Y	0.00842562	-0.0207103	0.0160793	NA	0.11816	0.0070474	-0.00238066	-0.00996632	-0.0141223	NA	0.0121109	-0.00310646	NA	0.00472173	-0.0208783	0.00264928	0.0341625	0.00828658	0.0231141	NA	NA	0.00469511	0.00853113	-0.0181017	0.0423516	NA	-0.00143615	-0.00116842	NA	-0.000488235	0.00688526	0.0413905	-0.00435635	NA	-0.00359111	0.0119593	0.000199004	-0.00279033	0.000544445	-0.0132351	NA	-0.013487	0.00604022	-0.00623972
Pf3D7_06_v3:842978	842978.0	C	T	T:R129K	T:N	NA	NA	NA	NA	NA	NA	NA	NA	NA	NA	NA	NA	NA	NA	NA	NA	NA	NA	NA	NA	NA	NA	NA	NA	NA	NA	NA	NA	NA	NA	NA	NA	NA	NA	NA	NA	NA	NA	NA	NA	NA	NA	NA	NA
Pf3D7_06_v3:842984	842984.0	T	A	A:K127I	A:N	-0.00019734	NA	NA	NA	NA	NA	NA	NA	NA	NA	NA	NA	NA	NA	NA	NA	NA	NA	NA	NA	NA	0.00390256	NA	-0.020191	-0.00311027	NA	NA	-0.00348538	NA	NA	NA	NA	-0.00194045	NA	-0.00128488	NA	-0.00223003	NA	-0.000155283	NA	NA	NA	0.00209376	NA
Pf3D7_06_v3:842987	842987.0	G	A	A:S126F	A:N	0.00857733	NA	0.00107522	NA	0.0481803	-0.00359878	NA	-0.0201415	-0.0210808	NA	NA	0.0108608	0.0323199	-0.00398276	-0.0105652	-0.0144742	0.00842047	0.0436004	0.00363716	NA	NA	0.000961099	0.0103475	NA	0.0455274	NA	-0.0047756	NA	-0.0160949	0.00819551	0.00163978	-0.00790933	NA	NA	0.0414396	-0.00635324	0.0305151	-0.0129449	0.00330382	NA	-0.00830541	-0.0027062	NA	0.0149751
Pf3D7_06_v3:842988	842988.0	A	G	G:S126P	G:N	0.0109837	NA	0.00107522	NA	0.0712508	-0.00359878	NA	-0.0201415	-0.0210808	NA	NA	0.0108608	0.0323199	-0.00398276	-0.0105652	-0.00891172	0.0167373	0.0436004	0.00363716	NA	NA	0.000961099	0.0103475	NA	0.0675828	NA	-0.0047756	NA	-0.0160949	0.00819551	0.00163978	-0.00449057	NA	NA	0.0414396	-0.00041429	0.0305151	-0.0129449	0.00330382	NA	-0.00830541	-0.0027062	NA	0.0149751
Pf3D7_06_v3:842998	842998.0	C	A	A:W122C	A:N	-0.000482623	NA	0.00343507	-0.00358926	-0.00321755	NA	NA	NA	NA	NA	-0.00206225	NA	-0.00234755	NA	NA	NA	NA	-0.00141867	-0.000320814	-0.0202623	NA	NA	NA	NA	NA	NA	NA	NA	NA	NA	NA	NA	NA	-0.0130448	NA	NA	NA	NA	NA	NA	NA	NA	0.00162817	NA
Pf3D7_06_v3:843012	843012.0	C	T	T:E118K	T:N	NA	NA	NA	NA	NA	NA	NA	NA	NA	NA	NA	NA	NA	NA	NA	NA	NA	NA	NA	NA	NA	NA	NA	NA	NA	NA	NA	NA	NA	NA	NA	NA	NA	NA	NA	NA	NA	NA	NA	NA	NA	NA	NA	NA
Pf3D7_06_v3:843029	843029.0	T	A	A:K112I	A:N	-0.00143026	NA	0.00107477	NA	NA	-0.00359582	NA	-0.020139	NA	NA	NA	NA	NA	NA	NA	NA	NA	NA	NA	NA	NA	0.000966946	-0.00240436	NA	NA	NA	NA	NA	NA	NA	NA	NA	NA	NA	NA	NA	NA	-0.0129424	NA	NA	NA	NA	NA	NA
Pf3D7_06_v3:843035	843035.0	A	T	T:I110N	T:N	NA	NA	NA	NA	NA	NA	NA	NA	NA	NA	NA	NA	NA	NA	NA	NA	NA	NA	NA	NA	NA	NA	NA	NA	NA	NA	NA	NA	NA	NA	NA	NA	NA	NA	NA	NA	NA	NA	NA	NA	NA	NA	NA	NA
Pf3D7_06_v3:843061	843061.0	A	C		C:Y	NA	NA	NA	NA	NA	NA	NA	NA	NA	NA	NA	NA	NA	NA	NA	NA	NA	NA	NA	NA	NA	NA	NA	NA	NA	NA	NA	NA	NA	NA	NA	NA	NA	NA	NA	NA	NA	NA	NA	NA	NA	NA	NA	NA
Pf3D7_06_v3:843064	843064.0	T	A	A:K100N	A:N	-0.00319156	NA	-0.000590079	NA	NA	-0.00477373	NA	-0.0212634	NA	NA	NA	NA	NA	NA	NA	NA	NA	NA	NA	NA	NA	-0.000671778	-0.00361525	NA	NA	NA	NA	NA	NA	NA	NA	NA	NA	NA	NA	NA	NA	-0.0140647	NA	NA	NA	NA	NA	NA
Pf3D7_06_v3:843078	843078.0	G	A	A:P96S	A:N	0.000469112	NA	NA	NA	NA	NA	NA	NA	-0.0210808	NA	NA	NA	NA	-0.00398276	NA	NA	NA	NA	0.00363716	NA	NA	NA	NA	NA	NA	NA	NA	NA	NA	NA	-0.00258118	NA	NA	NA	NA	NA	NA	NA	0.00328397	NA	NA	NA	NA	NA
Pf3D7_06_v3:843117	843117.0	G	A		A:Y	-0.00176992	NA	-0.00058749	NA	NA	-0.00477324	NA	-0.0212633	-0.0210808	NA	NA	NA	NA	-0.00398276	NA	NA	NA	NA	0.00363716	NA	NA	-0.000669355	-0.00361462	NA	NA	NA	NA	NA	NA	NA	-0.00258118	NA	NA	NA	NA	NA	NA	-0.0140645	0.00328397	NA	NA	NA	NA	NA
Pf3D7_06_v3:843139	843139.0	C	A		A:Y	0.037474	0.113409	-0.00140348	0.129532	-0.00430287	0.171892	0.0608266	0.191405	0.181479	-0.0237448	-0.00319992	0.0685188	0.144122	0.0877562	0.133321	0.0876572	0.05098	-0.00259999	-0.00161852	0.17563	0.0175022	0.0392634	0.194735	-0.0218401	0.0170468	0.0214532	0.0769111	0.000237688	-0.0169468	0.0694196	0.0956517	0.0598305	0.0192258	-0.0140262	0.0207206	NA	0.0118008	-0.0135038	0.024079	NA	0.0310433	NA	0.0303464	NA
Pf3D7_06_v3:843140	843140.0	G	A	A:T75M	A:N	0.00414102	NA	0.000240644	NA	NA	-0.00418493	NA	-0.0207014	-0.0210808	NA	NA	-0.00310646	NA	-0.00398276	-0.0208783	NA	NA	0.00825074	0.00361775	NA	-0.011845	0.000150379	-0.00300992	NA	NA	0.0348099	-0.00143615	NA	NA	NA	-0.00258118	NA	NA	0.179883	0.00767359	0.0380762	NA	0.0868406	0.00330382	0.0513369	0.0475238	0.00882738	NA	-0.00101721
Pf3D7_06_v3:843152	843152.0	C	T	T:G71E	T:N	-0.00227801	NA	0.00100368	-0.00466364	-0.00430416	NA	NA	NA	NA	NA	-0.00320161	NA	-0.0034713	NA	NA	NA	NA	-0.00260201	-0.0016214	-0.021238	NA	NA	NA	NA	NA	NA	NA	NA	NA	NA	NA	NA	NA	-0.0140266	NA	NA	NA	NA	NA	NA	NA	NA	-0.00011285	NA
Pf3D7_06_v3:843171	843171.0	T	G	G:M65L	G:N	-0.00213284	NA	NA	NA	NA	NA	NA	NA	NA	NA	NA	NA	NA	NA	NA	NA	NA	NA	NA	NA	NA	0.00121314	NA	-0.0212328	-0.00428001	NA	NA	-0.00464121	NA	NA	NA	NA	-0.00317013	NA	-0.00256449	NA	-0.00344197	NA	-0.00156794	NA	NA	NA	0.000120159	NA
Pf3D7_06_v3:843178	843178.0	A	G		G:Y	-0.00019734	NA	NA	NA	NA	NA	NA	NA	NA	NA	NA	NA	NA	NA	NA	NA	NA	NA	NA	NA	NA	0.00390256	NA	-0.020191	-0.00311027	NA	NA	-0.00348538	NA	NA	NA	NA	-0.00194045	NA	-0.00128488	NA	-0.00223003	NA	-0.000155283	NA	NA	NA	0.00209376	NA
Pf3D7_06_v3:843186	843186.0	A	G	G:S60P	G:N	0.00479193	-0.0165361	-0.000595686	NA	NA	-0.00487025	0.00336295	-0.0212635	NA	NA	0.0281556	-0.00323476	NA	NA	-0.0208783	NA	NA	0.00825074	NA	NA	NA	-0.00066822	-0.00361556	NA	NA	NA	-0.00143615	NA	NA	0.00617857	NA	NA	0.0266639	NA	0.00767359	NA	NA	-0.0140648	NA	-0.00882917	NA	-0.013487	NA	-0.00291828
Pf3D7_06_v3:843207	843207.0	T	C	C:I53V	C:N	-0.00232169	NA	0.000233311	NA	NA	-0.0042854	NA	-0.020704	NA	NA	NA	NA	NA	NA	NA	NA	NA	NA	NA	NA	NA	0.00014334	-0.00301339	NA	NA	NA	NA	NA	NA	NA	NA	NA	NA	NA	NA	NA	NA	-0.0135064	NA	NA	NA	NA	NA	NA
Pf3D7_06_v3:843219	843219.0	C	T	T:A49T	T:N	-0.00320294	NA	-0.000595686	NA	NA	-0.00497036	NA	-0.0212635	NA	NA	NA	NA	NA	NA	NA	NA	NA	NA	NA	NA	NA	-0.00066822	-0.00361556	NA	NA	NA	NA	NA	NA	NA	NA	NA	NA	NA	NA	NA	NA	-0.0140648	NA	NA	NA	NA	NA	NA
Pf3D7_06_v3:843258	843258.0	C	G	G:D36H	G:N	NA	NA	NA	NA	NA	NA	NA	NA	NA	NA	NA	NA	NA	NA	NA	NA	NA	NA	NA	NA	NA	NA	NA	NA	NA	NA	NA	NA	NA	NA	NA	NA	NA	NA	NA	NA	NA	NA	NA	NA	NA	NA	NA	NA
Pf3D7_06_v3:843264	843264.0	C	T	T:D34N	T:N	-0.0032247	NA	-0.000609413	NA	NA	-0.00496967	NA	-0.0212633	NA	NA	NA	NA	NA	NA	NA	NA	NA	NA	NA	NA	NA	-0.000664584	-0.00361462	NA	NA	NA	NA	NA	NA	NA	NA	NA	NA	NA	NA	NA	NA	-0.0140645	NA	NA	NA	NA	NA	NA
Pf3D7_06_v3:843274	843274.0	A	G		G:Y	0.00113884	NA	NA	NA	NA	NA	NA	NA	-0.0210743	NA	NA	-0.00332805	NA	-0.00418257	-0.0208689	NA	NA	0.00828004	0.00366665	NA	NA	NA	NA	NA	NA	NA	-0.0013834	NA	NA	NA	-0.00254449	NA	NA	NA	0.00787424	NA	NA	NA	0.00344427	NA	NA	-0.013473	NA	-0.00129588
Pf3D7_06_v3:843275	843275.0	C	T	T:R30H	T:N	-0.00162959	NA	4.21e-05	-0.004756	-0.00429752	-0.00251059	NA	-0.0190074	NA	NA	-0.00346324	NA	-0.00346324	NA	NA	NA	NA	-0.00262864	-0.00164656	-0.0212366	NA	-0.0014629	-0.00118553	-0.0191473	-0.00193877	NA	NA	-0.00243355	NA	NA	NA	NA	-0.00101637	-0.0140245	-4.8e-05	NA	-0.00101637	-0.0118129	0.0012039	NA	NA	NA	0.000177799	NA
Pf3D7_06_v3:843281	843281.0	C	T	T:G28D	T:N	0.00641313	NA	NA	NA	0.0205714	NA	NA	NA	NA	NA	NA	NA	NA	NA	NA	-0.0203127	-0.00101938	NA	NA	NA	NA	NA	NA	NA	0.0196041	NA	NA	NA	NA	NA	NA	0.00175	NA	NA	NA	-0.012639	NA	NA	NA	NA	NA	NA	NA	NA
Pf3D7_06_v3:843339	843339.0	A	C	C:L9V	C:N	NA	NA	NA	NA	NA	NA	NA	NA	NA	NA	NA	NA	NA	NA	NA	NA	NA	NA	NA	NA	NA	NA	NA	NA	NA	NA	NA	NA	NA	NA	NA	NA	NA	NA	NA	NA	NA	NA	NA	NA	NA	NA	NA	NA
Pf3D7_06_v3:843341	843341.0	G	A	A:S8L	A:N	-0.00220234	NA	NA	NA	NA	NA	NA	NA	NA	NA	NA	NA	NA	NA	NA	NA	NA	NA	NA	NA	NA	0.0012618	NA	-0.0212311	-0.00444642	NA	NA	-0.00473274	NA	NA	NA	NA	-0.00337476	NA	-0.0026276	NA	-0.00355205	NA	-0.00165417	NA	NA	NA	8.16e-05	NA
Pf3D7_06_v3:843355	843355.0	T	C		C:Y	0.00167274	NA	NA	NA	NA	NA	NA	NA	NA	NA	NA	NA	NA	NA	NA	NA	NA	NA	NA	NA	NA	0.00671706	NA	-0.0191031	-0.00206587	NA	NA	-0.00259786	NA	NA	NA	NA	-0.000884625	NA	-0.000160977	NA	-0.00122551	NA	0.00117898	NA	NA	NA	0.00394377	NA
Pf3D7_06_v3:843358	843358.0	C	A	A:Q2H	A:N	0.0176364	NA	NA	NA	0.0464694	NA	NA	NA	NA	NA	NA	NA	NA	NA	NA	-0.0143091	0.00829539	NA	NA	NA	NA	NA	NA	NA	0.0463071	NA	NA	NA	NA	NA	NA	0.0117643	NA	NA	NA	-0.00615222	NA	NA	NA	NA	NA	NA	NA	NA
[truncated: 12 more columns]

## Sheet: (B) Pfs47
Dataset S3. Fixation index analysis of P. falciparum PIMMS43 and Pfs47
Fixation index (FST) values for all SNPs in (A) PfPIMMS43 and (B) Pfs47 genes are calculated from 1,509 parasites samples from 11 African countries. FST values from the analysis of all samples together (FST total) and from country pairwise comparisons are shown. NA indicates monomorphic sites. SNP IDs and their position, reference and alternative alleles, and amino acid changes are indicated.
SNP ID	SNP position	Reference allele	Alternative allele	AA Change	Synonymous change	Fst total	Madagascar x Mali	Ghana x Madagascar	BurkinaFaso x Madagascar	Guinea x Madagascar	Gambia x Madagascar	DRC x Madagascar	Malawi x Mali	Ghana x Malawi	Guinea x Malawi	Mali x Uganda	BurkinaFaso x Malawi	Kenya x Mali	DRC x Malawi	Ghana x Kenya	Ghana x Uganda	Gambia x Malawi	DRC x Kenya	DRC x Uganda	Guinea x Kenya	Guinea x Uganda	BurkinaFaso x Kenya	BurkinaFaso x Uganda	Gambia x Uganda	Mali x Tanzania	DRC x Tanzania	Gambia x Kenya	DRC x Gambia	Ghana x Tanzania	Madagascar x Tanzania	DRC x Mali	BurkinaFaso x DRC	Guinea x Tanzania	DRC x Guinea	BurkinaFaso x Tanzania	DRC x Ghana	Gambia x Tanzania	Madagascar x Uganda	Kenya x Madagascar	Madagascar x Malawi	Malawi x Uganda	Malawi x Tanzania	Tanzania x Uganda	Kenya x Uganda
Pf3D7_13_v3:1878886	1878886.0	C	G	A:V437F,G:V437L	A:N,G:N	-0.00142445	-0.0134117	-0.0134904	NA	-0.0137709	NA	NA	0.00875083	0.000186798	0.00359178	-0.0208281	NA	-0.00315823	NA	-0.00436714	-0.0206885	NA	NA	NA	-0.00415422	-0.0210675	NA	NA	NA	-0.00133942	NA	NA	NA	-0.00310874	NA	0.00858924	NA	-0.00265299	0.00350785	NA	0.000162782	NA	NA	NA	NA	NA	NA	NA	NA
Pf3D7_13_v3:1878896	1878896.0	A	G		G:Y	0.00263435	-0.0134585	NA	NA	NA	NA	NA	0.00808194	NA	NA	-0.0208593	NA	-0.00328784	NA	NA	NA	NA	NA	NA	NA	NA	NA	NA	NA	-0.00151031	NA	NA	NA	NA	NA	0.00811975	NA	NA	NA	NA	NA	NA	NA	NA	NA	NA	NA	NA	NA
Pf3D7_13_v3:1878898	1878898.0	A	C	C:F433V	C:N	NA	NA	NA	NA	NA	NA	NA	NA	NA	NA	NA	NA	NA	NA	NA	NA	NA	NA	NA	NA	NA	NA	NA	NA	NA	NA	NA	NA	NA	NA	NA	NA	NA	NA	NA	NA	NA	NA	NA	NA	NA	NA	NA	NA
Pf3D7_13_v3:1878899	1878899.0	A	G		G:Y	NA	NA	NA	NA	NA	NA	NA	NA	NA	NA	NA	NA	NA	NA	NA	NA	NA	NA	NA	NA	NA	NA	NA	NA	NA	NA	NA	NA	NA	NA	NA	NA	NA	NA	NA	NA	NA	NA	NA	NA	NA	NA	NA	NA
Pf3D7_13_v3:1878910	1878910.0	G	A		A:Y	0.00520834	NA	NA	NA	NA	NA	-0.00994564	NA	NA	NA	NA	NA	NA	0.00725686	NA	NA	NA	-0.000178094	-0.0171864	NA	NA	NA	NA	NA	NA	0.00115655	NA	0.00156596	NA	NA	0.00235625	0.000136078	NA	0.00377762	NA	0.0113131	NA	NA	NA	NA	NA	NA	NA	NA
Pf3D7_13_v3:1878915	1878915.0	A	T	T:F427Y	T:N	-0.0032363	NA	-0.0140646	NA	NA	NA	NA	NA	-0.000665804	NA	NA	NA	NA	NA	-0.00477349	-0.0212633	NA	NA	NA	NA	NA	NA	NA	NA	NA	NA	NA	NA	-0.00367132	NA	NA	NA	NA	NA	NA	-0.000633199	NA	NA	NA	NA	NA	NA	NA	NA
Pf3D7_13_v3:1878918	1878918.0	A	T	T:I426K	T:N	NA	NA	NA	NA	NA	NA	NA	NA	NA	NA	NA	NA	NA	NA	NA	NA	NA	NA	NA	NA	NA	NA	NA	NA	NA	NA	NA	NA	NA	NA	NA	NA	NA	NA	NA	NA	NA	NA	NA	NA	NA	NA	NA	NA
Pf3D7_13_v3:1878919	1878919.0	T	A	A:I426L,C:I426V	A:N,C:N	NA	NA	NA	NA	NA	NA	NA	NA	NA	NA	NA	NA	NA	NA	NA	NA	NA	NA	NA	NA	NA	NA	NA	NA	NA	NA	NA	NA	NA	NA	NA	NA	NA	NA	NA	NA	NA	NA	NA	NA	NA	NA	NA	NA
Pf3D7_13_v3:1878929	1878929.0	A	G		G:Y	0.0169541	NA	NA	-0.00654508	NA	NA	NA	NA	NA	NA	NA	0.0440159	NA	NA	NA	NA	NA	NA	NA	NA	NA	0.0080331	-0.014632	NA	NA	NA	NA	NA	NA	NA	NA	0.0461325	NA	NA	0.0116885	NA	NA	NA	NA	NA	NA	NA	NA	NA
Pf3D7_13_v3:1878944	1878944.0	A	C		C:Y	0.00245652	-0.00990968	-0.010127	-0.012639	-0.0113576	NA	-0.010074	0.000382118	0.0080793	0.00418841	-0.0174574	0.000430173	0.00153851	0.00576008	-0.000642031	-0.0173181	0.0116984	-0.000337517	-0.0173104	-0.000998228	-0.0187218	-0.0006656	-0.0203127	NA	0.00372739	0.00105384	NA	0.00138645	0.000631633	NA	-0.00345618	-0.00539226	0.000675464	-0.00292052	0.00175	-0.00140617	NA	NA	NA	-0.00129926	-0.00860677	0.0112151	NA	NA
Pf3D7_13_v3:1878949	1878949.0	T	A	A:T416S	A:N	-0.000489076	NA	NA	NA	NA	NA	-0.0130448	NA	NA	NA	NA	NA	NA	0.00162817	NA	NA	NA	-0.00358926	-0.0202623	NA	NA	NA	NA	NA	NA	-0.00234755	NA	-0.00206225	NA	NA	-0.00141867	-0.00321755	NA	-0.000343667	NA	0.00342757	NA	NA	NA	NA	NA	NA	NA	NA
Pf3D7_13_v3:1878956	1878956.0	G	A		A:Y	NA	NA	NA	NA	NA	NA	NA	NA	NA	NA	NA	NA	NA	NA	NA	NA	NA	NA	NA	NA	NA	NA	NA	NA	NA	NA	NA	NA	NA	NA	NA	NA	NA	NA	NA	NA	NA	NA	NA	NA	NA	NA	NA	NA
Pf3D7_13_v3:1878961	1878961.0	G	A	A:H412Y	A:N	-0.00214462	NA	NA	NA	NA	NA	NA	-0.00256449	0.0012084	-0.00158804	NA	-0.00428001	NA	0.000106394	NA	NA	-0.00317013	NA	NA	NA	NA	NA	NA	NA	NA	NA	NA	NA	NA	NA	NA	NA	NA	NA	NA	NA	NA	NA	NA	-0.0140188	-0.0212328	-0.00344197	NA	NA
Pf3D7_13_v3:1878980	1878980.0	T	G	G:K405N	G:N	NA	NA	NA	NA	NA	NA	NA	NA	NA	NA	NA	NA	NA	NA	NA	NA	NA	NA	NA	NA	NA	NA	NA	NA	NA	NA	NA	NA	NA	NA	NA	NA	NA	NA	NA	NA	NA	NA	NA	NA	NA	NA	NA	NA
Pf3D7_13_v3:1878987	1878987.0	C	T	T:G403D	T:N	-0.0023158	NA	-0.0135051	NA	NA	NA	NA	NA	0.000146849	NA	NA	NA	NA	NA	-0.00428381	-0.0207027	NA	NA	NA	NA	NA	NA	NA	NA	NA	NA	NA	NA	-0.00301166	NA	NA	NA	NA	NA	NA	0.00024239	NA	NA	NA	NA	NA	NA	NA	NA
Pf3D7_13_v3:1879013	1879013.0	A	T	T:N394K	T:N	-0.00213957	NA	NA	NA	NA	NA	NA	-0.00260174	0.00121314	-0.00158804	NA	-0.00428001	NA	0.000120159	NA	NA	-0.00317013	NA	NA	NA	NA	NA	NA	NA	NA	NA	NA	NA	NA	NA	NA	NA	NA	NA	NA	NA	NA	NA	NA	-0.0140188	-0.0212328	-0.00344197	NA	NA
Pf3D7_13_v3:1879055	1879055.0	G	A		A:Y	-0.00131421	NA	NA	NA	-0.0137908	NA	-0.0140266	NA	NA	0.00330382	NA	NA	NA	-0.00011285	NA	NA	NA	-0.00466364	-0.021238	-0.00398276	-0.0210808	NA	NA	NA	NA	-0.0034713	NA	-0.00325272	NA	NA	-0.00263883	-0.00430416	-0.00258118	-0.00190419	NA	0.00100799	NA	NA	NA	NA	NA	NA	NA	NA
Pf3D7_13_v3:1879061	1879061.0	C	T		T:Y	0.00173808	NA	NA	NA	NA	NA	NA	-3.64e-06	0.00658778	0.00125879	NA	-0.00193877	NA	0.00406711	NA	NA	-0.000709083	NA	NA	NA	NA	NA	NA	NA	NA	NA	NA	NA	NA	NA	NA	NA	NA	NA	NA	NA	NA	NA	NA	-0.0119176	-0.0191473	-0.00101637	NA	NA
Pf3D7_13_v3:1879062	1879062.0	T	C	C:K378R	C:N	0.00392339	NA	NA	NA	NA	-0.0132351	NA	NA	NA	NA	NA	NA	NA	NA	NA	NA	0.0112697	NA	NA	NA	NA	NA	NA	-0.0207103	NA	NA	-0.00238066	0.0121109	NA	NA	NA	NA	NA	NA	NA	NA	-0.000488235	NA	NA	NA	NA	NA	NA	NA
Pf3D7_13_v3:1879089	1879089.0	G	T	T:P369H	T:N	0.00988807	0.0810843	0.0737929	0.0629991	0.0947179	0.0745315	0.0479115	0.0228099	0.0223365	0.0412322	0.0249732	0.00256833	0.016628	0.00296672	0.018041	0.0269188	0.0144465	-9.2e-05	0.00227133	0.0310466	0.040588	-0.000584556	0.00447618	0.0173282	0.00303756	-0.00438123	0.00982171	-0.000568047	0.00604309	0.0513738	0.00389513	-0.00515542	0.0144974	0.0159545	-0.0073121	0.00688932	-0.00166208	0.0175022	0.0353002	0.0307757	-0.0115816	-0.00139717	-0.00257313	-0.0165232
Pf3D7_13_v3:1879093	1879093.0	T	C	C:T368A	C:N	-0.0022794	NA	NA	NA	NA	NA	-0.0140266	NA	NA	NA	NA	NA	NA	-0.000119725	NA	NA	NA	-0.00466364	-0.021238	NA	NA	NA	NA	NA	NA	-0.0034713	NA	-0.00320161	NA	NA	-0.00260201	-0.00430416	NA	-0.00164107	NA	0.00101229	NA	NA	NA	NA	NA	NA	NA	NA
Pf3D7_13_v3:1879102	1879102.0	C	G	G:V365L	G:N	-0.00231792	NA	-0.0135064	NA	NA	NA	NA	NA	0.000137493	NA	NA	NA	NA	NA	-0.00418812	-0.020704	NA	NA	NA	NA	NA	NA	NA	NA	NA	NA	NA	NA	-0.00301339	NA	NA	NA	NA	NA	NA	0.000238724	NA	NA	NA	NA	NA	NA	NA	NA
Pf3D7_13_v3:1879105	1879105.0	C	T	T:D364N	T:N	-0.00212768	NA	NA	NA	NA	NA	NA	-0.00256205	0.00123123	-0.0015846	NA	-0.00427844	NA	0.000127966	NA	NA	-0.00316808	NA	NA	NA	NA	NA	NA	NA	NA	NA	NA	NA	NA	NA	NA	NA	NA	NA	NA	NA	NA	NA	NA	-0.0140183	-0.0212325	-0.00344007	NA	NA
Pf3D7_13_v3:1879112	1879112.0	T	C		C:Y	-0.00231792	NA	-0.0135064	NA	NA	NA	NA	NA	0.000137493	NA	NA	NA	NA	NA	-0.00418812	-0.020704	NA	NA	NA	NA	NA	NA	NA	NA	NA	NA	NA	NA	-0.00301339	NA	NA	NA	NA	NA	NA	0.000238724	NA	NA	NA	NA	NA	NA	NA	NA
Pf3D7_13_v3:1879135	1879135.0	G	T	T:Q354K	T:N	0.00257161	-0.013487	NA	NA	NA	NA	NA	0.00763728	NA	NA	-0.0208783	NA	-0.00310646	NA	NA	NA	NA	NA	NA	NA	NA	NA	NA	NA	-0.00143615	NA	NA	NA	NA	NA	0.00828658	NA	NA	NA	NA	NA	NA	NA	NA	NA	NA	NA	NA	NA
Pf3D7_13_v3:1879142	1879142.0	G	A		A:Y	-0.00212768	NA	NA	NA	NA	NA	NA	-0.00256205	0.00123123	-0.0015846	NA	-0.00427844	NA	0.000127966	NA	NA	-0.00316808	NA	NA	NA	NA	NA	NA	NA	NA	NA	NA	NA	NA	NA	NA	NA	NA	NA	NA	NA	NA	NA	NA	-0.0140183	-0.0212325	-0.00344007	NA	NA
Pf3D7_13_v3:1879199	1879199.0	A	G		G:Y	NA	NA	NA	NA	NA	NA	NA	NA	NA	NA	NA	NA	NA	NA	NA	NA	NA	NA	NA	NA	NA	NA	NA	NA	NA	NA	NA	NA	NA	NA	NA	NA	NA	NA	NA	NA	NA	NA	NA	NA	NA	NA	NA	NA
Pf3D7_13_v3:1879203	1879203.0	T	C	C:K331R	C:N	0.00173458	NA	NA	NA	NA	NA	NA	-3.64e-06	0.00658778	0.00125879	NA	-0.00193877	NA	0.00405302	NA	NA	-0.000709083	NA	NA	NA	NA	NA	NA	NA	NA	NA	NA	NA	NA	NA	NA	NA	NA	NA	NA	NA	NA	NA	NA	-0.0119176	-0.0191473	-0.00101637	NA	NA
Pf3D7_13_v3:1879218	1879218.0	G	T	T:T326N	T:N	-0.00231161	NA	-0.0135051	NA	NA	NA	NA	NA	0.000146849	NA	NA	NA	NA	NA	-0.00418653	-0.0207027	NA	NA	NA	NA	NA	NA	NA	NA	NA	NA	NA	NA	-0.00301166	NA	NA	NA	NA	NA	NA	0.000236967	NA	NA	NA	NA	NA	NA	NA	NA
Pf3D7_13_v3:1879225	1879225.0	T	C	C:N324D	C:N	NA	NA	NA	NA	NA	NA	NA	NA	NA	NA	NA	NA	NA	NA	NA	NA	NA	NA	NA	NA	NA	NA	NA	NA	NA	NA	NA	NA	NA	NA	NA	NA	NA	NA	NA	NA	NA	NA	NA	NA	NA	NA	NA	NA
Pf3D7_13_v3:1879241	1879241.0	A	T	T:H318Q	T:N	-0.00319151	NA	-0.0140647	NA	NA	NA	NA	NA	-0.000667016	NA	NA	NA	NA	NA	-0.00477373	-0.0212634	NA	NA	NA	NA	NA	NA	NA	NA	NA	NA	NA	NA	-0.00361525	NA	NA	NA	NA	NA	NA	-0.000594408	NA	NA	NA	NA	NA	NA	NA	NA
Pf3D7_13_v3:1879246	1879246.0	C	T	T:V317I	T:N	-0.00319151	NA	-0.0140647	NA	NA	NA	NA	NA	-0.000667016	NA	NA	NA	NA	NA	-0.00477373	-0.0212634	NA	NA	NA	NA	NA	NA	NA	NA	NA	NA	NA	NA	-0.00361525	NA	NA	NA	NA	NA	NA	-0.000594408	NA	NA	NA	NA	NA	NA	NA	NA
Pf3D7_13_v3:1879254	1879254.0	A	T	T:I314K	T:N	0.0169748	NA	NA	-0.00654508	NA	NA	NA	NA	NA	NA	NA	0.0440159	NA	NA	NA	NA	NA	NA	NA	NA	NA	0.0080331	-0.014632	NA	NA	NA	NA	NA	NA	NA	NA	0.0464338	NA	NA	0.0116885	NA	NA	NA	NA	NA	NA	NA	NA	NA
Pf3D7_13_v3:1879265	1879265.0	T	A	A:E310D	A:N	0.0625599	0.132827	0.442714	0.0916753	0.176607	0.114845	0.319207	NA	NA	NA	NA	NA	NA	NA	NA	NA	NA	NA	NA	NA	NA	NA	NA	NA	NA	NA	NA	NA	NA	0.108197	NA	NA	NA	NA	NA	NA	NA	0.012505	0.0859638	0.306056	NA	NA	NA	NA
Pf3D7_13_v3:1879270	1879270.0	T	A	A:N309Y	A:N	NA	NA	NA	NA	NA	NA	NA	NA	NA	NA	NA	NA	NA	NA	NA	NA	NA	NA	NA	NA	NA	NA	NA	NA	NA	NA	NA	NA	NA	NA	NA	NA	NA	NA	NA	NA	NA	NA	NA	NA	NA	NA	NA	NA
Pf3D7_13_v3:1879285	1879285.0	T	A	A:I304L	A:N	0.00842442	NA	NA	NA	-0.0137908	NA	-0.00811108	-0.00128488	0.0039109	-0.00297316	NA	-0.00311027	0.00517458	0.00276178	0.0421944	NA	-0.00194045	-0.00537413	-0.0153592	-0.00409429	-0.0210808	0.000716306	NA	NA	0.0270137	0.00452586	0.00333231	0.0036572	0.104934	0.00137215	0.00451994	0.00223892	0.0191525	0.000770796	0.0189015	0.0155475	0.0235263	NA	-0.0124073	-0.0129691	-0.020191	0.0310611	-0.00695535	-0.0201581
Pf3D7_13_v3:1879288	1879288.0	T	C	C:I303V	C:N	0.0035861	-0.013487	-0.0084557	-0.00654508	-0.0114114	NA	NA	0.00767359	0.00746468	0.00955872	-0.0208783	0.0440159	-0.00310646	NA	0.00110914	-0.0156432	NA	NA	NA	-0.00108805	-0.0187696	0.0080331	-0.014632	NA	-0.00143615	NA	NA	NA	0.00243049	NA	0.00828658	0.0465843	0.000568551	0.0101621	0.0116885	0.0077258	NA	NA	NA	NA	NA	NA	NA	NA
Pf3D7_13_v3:1879300	1879300.0	T	C	C:K299E	C:N	0.000472277	NA	NA	NA	-0.0137908	NA	NA	NA	NA	0.00330382	NA	NA	NA	NA	NA	NA	NA	NA	NA	-0.00398276	-0.0210808	NA	NA	NA	NA	NA	NA	NA	NA	NA	NA	NA	-0.00258118	0.00363716	NA	NA	NA	NA	NA	NA	NA	NA	NA	NA
Pf3D7_13_v3:1879337	1879337.0	C	T		T:Y	-0.00143661	NA	-0.0129474	NA	NA	NA	NA	NA	0.000955283	NA	NA	NA	NA	NA	-0.00360172	-0.0201439	NA	NA	NA	NA	NA	NA	NA	NA	NA	NA	NA	NA	-0.00241068	NA	NA	NA	NA	NA	NA	0.00106917	NA	NA	NA	NA	NA	NA	NA	NA
Pf3D7_13_v3:1879369	1879369.0	G	T	T:L276I	T:N	0.0514669	0.197344	0.55269	0.0805883	0.253818	0.108246	0.422863	0.0418763	0.0904666	0.0472724	NA	0.0251182	0.0685188	0.0670857	0.234356	NA	0.030082	0.15865	NA	0.0877562	NA	0.0275477	-0.0202772	-0.0206944	0.0520388	0.117762	0.0378847	0.0124711	0.17577	-0.00844571	NA	0.0218438	0.0658709	NA	0.020082	NA	0.0281411	0.0370821	-0.0134777	-0.0128509	0.0152657	-0.00267223	0.00696213	0.0113173
Pf3D7_13_v3:1879380	1879380.0	T	A	A:N272I	A:N	0.140882	0.0699221	0.0675777	0.0553977	0.0359975	-0.00102963	0.295377	0.0624306	0.0529228	0.0230985	0.122037	0.0424116	0.0779876	0.328441	0.0682093	0.115166	-0.00380731	0.305012	0.342464	0.0393959	0.0846826	0.0636677	0.110812	0.0444826	0.0849499	0.314127	0.00243185	0.266453	0.0714789	-0.0169152	0.147431	0.166203	0.0433994	0.203705	0.0704567	0.162543	0.00452684	0.012505	-0.0178785	-0.00393386	0.0343855	0.0018749	0.0163822	0.0177534
Pf3D7_13_v3:1879381	1879381.0	T	A	A:N272Y,C:N272D	A:N,C:N	0.0111038	0.0267751	0.027103	0.025388	0.0231213	5.09e-05	0.0151229	0.0527541	0.0359344	0.0420728	-0.0180049	0.0510909	0.0312749	0.0226051	0.027772	-0.0132724	0.0017148	0.0159322	-0.0207032	0.0259797	-0.0186064	0.0306753	-0.0215951	-0.0211694	0.0034254	-0.00156385	-0.000199233	0.00322848	0.00716564	0.00625029	-0.00164001	-0.00453302	0.00196887	-0.00175515	-0.000474666	0.00232146	-0.00572271	0.0175022	-0.0124073	-0.00769272	0.00599197	0.0106303	-0.0247803	0.00751313
Pf3D7_13_v3:1879387	1879387.0	C	G	G:E270Q	G:N	0.0103702	NA	-0.0129449	NA	-0.013786	5.09e-05	NA	NA	0.000961099	0.00337319	NA	NA	0.00517458	NA	0.000221483	-0.0201415	0.0566595	0.0244881	NA	-0.00415883	-0.0210776	0.000716306	NA	-0.00811651	NA	NA	-0.000199233	0.0596207	-0.00240753	NA	NA	NA	-0.00256306	0.00371099	NA	0.00107522	0.0195216	NA	-0.0124073	NA	NA	NA	NA	-0.0201581
Pf3D7_13_v3:1879396	1879396.0	G	C	C:Q267E	C:N	0.00256804	-0.013487	NA	NA	NA	NA	NA	0.00767359	NA	NA	-0.0208783	NA	-0.00310646	NA	NA	NA	NA	NA	NA	NA	NA	NA	NA	NA	-0.00143615	NA	NA	NA	NA	NA	0.00825074	NA	NA	NA	NA	NA	NA	NA	NA	NA	NA	NA	NA	NA
Pf3D7_13_v3:1879397	1879397.0	A	T	T:D266E	T:N	-0.0022764	NA	NA	NA	NA	NA	-0.0140266	NA	NA	NA	NA	NA	NA	-0.00011285	NA	NA	NA	-0.00466364	-0.021238	NA	NA	NA	NA	NA	NA	-0.0034713	NA	-0.00320161	NA	NA	-0.00260201	-0.00430416	NA	-0.00164107	NA	0.00101229	NA	NA	NA	NA	NA	NA	NA	NA
Pf3D7_13_v3:1879413	1879413.0	A	G	G:M261T	G:N	-0.00213365	NA	NA	NA	NA	NA	NA	-0.00256449	0.00121787	-0.00158804	NA	-0.00428001	NA	0.000120159	NA	NA	-0.00317013	NA	NA	NA	NA	NA	NA	NA	NA	NA	NA	NA	NA	NA	NA	NA	NA	NA	NA	NA	NA	NA	NA	-0.0140188	-0.0212328	-0.00344197	NA	NA
Pf3D7_13_v3:1879453	1879453.0	T	A	A:I248L,C:I248V	A:N,C:N	0.0282582	0.0830729	0.0480342	0.0184392	0.0609585	0.0531393	-0.0129128	0.057822	0.0264043	0.0377797	0.200251	0.00404953	0.0595205	0.0019258	0.0292035	0.149759	0.0302806	-0.00447994	0.0503162	0.0399936	0.17115	0.00534289	0.124543	0.166924	0.07959	-0.00459244	0.0329672	0.0587994	0.042555	-0.015851	0.0934181	0.02115	0.0566596	0.0669206	0.0166268	0.0484357	0.0497392	0.0396866	-0.0126371	-0.0043548	0.0734066	-0.000874449	0.0528538	0.0686207
Pf3D7_13_v3:1879455	1879455.0	A	G	T:V247D,G:V247A	T:N,G:N	NA	NA	NA	NA	NA	NA	NA	NA	NA	NA	NA	NA	NA	NA	NA	NA	NA	NA	NA	NA	NA	NA	NA	NA	NA	NA	NA	NA	NA	NA	NA	NA	NA	NA	NA	NA	NA	NA	NA	NA	NA	NA	NA	NA
Pf3D7_13_v3:1879470	1879470.0	G	A	A:S242L	A:N	0.00646753	NA	NA	-0.012639	NA	NA	NA	NA	NA	NA	NA	0.019685	NA	NA	NA	NA	NA	NA	NA	NA	NA	-0.0006656	-0.0203127	NA	NA	NA	NA	NA	NA	NA	NA	0.021053	NA	NA	0.00175	NA	NA	NA	NA	NA	NA	NA	NA	NA
Pf3D7_13_v3:1879477	1879477.0	G	T	T:L240I	T:N	0.0991431	0.643355	0.885882	0.559869	0.712356	0.53948	0.411704	0.0673582	0.133343	0.0753119	0.569611	0.0602279	0.145276	0.00688839	0.380001	0.845649	0.0458878	0.0132366	0.18625	0.180686	0.649387	0.114414	0.475137	0.408499	0.05165	-0.00273047	0.0877526	0.0214946	0.150283	0.382449	0.0407891	0.0358176	0.0658709	0.0460298	0.039326	0.0817599	0.0154067	0.00806097	0.195198	0.278047	0.0822106	0.0111386	0.20319	0.044202
Pf3D7_13_v3:1879483	1879483.0	T	G	G:I238L	G:N	-0.0023223	NA	-0.0135064	NA	NA	NA	NA	NA	0.00014334	NA	NA	NA	NA	NA	-0.0042854	-0.020704	NA	NA	NA	NA	NA	NA	NA	NA	NA	NA	NA	NA	-0.00301339	NA	NA	NA	NA	NA	NA	0.000238724	NA	NA	NA	NA	NA	NA	NA	NA
Pf3D7_13_v3:1879488	1879488.0	G	A	A:T236I,C:T236S	A:N,C:N	1.18218e-05	NA	-0.0140648	NA	NA	-0.0132113	NA	NA	-0.00066822	NA	NA	NA	NA	NA	-0.00487025	-0.0212635	0.0116086	NA	NA	NA	NA	NA	NA	-0.0206944	NA	NA	-0.00245557	0.0124711	-0.00361556	NA	NA	NA	NA	NA	NA	-0.000591362	-0.000398657	NA	NA	NA	NA	NA	NA	NA
Pf3D7_13_v3:1879511	1879511.0	T	A		A:Y	0.00310147	NA	NA	NA	NA	NA	-0.0110762	NA	NA	NA	NA	NA	NA	0.0051108	NA	NA	NA	-0.00143579	-0.018306	NA	NA	NA	NA	NA	NA	-9.55e-05	NA	0.000160504	NA	NA	0.000906106	-0.00103964	NA	0.00228424	NA	0.0082938	NA	NA	NA	NA	NA	NA	NA	NA
Pf3D7_13_v3:1879524	1879524.0	A	T	T:I224N,C:I224S	T:N,C:N	-0.000702193	NA	-0.0135064	NA	NA	-0.0131865	NA	NA	0.00014334	NA	NA	NA	NA	NA	-0.00418812	-0.020704	0.0119616	NA	NA	NA	NA	NA	NA	-0.0206779	NA	NA	-0.00224053	0.0128465	-0.00301339	NA	NA	NA	NA	NA	NA	0.000238724	-0.000305272	NA	NA	NA	NA	NA	NA	NA
Pf3D7_13_v3:1879531	1879531.0	C	G	G:E222Q	G:N	-0.00232331	NA	-0.0135051	NA	NA	NA	NA	NA	0.000146849	NA	NA	NA	NA	NA	-0.00418653	-0.0207027	NA	NA	NA	NA	NA	NA	NA	NA	NA	NA	NA	NA	-0.00301166	NA	NA	NA	NA	NA	NA	0.00024239	NA	NA	NA	NA	NA	NA	NA	NA
Pf3D7_13_v3:1879535	1879535.0	T	C		C:Y	0.00646917	NA	NA	-0.012639	NA	NA	NA	NA	NA	NA	NA	0.019685	NA	NA	NA	NA	NA	NA	NA	NA	NA	-0.0006656	-0.0203127	NA	NA	NA	NA	NA	NA	NA	NA	0.021053	NA	NA	0.00175	NA	NA	NA	NA	NA	NA	NA	NA	NA
Pf3D7_13_v3:1879538	1879538.0	C	T	T:M219I	T:N	0.011234	0.0207455	0.027103	0.0182029	0.0153086	0.00029753	0.0140939	0.0339738	0.0333065	0.0228093	-0.0213319	0.0280793	0.0412962	0.0183733	0.0383215	-0.0132724	2.97e-06	0.0260217	-0.0210823	0.0312066	-0.022154	0.0428835	-0.0244505	-0.021453	0.00363855	0.00103882	0.015869	0.00215522	0.0120351	0.00137215	-0.00332364	-0.00536317	0.000547845	-0.00291865	-0.000632071	0.00300377	-0.00715172	0.0175022	NA	-0.00663185	-0.000255396	0.000965475	-0.0225564	0.0812956
Pf3D7_13_v3:1879561	1879561.0	T	A	A:S212C	A:N	NA	NA	NA	NA	NA	NA	NA	NA	NA	NA	NA	NA	NA	NA	NA	NA	NA	NA	NA	NA	NA	NA	NA	NA	NA	NA	NA	NA	NA	NA	NA	NA	NA	NA	NA	NA	NA	NA	NA	NA	NA	NA	NA	NA
Pf3D7_13_v3:1879571	1879571.0	T	C		C:Y	0.000463465	NA	NA	NA	-0.0137908	NA	NA	NA	NA	0.00330382	NA	NA	NA	NA	NA	NA	NA	NA	NA	-0.00398276	-0.0210808	NA	NA	NA	NA	NA	NA	NA	NA	NA	NA	NA	-0.00258118	0.00363716	NA	NA	NA	NA	NA	NA	NA	NA	NA	NA
Pf3D7_13_v3:1879575	1879575.0	A	T	T:I207K	T:N	NA	NA	NA	NA	NA	NA	NA	NA	NA	NA	NA	NA	NA	NA	NA	NA	NA	NA	NA	NA	NA	NA	NA	NA	NA	NA	NA	NA	NA	NA	NA	NA	NA	NA	NA	NA	NA	NA	NA	NA	NA	NA	NA	NA
Pf3D7_13_v3:1879588	1879588.0	A	G	G:Y203H	G:N	-0.000973385	NA	-0.0123842	NA	NA	NA	NA	-4.8e-05	-0.00123107	0.00125879	NA	-0.00193877	NA	0.00406711	-0.00301048	-0.0195796	-0.000827712	NA	NA	NA	NA	NA	NA	NA	NA	NA	NA	NA	-0.00180285	NA	NA	NA	NA	NA	NA	0.00190841	NA	NA	NA	-0.0119176	-0.0191473	-0.00101637	NA	NA
Pf3D7_13_v3:1879613	1879613.0	A	T		T:Y	0.000457487	NA	NA	NA	-0.0137908	NA	NA	NA	NA	0.00330382	NA	NA	NA	NA	NA	NA	NA	NA	NA	-0.00398276	-0.0210808	NA	NA	NA	NA	NA	NA	NA	NA	NA	NA	NA	-0.00258118	0.00363716	NA	NA	NA	NA	NA	NA	NA	NA	NA	NA
Pf3D7_13_v3:1879614	1879614.0	G	T	A:P194L,T:P194H	A:N,T:N	0.019153	0.0645632	0.0320355	0.0629991	0.0384365	0.0145099	-0.00313616	0.0853641	0.023701	0.0366483	0.0102087	0.0805375	0.0173618	-0.000810366	-0.000700666	-0.009676	0.00220252	0.0187781	-0.0126047	-1.65e-05	-0.00837137	0.0118556	0.00447618	-0.0243043	0.00775976	0.0384673	-0.0076887	0.0101303	-0.00348795	0.0310433	0.111011	0.109688	-0.00408577	0.0524017	0.0025777	0.0321828	-0.00211128	0.0175022	0.0214532	0.000847042	-0.019158	0.0226746	-0.0169468	-0.0237448
Pf3D7_13_v3:1879631	1879631.0	T	A	A:E188D	A:N	0.113003	0.0364126	0.0587537	-0.00041429	0.0666074	0.00484749	0.215498	5.81e-05	0.022927	0.0301174	-0.0119929	0.00584916	0.0084409	0.225075	0.0326716	0.0130006	0.00219716	0.195516	0.164747	0.0397853	0.0150615	-0.00716702	-0.0219429	-0.0241847	-0.00220278	0.17853	-0.00814745	0.208704	0.0188955	0.0210447	0.155296	0.210952	0.0229015	0.108531	0.00392619	0.13767	-0.000614378	0.0175022	0.00778086	0.0194034	-0.0188206	-0.00460767	-0.0222545	-0.0261739
Pf3D7_13_v3:1879638	1879638.0	A	T	T:I186K	T:N	-0.00308532	NA	-0.0140645	NA	NA	NA	NA	-0.00267866	-0.00121208	-0.00156794	NA	-0.00428001	NA	0.000120159	-0.00477324	-0.0212633	-0.00322167	NA	NA	NA	NA	NA	NA	NA	NA	NA	NA	NA	-0.00361462	NA	NA	NA	NA	NA	NA	-0.00058749	NA	NA	NA	-0.0140188	-0.0212328	-0.00344197	NA	NA
Pf3D7_13_v3:1879649	1879649.0	T	G	G:Q182H	G:N	0.0186455	NA	NA	NA	NA	NA	NA	NA	NA	NA	NA	NA	0.0177926	NA	0.0861034	NA	NA	0.0534905	NA	0.0253081	NA	0.0107839	NA	NA	NA	NA	0.0149202	NA	NA	NA	NA	NA	NA	NA	NA	NA	NA	NA	-0.00572006	NA	NA	NA	NA	-0.0139553
Pf3D7_13_v3:1879656	1879656.0	C	G	G:R180T	G:N	-0.00231952	NA	-0.0135051	NA	NA	NA	NA	NA	0.000146849	NA	NA	NA	NA	NA	-0.00418653	-0.0207027	NA	NA	NA	NA	NA	NA	NA	NA	NA	NA	NA	NA	-0.00301166	NA	NA	NA	NA	NA	NA	0.00024239	NA	NA	NA	NA	NA	NA	NA	NA
Pf3D7_13_v3:1879663	1879663.0	T	C	C:I178V	C:N	NA	NA	NA	NA	NA	NA	NA	NA	NA	NA	NA	NA	NA	NA	NA	NA	NA	NA	NA	NA	NA	NA	NA	NA	NA	NA	NA	NA	NA	NA	NA	NA	NA	NA	NA	NA	NA	NA	NA	NA	NA	NA	NA	NA
Pf3D7_13_v3:1879681	1879681.0	A	G		G:Y	-0.00319269	NA	-0.0140648	NA	NA	NA	NA	NA	-0.00066822	NA	NA	NA	NA	NA	-0.00477397	-0.0212635	NA	NA	NA	NA	NA	NA	NA	NA	NA	NA	NA	NA	-0.00361556	NA	NA	NA	NA	NA	NA	-0.000591362	NA	NA	NA	NA	NA	NA	NA	NA
Pf3D7_13_v3:1879694	1879694.0	T	C	C:I167M	C:N	0.00173554	NA	-0.0140648	NA	-0.0114114	NA	NA	NA	-0.00066822	0.00955872	NA	NA	NA	NA	-0.00477397	-0.0212635	NA	NA	NA	-0.00108805	-0.0187696	NA	NA	NA	NA	NA	NA	NA	-0.00361556	NA	NA	NA	0.000568551	0.0101621	NA	-0.000591362	NA	NA	NA	NA	NA	NA	NA	NA
Pf3D7_13_v3:1879702	1879702.0	C	T	T:D165N	T:N	-0.00318854	NA	-0.0140647	NA	NA	NA	NA	NA	-0.000667016	NA	NA	NA	NA	NA	-0.00477373	-0.0212634	NA	NA	NA	NA	NA	NA	NA	NA	NA	NA	NA	NA	-0.00361525	NA	NA	NA	NA	NA	NA	-0.000590079	NA	NA	NA	NA	NA	NA	NA	NA
Pf3D7_13_v3:1879705	1879705.0	G	T	T:Q164K	T:N	-0.00318854	NA	-0.0140647	NA	NA	NA	NA	NA	-0.000667016	NA	NA	NA	NA	NA	-0.00477373	-0.0212634	NA	NA	NA	NA	NA	NA	NA	NA	NA	NA	NA	NA	-0.00361525	NA	NA	NA	NA	NA	NA	-0.000590079	NA	NA	NA	NA	NA	NA	NA	NA
Pf3D7_13_v3:1879721	1879721.0	T	A	A:E158D	A:N	-0.00318854	NA	-0.0140647	NA	NA	NA	NA	NA	-0.000667016	NA	NA	NA	NA	NA	-0.00477373	-0.0212634	NA	NA	NA	NA	NA	NA	NA	NA	NA	NA	NA	NA	-0.00361525	NA	NA	NA	NA	NA	NA	-0.000590079	NA	NA	NA	NA	NA	NA	NA	NA
Pf3D7_13_v3:1879753	1879753.0	T	C	C:I148V	C:N	-0.0022681	NA	NA	NA	NA	NA	-0.0140262	NA	NA	NA	NA	NA	NA	-0.00010678	NA	NA	NA	-0.00466244	-0.0212377	NA	NA	NA	NA	NA	NA	-0.00346972	NA	-0.00319992	NA	NA	-0.00259999	-0.00430287	NA	-0.00161852	NA	0.00102335	NA	NA	NA	NA	NA	NA	NA	NA
Pf3D7_13_v3:1879817	1879817.0	T	C		C:Y	0.00366965	NA	NA	NA	NA	NA	NA	0.00127923	0.0092688	0.00267429	NA	-0.000765517	NA	0.00602254	NA	NA	0.000523981	NA	NA	NA	NA	NA	NA	NA	NA	NA	NA	NA	NA	NA	NA	NA	NA	NA	NA	NA	NA	NA	NA	-0.0108641	-0.0181017	0.000199004	NA	NA
Pf3D7_13_v3:1879828	1879828.0	C	A	A:A123S	A:N	0.0119031	NA	NA	NA	NA	-0.00882917	NA	NA	NA	NA	NA	NA	NA	NA	NA	NA	0.0266639	NA	NA	NA	NA	NA	NA	-0.0165361	NA	NA	0.00355104	0.0282485	NA	NA	NA	NA	NA	NA	NA	NA	0.00617857	NA	NA	NA	NA	NA	NA	NA
Pf3D7_13_v3:1879833	1879833.0	T	C	C:K121R	C:N	0.00185594	-0.00990968	-0.0129474	NA	NA	NA	NA	0.0190578	0.000955283	NA	-0.0174574	NA	0.00137788	NA	-0.00369999	-0.0201439	NA	NA	NA	NA	NA	NA	NA	NA	0.00372739	NA	NA	NA	-0.00241068	NA	0.0202056	NA	NA	NA	NA	0.00106917	NA	NA	NA	NA	NA	NA	NA	NA
Pf3D7_13_v3:1879849	1879849.0	A	G		G:Y	-0.00176579	NA	-0.0140648	NA	-0.0137908	NA	NA	NA	-0.00066822	0.00330382	NA	NA	NA	NA	-0.00487025	-0.0212635	NA	NA	NA	-0.00409425	-0.0210808	NA	NA	NA	NA	NA	NA	NA	-0.00361556	NA	NA	NA	-0.00258118	0.00363716	NA	-0.000591362	NA	NA	NA	NA	NA	NA	NA	NA
Pf3D7_13_v3:1879854	1879854.0	T	C	C:E114G	C:N	-0.00231482	NA	-0.0135064	NA	NA	NA	NA	NA	0.00014334	NA	NA	NA	NA	NA	-0.0042854	-0.020704	NA	NA	NA	NA	NA	NA	NA	NA	NA	NA	NA	NA	-0.00301339	NA	NA	NA	NA	NA	NA	0.000238724	NA	NA	NA	NA	NA	NA	NA	NA
Pf3D7_13_v3:1879867	1879867.0	C	G	G:A110P	G:N	0.00174196	NA	NA	NA	NA	NA	NA	-3.64e-06	0.0065997	0.00125879	NA	-0.00193877	NA	0.00406711	NA	NA	-0.000709083	NA	NA	NA	NA	NA	NA	NA	NA	NA	NA	NA	NA	NA	NA	NA	NA	NA	NA	NA	NA	NA	NA	-0.0119176	-0.0191473	-0.00101637	NA	NA
Pf3D7_13_v3:1879878	1879878.0	T	C	C:N106S	C:N	0.016978	NA	NA	-0.00654508	NA	NA	NA	NA	NA	NA	NA	0.0440159	NA	NA	NA	NA	NA	NA	NA	NA	NA	0.0080331	-0.014632	NA	NA	NA	NA	NA	NA	NA	NA	0.0465843	NA	NA	0.0116885	NA	NA	NA	NA	NA	NA	NA	NA	NA
Pf3D7_13_v3:1879964	1879964.0	A	G		G:Y	-0.00231103	NA	-0.0135064	NA	NA	NA	NA	NA	0.00014334	NA	NA	NA	NA	NA	-0.00418812	-0.020704	NA	NA	NA	NA	NA	NA	NA	NA	NA	NA	NA	NA	-0.00301339	NA	NA	NA	NA	NA	NA	0.000238724	NA	NA	NA	NA	NA	NA	NA	NA
Pf3D7_13_v3:1879992	1879992.0	G	A	A:T68M	A:N	0.000475137	NA	NA	NA	-0.0137908	NA	NA	NA	NA	0.00330382	NA	NA	NA	NA	NA	NA	NA	NA	NA	-0.00398276	-0.0210808	NA	NA	NA	NA	NA	NA	NA	NA	NA	NA	NA	-0.00258118	0.00363716	NA	NA	NA	NA	NA	NA	NA	NA	NA	NA
Pf3D7_13_v3:1879994	1879994.0	A	G		G:Y	0.00647236	NA	NA	-0.012639	NA	NA	NA	NA	NA	NA	NA	0.019685	NA	NA	NA	NA	NA	NA	NA	NA	NA	-0.0006656	-0.0203127	NA	NA	NA	NA	NA	NA	NA	NA	0.021053	NA	NA	0.00175	NA	NA	NA	NA	NA	NA	NA	NA	NA
Pf3D7_13_v3:1880032	1880032.0	C	T	A:E55X,T:E55K,G:E55Q	A:N,T:N,G:N	0.00144688	-0.013487	-0.0140648	NA	NA	-0.0132351	NA	0.00767359	-0.00066822	NA	-0.0208783	NA	-0.00668518	NA	0.0139979	-0.0212635	0.0112697	0.0244881	NA	0.00942335	NA	0.000716306	NA	-0.0207103	-0.00143615	NA	-0.00781464	0.0121109	-0.00361556	NA	0.00828658	NA	NA	NA	NA	-0.000591362	-0.000488235	NA	-0.0124073	NA	NA	NA	NA	-0.0201581
Pf3D7_13_v3:1880048	1880048.0	A	G		G:Y	NA	NA	NA	NA	NA	NA	NA	NA	NA	NA	NA	NA	NA	NA	NA	NA	NA	NA	NA	NA	NA	NA	NA	NA	NA	NA	NA	NA	NA	NA	NA	NA	NA	NA	NA	NA	NA	NA	NA	NA	NA	NA	NA	NA
Pf3D7_13_v3:1880059	1880059.0	C	G	G:V46L	G:N	NA	NA	NA	NA	NA	NA	NA	NA	NA	NA	NA	NA	NA	NA	NA	NA	NA	NA	NA	NA	NA	NA	NA	NA	NA	NA	NA	NA	NA	NA	NA	NA	NA	NA	NA	NA	NA	NA	NA	NA	NA	NA	NA	NA
Pf3D7_13_v3:1880092	1880092.0	C	T	T:V35I	T:N	-0.00231865	NA	-0.0135051	NA	NA	NA	NA	NA	0.000146849	NA	NA	NA	NA	NA	-0.00418653	-0.0207027	NA	NA	NA	NA	NA	NA	NA	NA	NA	NA	NA	NA	-0.00301166	NA	NA	NA	NA	NA	NA	0.000231521	NA	NA	NA	NA	NA	NA	NA	NA
Pf3D7_13_v3:1880096	1880096.0	T	C		C:Y	0.00173175	NA	-0.0140647	NA	-0.0114114	NA	NA	NA	-0.000667016	0.00955872	NA	NA	NA	NA	-0.00477373	-0.0212634	NA	NA	NA	-0.00108805	-0.0187696	NA	NA	NA	NA	NA	NA	NA	-0.00361525	NA	NA	NA	0.000568551	0.0100915	NA	-0.000598759	NA	NA	NA	NA	NA	NA	NA	NA
Pf3D7_13_v3:1880109	1880109.0	A	G	G:L29S	G:N	-0.00227159	NA	NA	NA	NA	NA	-0.0140258	NA	NA	NA	NA	NA	NA	-0.000100643	NA	NA	NA	-0.00466122	-0.0212374	NA	NA	NA	NA	NA	NA	-0.00346813	NA	-0.0031982	NA	NA	-0.00259795	-0.00438672	NA	-0.00161562	NA	0.00102582	NA	NA	NA	NA	NA	NA	NA	NA
Pf3D7_13_v3:1880113	1880113.0	G	T	T:L28I,C:L28V	T:N,C:N	-0.00319822	NA	-0.0140647	NA	NA	NA	NA	NA	-0.000667016	NA	NA	NA	NA	NA	-0.00477373	-0.0212634	NA	NA	NA	NA	NA	NA	NA	NA	NA	NA	NA	NA	-0.00361525	NA	NA	NA	NA	NA	NA	-0.000598759	NA	NA	NA	NA	NA	NA	NA	NA
Pf3D7_13_v3:1880114	1880114.0	T	A	A:E27D	A:N	0.380645	0.830874	0.853841	0.712478	0.737172	0.610817	0.398927	0.564455	0.673079	0.52494	0.616141	0.495069	0.59171	0.2951	0.715948	0.669525	0.438245	0.205046	0.0844894	0.519236	0.460582	0.461121	0.414022	0.281075	0.434296	0.0894509	0.37895	0.040789	0.583369	0.161377	0.14984	0.0870963	0.363459	0.100278	0.309772	0.211972	0.232942	0.165212	0.0599594	0.0117153	0.06781	0.0859199	-0.0250134	0.0017525
Pf3D7_13_v3:1880118	1880118.0	C	T	T:S26N	T:N	0.000460399	NA	NA	NA	-0.0137908	NA	NA	NA	NA	0.00330382	NA	NA	NA	NA	NA	NA	NA	NA	NA	-0.00409425	-0.0210808	NA	NA	NA	NA	NA	NA	NA	NA	NA	NA	NA	-0.00258118	0.00359832	NA	NA	NA	NA	NA	NA	NA	NA	NA	NA
Pf3D7_13_v3:1880125	1880125.0	T	A	A:S24C	A:N	-0.00050666	-0.013487	NA	NA	-0.013786	NA	NA	-0.00125545	0.00121314	-0.00209541	-0.0208783	-0.00436556	-0.00310646	0.000106394	NA	NA	-0.00317013	NA	NA	-0.00396889	-0.0210776	NA	NA	NA	-0.00143615	NA	NA	NA	NA	NA	0.00821487	NA	-0.00256306	0.00367163	NA	NA	NA	NA	NA	-0.0140188	-0.0212328	-0.00344197	NA	NA
Pf3D7_13_v3:1880141	1880141.0	G	A		A:Y	0.00195936	NA	NA	-0.0125858	NA	-0.0132351	-0.0140262	NA	NA	NA	NA	0.0204296	NA	-0.00010678	NA	NA	0.0112697	-0.00466244	-0.0212377	NA	NA	-0.000512709	-0.0202772	-0.0207103	NA	-0.00346972	-0.00238066	0.000159694	NA	NA	-0.00263684	0.00341946	NA	-0.00163822	0.00194941	0.00102335	-0.000488235	NA	NA	NA	NA	NA	NA	NA
Pf3D7_13_v3:1880150	1880150.0	G	T	T:F15L	T:N	-0.00227995	NA	NA	NA	NA	NA	-0.0140262	NA	NA	NA	NA	NA	NA	-0.00010678	NA	NA	NA	-0.00476087	-0.0212377	NA	NA	NA	NA	NA	NA	-0.00346972	NA	-0.00319992	NA	NA	-0.00259999	-0.00430287	NA	-0.00163822	NA	0.00101469	NA	NA	NA	NA	NA	NA	NA	NA
Pf3D7_13_v3:1880157	1880157.0	A	G	G:I13T	G:N	0.00632752	NA	-0.0140646	NA	NA	-0.00882917	NA	NA	-0.000665804	NA	NA	NA	NA	NA	-0.00486978	-0.0212633	0.0266639	NA	NA	NA	NA	NA	NA	-0.0165361	NA	NA	0.00336295	0.0280627	-0.00361494	NA	NA	NA	NA	NA	NA	-0.000597478	0.00617857	NA	NA	NA	NA	NA	NA	NA
Pf3D7_13_v3:1880172	1880172.0	C	T	T:S8N	T:N	-0.00157726	NA	-0.0129424	NA	-0.013786	NA	NA	NA	0.000966946	0.00337319	NA	NA	NA	NA	-0.00369412	-0.020139	NA	NA	NA	-0.00408065	-0.0210776	NA	NA	NA	NA	NA	NA	NA	-0.00246283	NA	NA	NA	-0.0026349	0.00367163	NA	0.00106822	NA	NA	NA	NA	NA	NA	NA	NA
Pf3D7_13_v3:1880185	1880185.0	C	T	T:G4R	T:N	NA	NA	NA	NA	NA	NA	NA	NA	NA	NA	NA	NA	NA	NA	NA	NA	NA	NA	NA	NA	NA	NA	NA	NA	NA	NA	NA	NA	NA	NA	NA	NA	NA	NA	NA	NA	NA	NA	NA	NA	NA	NA	NA	NA
[truncated: 12 more columns]
